# Supplementary material for: Data-driven prediction of colonization outcomes for complex microbial communities
Source: Nat Commun. 2024 Mar 16;15:2406. doi: 10.1038/s41467-024-46766-y (PMC10944475; doi:10.1038/s41467-024-46766-y)
Supplement: Supplementary file 3 — Supplementary Data 1 [file 41467_2024_46766_MOESM3_ESM.xlsx]

## Sheet: raw_data_availability
study_accession	sample_accession	experiment_accession	run_accession	tax_id	scientific_name	fastq_ftp	submitted_ftp	bam_ftp	Index_ID
PRJEB60398	SAMEA112732795	ERX10421769	ERR10984823	408170	human gut metagenome	ftp.sra.ebi.ac.uk/vol1/fastq/ERR109/023/ERR10984823/ERR10984823_1.fastq.gz;ftp.sra.ebi.ac.uk/vol1/fastq/ERR109/023/ERR10984823/ERR10984823_2.fastq.gz	ftp.sra.ebi.ac.uk/vol1/run/ERR109/ERR10984823/A_S001_R1.fq.gz;ftp.sra.ebi.ac.uk/vol1/run/ERR109/ERR10984823/A_S001_R2.fq.gz	ftp.sra.ebi.ac.uk/vol1/err/ERR109/023/ERR10984823.bam	A_S001
PRJEB60398	SAMEA112732796	ERX10421770	ERR10984824	408170	human gut metagenome	ftp.sra.ebi.ac.uk/vol1/fastq/ERR109/024/ERR10984824/ERR10984824_1.fastq.gz;ftp.sra.ebi.ac.uk/vol1/fastq/ERR109/024/ERR10984824/ERR10984824_2.fastq.gz	ftp.sra.ebi.ac.uk/vol1/run/ERR109/ERR10984824/A_S002_R1.fq.gz;ftp.sra.ebi.ac.uk/vol1/run/ERR109/ERR10984824/A_S002_R2.fq.gz	ftp.sra.ebi.ac.uk/vol1/err/ERR109/024/ERR10984824.bam	A_S002
PRJEB60398	SAMEA112732797	ERX10421771	ERR10984825	408170	human gut metagenome	ftp.sra.ebi.ac.uk/vol1/fastq/ERR109/025/ERR10984825/ERR10984825_1.fastq.gz;ftp.sra.ebi.ac.uk/vol1/fastq/ERR109/025/ERR10984825/ERR10984825_2.fastq.gz	ftp.sra.ebi.ac.uk/vol1/run/ERR109/ERR10984825/A_S003_R1.fq.gz;ftp.sra.ebi.ac.uk/vol1/run/ERR109/ERR10984825/A_S003_R2.fq.gz	ftp.sra.ebi.ac.uk/vol1/err/ERR109/025/ERR10984825.bam	A_S003
PRJEB60398	SAMEA112732799	ERX10421773	ERR10984827	408170	human gut metagenome	ftp.sra.ebi.ac.uk/vol1/fastq/ERR109/027/ERR10984827/ERR10984827_1.fastq.gz;ftp.sra.ebi.ac.uk/vol1/fastq/ERR109/027/ERR10984827/ERR10984827_2.fastq.gz	ftp.sra.ebi.ac.uk/vol1/run/ERR109/ERR10984827/A_S005_R1.fq.gz;ftp.sra.ebi.ac.uk/vol1/run/ERR109/ERR10984827/A_S005_R2.fq.gz	ftp.sra.ebi.ac.uk/vol1/err/ERR109/027/ERR10984827.bam	A_S005
PRJEB60398	SAMEA112732801	ERX10421775	ERR10984829	408170	human gut metagenome	ftp.sra.ebi.ac.uk/vol1/fastq/ERR109/029/ERR10984829/ERR10984829_1.fastq.gz;ftp.sra.ebi.ac.uk/vol1/fastq/ERR109/029/ERR10984829/ERR10984829_2.fastq.gz	ftp.sra.ebi.ac.uk/vol1/run/ERR109/ERR10984829/A_S007_R1.fq.gz;ftp.sra.ebi.ac.uk/vol1/run/ERR109/ERR10984829/A_S007_R2.fq.gz	ftp.sra.ebi.ac.uk/vol1/err/ERR109/029/ERR10984829.bam	A_S007
PRJEB60398	SAMEA112732803	ERX10421777	ERR10984831	408170	human gut metagenome	ftp.sra.ebi.ac.uk/vol1/fastq/ERR109/031/ERR10984831/ERR10984831_1.fastq.gz;ftp.sra.ebi.ac.uk/vol1/fastq/ERR109/031/ERR10984831/ERR10984831_2.fastq.gz	ftp.sra.ebi.ac.uk/vol1/run/ERR109/ERR10984831/A_S009_R1.fq.gz;ftp.sra.ebi.ac.uk/vol1/run/ERR109/ERR10984831/A_S009_R2.fq.gz	ftp.sra.ebi.ac.uk/vol1/err/ERR109/031/ERR10984831.bam	A_S009
PRJEB60398	SAMEA112732807	ERX10421781	ERR10984835	408170	human gut metagenome	ftp.sra.ebi.ac.uk/vol1/fastq/ERR109/035/ERR10984835/ERR10984835_1.fastq.gz;ftp.sra.ebi.ac.uk/vol1/fastq/ERR109/035/ERR10984835/ERR10984835_2.fastq.gz	ftp.sra.ebi.ac.uk/vol1/run/ERR109/ERR10984835/A_S013_R1.fq.gz;ftp.sra.ebi.ac.uk/vol1/run/ERR109/ERR10984835/A_S013_R2.fq.gz	ftp.sra.ebi.ac.uk/vol1/err/ERR109/035/ERR10984835.bam	A_S013
PRJEB60398	SAMEA112732809	ERX10421783	ERR10984837	408170	human gut metagenome	ftp.sra.ebi.ac.uk/vol1/fastq/ERR109/037/ERR10984837/ERR10984837_1.fastq.gz;ftp.sra.ebi.ac.uk/vol1/fastq/ERR109/037/ERR10984837/ERR10984837_2.fastq.gz	ftp.sra.ebi.ac.uk/vol1/run/ERR109/ERR10984837/A_S015_R1.fq.gz;ftp.sra.ebi.ac.uk/vol1/run/ERR109/ERR10984837/A_S015_R2.fq.gz	ftp.sra.ebi.ac.uk/vol1/err/ERR109/037/ERR10984837.bam	A_S015
PRJEB60398	SAMEA112732817	ERX10421791	ERR10984845	408170	human gut metagenome	ftp.sra.ebi.ac.uk/vol1/fastq/ERR109/045/ERR10984845/ERR10984845_1.fastq.gz;ftp.sra.ebi.ac.uk/vol1/fastq/ERR109/045/ERR10984845/ERR10984845_2.fastq.gz	ftp.sra.ebi.ac.uk/vol1/run/ERR109/ERR10984845/A_S023_R1.fq.gz;ftp.sra.ebi.ac.uk/vol1/run/ERR109/ERR10984845/A_S023_R2.fq.gz	ftp.sra.ebi.ac.uk/vol1/err/ERR109/045/ERR10984845.bam	A_S023
PRJEB60398	SAMEA112732822	ERX10421796	ERR10984850	408170	human gut metagenome	ftp.sra.ebi.ac.uk/vol1/fastq/ERR109/050/ERR10984850/ERR10984850_1.fastq.gz;ftp.sra.ebi.ac.uk/vol1/fastq/ERR109/050/ERR10984850/ERR10984850_2.fastq.gz	ftp.sra.ebi.ac.uk/vol1/run/ERR109/ERR10984850/A_S028_R1.fq.gz;ftp.sra.ebi.ac.uk/vol1/run/ERR109/ERR10984850/A_S028_R2.fq.gz	ftp.sra.ebi.ac.uk/vol1/err/ERR109/050/ERR10984850.bam	A_S028
PRJEB60398	SAMEA112732827	ERX10421801	ERR10984855	408170	human gut metagenome	ftp.sra.ebi.ac.uk/vol1/fastq/ERR109/055/ERR10984855/ERR10984855_1.fastq.gz;ftp.sra.ebi.ac.uk/vol1/fastq/ERR109/055/ERR10984855/ERR10984855_2.fastq.gz	ftp.sra.ebi.ac.uk/vol1/run/ERR109/ERR10984855/A_S033_R1.fq.gz;ftp.sra.ebi.ac.uk/vol1/run/ERR109/ERR10984855/A_S033_R2.fq.gz	ftp.sra.ebi.ac.uk/vol1/err/ERR109/055/ERR10984855.bam	A_S033
PRJEB60398	SAMEA112732828	ERX10421802	ERR10984856	408170	human gut metagenome	ftp.sra.ebi.ac.uk/vol1/fastq/ERR109/056/ERR10984856/ERR10984856_1.fastq.gz;ftp.sra.ebi.ac.uk/vol1/fastq/ERR109/056/ERR10984856/ERR10984856_2.fastq.gz	ftp.sra.ebi.ac.uk/vol1/run/ERR109/ERR10984856/A_S034_R1.fq.gz;ftp.sra.ebi.ac.uk/vol1/run/ERR109/ERR10984856/A_S034_R2.fq.gz	ftp.sra.ebi.ac.uk/vol1/err/ERR109/056/ERR10984856.bam	A_S034
PRJEB60398	SAMEA112732832	ERX10421806	ERR10984860	408170	human gut metagenome	ftp.sra.ebi.ac.uk/vol1/fastq/ERR109/060/ERR10984860/ERR10984860_1.fastq.gz;ftp.sra.ebi.ac.uk/vol1/fastq/ERR109/060/ERR10984860/ERR10984860_2.fastq.gz	ftp.sra.ebi.ac.uk/vol1/run/ERR109/ERR10984860/A_S038_R1.fq.gz;ftp.sra.ebi.ac.uk/vol1/run/ERR109/ERR10984860/A_S038_R2.fq.gz	ftp.sra.ebi.ac.uk/vol1/err/ERR109/060/ERR10984860.bam	A_S038
PRJEB60398	SAMEA112732833	ERX10421807	ERR10984861	408170	human gut metagenome	ftp.sra.ebi.ac.uk/vol1/fastq/ERR109/061/ERR10984861/ERR10984861_1.fastq.gz;ftp.sra.ebi.ac.uk/vol1/fastq/ERR109/061/ERR10984861/ERR10984861_2.fastq.gz	ftp.sra.ebi.ac.uk/vol1/run/ERR109/ERR10984861/A_S039_R1.fq.gz;ftp.sra.ebi.ac.uk/vol1/run/ERR109/ERR10984861/A_S039_R2.fq.gz	ftp.sra.ebi.ac.uk/vol1/err/ERR109/061/ERR10984861.bam	A_S039
PRJEB60398	SAMEA112732836	ERX10421810	ERR10984864	408170	human gut metagenome	ftp.sra.ebi.ac.uk/vol1/fastq/ERR109/064/ERR10984864/ERR10984864_1.fastq.gz;ftp.sra.ebi.ac.uk/vol1/fastq/ERR109/064/ERR10984864/ERR10984864_2.fastq.gz	ftp.sra.ebi.ac.uk/vol1/run/ERR109/ERR10984864/A_S042_R1.fq.gz;ftp.sra.ebi.ac.uk/vol1/run/ERR109/ERR10984864/A_S042_R2.fq.gz	ftp.sra.ebi.ac.uk/vol1/err/ERR109/064/ERR10984864.bam	A_S042
PRJEB60398	SAMEA112732837	ERX10421811	ERR10984865	408170	human gut metagenome	ftp.sra.ebi.ac.uk/vol1/fastq/ERR109/065/ERR10984865/ERR10984865_1.fastq.gz;ftp.sra.ebi.ac.uk/vol1/fastq/ERR109/065/ERR10984865/ERR10984865_2.fastq.gz	ftp.sra.ebi.ac.uk/vol1/run/ERR109/ERR10984865/A_S043_R1.fq.gz;ftp.sra.ebi.ac.uk/vol1/run/ERR109/ERR10984865/A_S043_R2.fq.gz	ftp.sra.ebi.ac.uk/vol1/err/ERR109/065/ERR10984865.bam	A_S043
PRJEB60398	SAMEA112732838	ERX10421812	ERR10984866	408170	human gut metagenome	ftp.sra.ebi.ac.uk/vol1/fastq/ERR109/066/ERR10984866/ERR10984866_1.fastq.gz;ftp.sra.ebi.ac.uk/vol1/fastq/ERR109/066/ERR10984866/ERR10984866_2.fastq.gz	ftp.sra.ebi.ac.uk/vol1/run/ERR109/ERR10984866/A_S044_R1.fq.gz;ftp.sra.ebi.ac.uk/vol1/run/ERR109/ERR10984866/A_S044_R2.fq.gz	ftp.sra.ebi.ac.uk/vol1/err/ERR109/066/ERR10984866.bam	A_S044
PRJEB60398	SAMEA112732840	ERX10421814	ERR10984868	408170	human gut metagenome	ftp.sra.ebi.ac.uk/vol1/fastq/ERR109/068/ERR10984868/ERR10984868_1.fastq.gz;ftp.sra.ebi.ac.uk/vol1/fastq/ERR109/068/ERR10984868/ERR10984868_2.fastq.gz	ftp.sra.ebi.ac.uk/vol1/run/ERR109/ERR10984868/A_S046_R1.fq.gz;ftp.sra.ebi.ac.uk/vol1/run/ERR109/ERR10984868/A_S046_R2.fq.gz	ftp.sra.ebi.ac.uk/vol1/err/ERR109/068/ERR10984868.bam	A_S046
PRJEB60398	SAMEA112732843	ERX10421817	ERR10984871	408170	human gut metagenome	ftp.sra.ebi.ac.uk/vol1/fastq/ERR109/071/ERR10984871/ERR10984871_1.fastq.gz;ftp.sra.ebi.ac.uk/vol1/fastq/ERR109/071/ERR10984871/ERR10984871_2.fastq.gz	ftp.sra.ebi.ac.uk/vol1/run/ERR109/ERR10984871/A_S049_R1.fq.gz;ftp.sra.ebi.ac.uk/vol1/run/ERR109/ERR10984871/A_S049_R2.fq.gz	ftp.sra.ebi.ac.uk/vol1/err/ERR109/071/ERR10984871.bam	A_S049
PRJEB60398	SAMEA112732847	ERX10421821	ERR10984875	408170	human gut metagenome	ftp.sra.ebi.ac.uk/vol1/fastq/ERR109/075/ERR10984875/ERR10984875_1.fastq.gz;ftp.sra.ebi.ac.uk/vol1/fastq/ERR109/075/ERR10984875/ERR10984875_2.fastq.gz	ftp.sra.ebi.ac.uk/vol1/run/ERR109/ERR10984875/A_S053_R1.fq.gz;ftp.sra.ebi.ac.uk/vol1/run/ERR109/ERR10984875/A_S053_R2.fq.gz	ftp.sra.ebi.ac.uk/vol1/err/ERR109/075/ERR10984875.bam	A_S053
PRJEB60398	SAMEA112732848	ERX10421822	ERR10984876	408170	human gut metagenome	ftp.sra.ebi.ac.uk/vol1/fastq/ERR109/076/ERR10984876/ERR10984876_1.fastq.gz;ftp.sra.ebi.ac.uk/vol1/fastq/ERR109/076/ERR10984876/ERR10984876_2.fastq.gz	ftp.sra.ebi.ac.uk/vol1/run/ERR109/ERR10984876/A_S054_R1.fq.gz;ftp.sra.ebi.ac.uk/vol1/run/ERR109/ERR10984876/A_S054_R2.fq.gz	ftp.sra.ebi.ac.uk/vol1/err/ERR109/076/ERR10984876.bam	A_S054
PRJEB60398	SAMEA112732849	ERX10421823	ERR10984877	408170	human gut metagenome	ftp.sra.ebi.ac.uk/vol1/fastq/ERR109/077/ERR10984877/ERR10984877_1.fastq.gz;ftp.sra.ebi.ac.uk/vol1/fastq/ERR109/077/ERR10984877/ERR10984877_2.fastq.gz	ftp.sra.ebi.ac.uk/vol1/run/ERR109/ERR10984877/A_S055_R1.fq.gz;ftp.sra.ebi.ac.uk/vol1/run/ERR109/ERR10984877/A_S055_R2.fq.gz	ftp.sra.ebi.ac.uk/vol1/err/ERR109/077/ERR10984877.bam	A_S055
PRJEB60398	SAMEA112732850	ERX10421824	ERR10984878	408170	human gut metagenome	ftp.sra.ebi.ac.uk/vol1/fastq/ERR109/078/ERR10984878/ERR10984878_1.fastq.gz;ftp.sra.ebi.ac.uk/vol1/fastq/ERR109/078/ERR10984878/ERR10984878_2.fastq.gz	ftp.sra.ebi.ac.uk/vol1/run/ERR109/ERR10984878/A_S056_R1.fq.gz;ftp.sra.ebi.ac.uk/vol1/run/ERR109/ERR10984878/A_S056_R2.fq.gz	ftp.sra.ebi.ac.uk/vol1/err/ERR109/078/ERR10984878.bam	A_S056
PRJEB60398	SAMEA112732853	ERX10421827	ERR10984881	408170	human gut metagenome	ftp.sra.ebi.ac.uk/vol1/fastq/ERR109/081/ERR10984881/ERR10984881_1.fastq.gz;ftp.sra.ebi.ac.uk/vol1/fastq/ERR109/081/ERR10984881/ERR10984881_2.fastq.gz	ftp.sra.ebi.ac.uk/vol1/run/ERR109/ERR10984881/A_S059_R1.fq.gz;ftp.sra.ebi.ac.uk/vol1/run/ERR109/ERR10984881/A_S059_R2.fq.gz	ftp.sra.ebi.ac.uk/vol1/err/ERR109/081/ERR10984881.bam	A_S059
PRJEB60398	SAMEA112732857	ERX10421831	ERR10984885	408170	human gut metagenome	ftp.sra.ebi.ac.uk/vol1/fastq/ERR109/085/ERR10984885/ERR10984885_1.fastq.gz;ftp.sra.ebi.ac.uk/vol1/fastq/ERR109/085/ERR10984885/ERR10984885_2.fastq.gz	ftp.sra.ebi.ac.uk/vol1/run/ERR109/ERR10984885/A_S063_R1.fq.gz;ftp.sra.ebi.ac.uk/vol1/run/ERR109/ERR10984885/A_S063_R2.fq.gz	ftp.sra.ebi.ac.uk/vol1/err/ERR109/085/ERR10984885.bam	A_S063
PRJEB60398	SAMEA112732863	ERX10421836	ERR10984890	408170	human gut metagenome	ftp.sra.ebi.ac.uk/vol1/fastq/ERR109/090/ERR10984890/ERR10984890_1.fastq.gz;ftp.sra.ebi.ac.uk/vol1/fastq/ERR109/090/ERR10984890/ERR10984890_2.fastq.gz	ftp.sra.ebi.ac.uk/vol1/run/ERR109/ERR10984890/A_S069_R1.fq.gz;ftp.sra.ebi.ac.uk/vol1/run/ERR109/ERR10984890/A_S069_R2.fq.gz	ftp.sra.ebi.ac.uk/vol1/err/ERR109/090/ERR10984890.bam	A_S069
PRJEB60398	SAMEA112732864	ERX10421837	ERR10984891	408170	human gut metagenome	ftp.sra.ebi.ac.uk/vol1/fastq/ERR109/091/ERR10984891/ERR10984891_1.fastq.gz;ftp.sra.ebi.ac.uk/vol1/fastq/ERR109/091/ERR10984891/ERR10984891_2.fastq.gz	ftp.sra.ebi.ac.uk/vol1/run/ERR109/ERR10984891/A_S070_R1.fq.gz;ftp.sra.ebi.ac.uk/vol1/run/ERR109/ERR10984891/A_S070_R2.fq.gz	ftp.sra.ebi.ac.uk/vol1/err/ERR109/091/ERR10984891.bam	A_S070
PRJEB60398	SAMEA112732866	ERX10421839	ERR10984893	408170	human gut metagenome	ftp.sra.ebi.ac.uk/vol1/fastq/ERR109/093/ERR10984893/ERR10984893_1.fastq.gz;ftp.sra.ebi.ac.uk/vol1/fastq/ERR109/093/ERR10984893/ERR10984893_2.fastq.gz	ftp.sra.ebi.ac.uk/vol1/run/ERR109/ERR10984893/A_S072_R1.fq.gz;ftp.sra.ebi.ac.uk/vol1/run/ERR109/ERR10984893/A_S072_R2.fq.gz	ftp.sra.ebi.ac.uk/vol1/err/ERR109/093/ERR10984893.bam	A_S072
PRJEB60398	SAMEA112732871	ERX10421844	ERR10984898	408170	human gut metagenome	ftp.sra.ebi.ac.uk/vol1/fastq/ERR109/098/ERR10984898/ERR10984898_1.fastq.gz;ftp.sra.ebi.ac.uk/vol1/fastq/ERR109/098/ERR10984898/ERR10984898_2.fastq.gz	ftp.sra.ebi.ac.uk/vol1/run/ERR109/ERR10984898/A_S077_R1.fq.gz;ftp.sra.ebi.ac.uk/vol1/run/ERR109/ERR10984898/A_S077_R2.fq.gz	ftp.sra.ebi.ac.uk/vol1/err/ERR109/098/ERR10984898.bam	A_S077
PRJEB60398	SAMEA112732875	ERX10421848	ERR10984902	408170	human gut metagenome	ftp.sra.ebi.ac.uk/vol1/fastq/ERR109/002/ERR10984902/ERR10984902_1.fastq.gz;ftp.sra.ebi.ac.uk/vol1/fastq/ERR109/002/ERR10984902/ERR10984902_2.fastq.gz	ftp.sra.ebi.ac.uk/vol1/run/ERR109/ERR10984902/A_S081_R1.fq.gz;ftp.sra.ebi.ac.uk/vol1/run/ERR109/ERR10984902/A_S081_R2.fq.gz	ftp.sra.ebi.ac.uk/vol1/err/ERR109/002/ERR10984902.bam	A_S081
PRJEB60398	SAMEA112732876	ERX10421849	ERR10984903	408170	human gut metagenome	ftp.sra.ebi.ac.uk/vol1/fastq/ERR109/003/ERR10984903/ERR10984903_1.fastq.gz;ftp.sra.ebi.ac.uk/vol1/fastq/ERR109/003/ERR10984903/ERR10984903_2.fastq.gz	ftp.sra.ebi.ac.uk/vol1/run/ERR109/ERR10984903/A_S082_R1.fq.gz;ftp.sra.ebi.ac.uk/vol1/run/ERR109/ERR10984903/A_S082_R2.fq.gz	ftp.sra.ebi.ac.uk/vol1/err/ERR109/003/ERR10984903.bam	A_S082
PRJEB60398	SAMEA112732879	ERX10421852	ERR10984906	408170	human gut metagenome	ftp.sra.ebi.ac.uk/vol1/fastq/ERR109/006/ERR10984906/ERR10984906_1.fastq.gz;ftp.sra.ebi.ac.uk/vol1/fastq/ERR109/006/ERR10984906/ERR10984906_2.fastq.gz	ftp.sra.ebi.ac.uk/vol1/run/ERR109/ERR10984906/A_S085_R1.fq.gz;ftp.sra.ebi.ac.uk/vol1/run/ERR109/ERR10984906/A_S085_R2.fq.gz	ftp.sra.ebi.ac.uk/vol1/err/ERR109/006/ERR10984906.bam	A_S085
PRJEB60398	SAMEA112732881	ERX10421854	ERR10984908	408170	human gut metagenome	ftp.sra.ebi.ac.uk/vol1/fastq/ERR109/008/ERR10984908/ERR10984908_1.fastq.gz;ftp.sra.ebi.ac.uk/vol1/fastq/ERR109/008/ERR10984908/ERR10984908_2.fastq.gz	ftp.sra.ebi.ac.uk/vol1/run/ERR109/ERR10984908/A_S087_R1.fq.gz;ftp.sra.ebi.ac.uk/vol1/run/ERR109/ERR10984908/A_S087_R2.fq.gz	ftp.sra.ebi.ac.uk/vol1/err/ERR109/008/ERR10984908.bam	A_S087
PRJEB60398	SAMEA112732882	ERX10421855	ERR10984909	408170	human gut metagenome	ftp.sra.ebi.ac.uk/vol1/fastq/ERR109/009/ERR10984909/ERR10984909_1.fastq.gz;ftp.sra.ebi.ac.uk/vol1/fastq/ERR109/009/ERR10984909/ERR10984909_2.fastq.gz	ftp.sra.ebi.ac.uk/vol1/run/ERR109/ERR10984909/A_S088_R1.fq.gz;ftp.sra.ebi.ac.uk/vol1/run/ERR109/ERR10984909/A_S088_R2.fq.gz	ftp.sra.ebi.ac.uk/vol1/err/ERR109/009/ERR10984909.bam	A_S088
PRJEB60398	SAMEA112732883	ERX10421856	ERR10984910	408170	human gut metagenome	ftp.sra.ebi.ac.uk/vol1/fastq/ERR109/010/ERR10984910/ERR10984910_1.fastq.gz;ftp.sra.ebi.ac.uk/vol1/fastq/ERR109/010/ERR10984910/ERR10984910_2.fastq.gz	ftp.sra.ebi.ac.uk/vol1/run/ERR109/ERR10984910/A_S089_R1.fq.gz;ftp.sra.ebi.ac.uk/vol1/run/ERR109/ERR10984910/A_S089_R2.fq.gz	ftp.sra.ebi.ac.uk/vol1/err/ERR109/010/ERR10984910.bam	A_S089
PRJEB60398	SAMEA112732887	ERX10421860	ERR10984914	408170	human gut metagenome	ftp.sra.ebi.ac.uk/vol1/fastq/ERR109/014/ERR10984914/ERR10984914_1.fastq.gz;ftp.sra.ebi.ac.uk/vol1/fastq/ERR109/014/ERR10984914/ERR10984914_2.fastq.gz	ftp.sra.ebi.ac.uk/vol1/run/ERR109/ERR10984914/A_S093_R1.fq.gz;ftp.sra.ebi.ac.uk/vol1/run/ERR109/ERR10984914/A_S093_R2.fq.gz	ftp.sra.ebi.ac.uk/vol1/err/ERR109/014/ERR10984914.bam	A_S093
PRJEB60398	SAMEA112732893	ERX10421866	ERR10984920	408170	human gut metagenome	ftp.sra.ebi.ac.uk/vol1/fastq/ERR109/020/ERR10984920/ERR10984920_1.fastq.gz;ftp.sra.ebi.ac.uk/vol1/fastq/ERR109/020/ERR10984920/ERR10984920_2.fastq.gz	ftp.sra.ebi.ac.uk/vol1/run/ERR109/ERR10984920/A_S099_R1.fq.gz;ftp.sra.ebi.ac.uk/vol1/run/ERR109/ERR10984920/A_S099_R2.fq.gz	ftp.sra.ebi.ac.uk/vol1/err/ERR109/020/ERR10984920.bam	A_S099
PRJEB60398	SAMEA112732895	ERX10421868	ERR10984922	408170	human gut metagenome	ftp.sra.ebi.ac.uk/vol1/fastq/ERR109/022/ERR10984922/ERR10984922_1.fastq.gz;ftp.sra.ebi.ac.uk/vol1/fastq/ERR109/022/ERR10984922/ERR10984922_2.fastq.gz	ftp.sra.ebi.ac.uk/vol1/run/ERR109/ERR10984922/A_S101_R1.fq.gz;ftp.sra.ebi.ac.uk/vol1/run/ERR109/ERR10984922/A_S101_R2.fq.gz	ftp.sra.ebi.ac.uk/vol1/err/ERR109/022/ERR10984922.bam	A_S101
PRJEB60398	SAMEA112732896	ERX10421869	ERR10984923	408170	human gut metagenome	ftp.sra.ebi.ac.uk/vol1/fastq/ERR109/023/ERR10984923/ERR10984923_1.fastq.gz;ftp.sra.ebi.ac.uk/vol1/fastq/ERR109/023/ERR10984923/ERR10984923_2.fastq.gz	ftp.sra.ebi.ac.uk/vol1/run/ERR109/ERR10984923/A_S102_R1.fq.gz;ftp.sra.ebi.ac.uk/vol1/run/ERR109/ERR10984923/A_S102_R2.fq.gz	ftp.sra.ebi.ac.uk/vol1/err/ERR109/023/ERR10984923.bam	A_S102
PRJEB60398	SAMEA112732898	ERX10421871	ERR10984925	408170	human gut metagenome	ftp.sra.ebi.ac.uk/vol1/fastq/ERR109/025/ERR10984925/ERR10984925_1.fastq.gz;ftp.sra.ebi.ac.uk/vol1/fastq/ERR109/025/ERR10984925/ERR10984925_2.fastq.gz	ftp.sra.ebi.ac.uk/vol1/run/ERR109/ERR10984925/A_S109_R1.fq.gz;ftp.sra.ebi.ac.uk/vol1/run/ERR109/ERR10984925/A_S109_R2.fq.gz	ftp.sra.ebi.ac.uk/vol1/err/ERR109/025/ERR10984925.bam	A_S109
PRJEB60398	SAMEA112732899	ERX10421872	ERR10984926	408170	human gut metagenome	ftp.sra.ebi.ac.uk/vol1/fastq/ERR109/026/ERR10984926/ERR10984926_1.fastq.gz;ftp.sra.ebi.ac.uk/vol1/fastq/ERR109/026/ERR10984926/ERR10984926_2.fastq.gz	ftp.sra.ebi.ac.uk/vol1/run/ERR109/ERR10984926/A_S110_R1.fq.gz;ftp.sra.ebi.ac.uk/vol1/run/ERR109/ERR10984926/A_S110_R2.fq.gz	ftp.sra.ebi.ac.uk/vol1/err/ERR109/026/ERR10984926.bam	A_S110
PRJEB60398	SAMEA112732900	ERX10421873	ERR10984927	408170	human gut metagenome	ftp.sra.ebi.ac.uk/vol1/fastq/ERR109/027/ERR10984927/ERR10984927_1.fastq.gz;ftp.sra.ebi.ac.uk/vol1/fastq/ERR109/027/ERR10984927/ERR10984927_2.fastq.gz	ftp.sra.ebi.ac.uk/vol1/run/ERR109/ERR10984927/A_S111_R1.fq.gz;ftp.sra.ebi.ac.uk/vol1/run/ERR109/ERR10984927/A_S111_R2.fq.gz	ftp.sra.ebi.ac.uk/vol1/err/ERR109/027/ERR10984927.bam	A_S111
PRJEB60398	SAMEA112732904	ERX10421877	ERR10984931	408170	human gut metagenome	ftp.sra.ebi.ac.uk/vol1/fastq/ERR109/031/ERR10984931/ERR10984931_1.fastq.gz;ftp.sra.ebi.ac.uk/vol1/fastq/ERR109/031/ERR10984931/ERR10984931_2.fastq.gz	ftp.sra.ebi.ac.uk/vol1/run/ERR109/ERR10984931/A_S115_R1.fq.gz;ftp.sra.ebi.ac.uk/vol1/run/ERR109/ERR10984931/A_S115_R2.fq.gz	ftp.sra.ebi.ac.uk/vol1/err/ERR109/031/ERR10984931.bam	A_S115
PRJEB60398	SAMEA112732906	ERX10421879	ERR10984933	408170	human gut metagenome	ftp.sra.ebi.ac.uk/vol1/fastq/ERR109/033/ERR10984933/ERR10984933_1.fastq.gz;ftp.sra.ebi.ac.uk/vol1/fastq/ERR109/033/ERR10984933/ERR10984933_2.fastq.gz	ftp.sra.ebi.ac.uk/vol1/run/ERR109/ERR10984933/A_S122_R1.fq.gz;ftp.sra.ebi.ac.uk/vol1/run/ERR109/ERR10984933/A_S122_R2.fq.gz	ftp.sra.ebi.ac.uk/vol1/err/ERR109/033/ERR10984933.bam	A_S122
PRJEB60398	SAMEA112732909	ERX10421882	ERR10984936	408170	human gut metagenome	ftp.sra.ebi.ac.uk/vol1/fastq/ERR109/036/ERR10984936/ERR10984936_1.fastq.gz;ftp.sra.ebi.ac.uk/vol1/fastq/ERR109/036/ERR10984936/ERR10984936_2.fastq.gz	ftp.sra.ebi.ac.uk/vol1/run/ERR109/ERR10984936/A_S125_R1.fq.gz;ftp.sra.ebi.ac.uk/vol1/run/ERR109/ERR10984936/A_S125_R2.fq.gz	ftp.sra.ebi.ac.uk/vol1/err/ERR109/036/ERR10984936.bam	A_S125
PRJEB60398	SAMEA112732912	ERX10421885	ERR10984939	408170	human gut metagenome	ftp.sra.ebi.ac.uk/vol1/fastq/ERR109/039/ERR10984939/ERR10984939_1.fastq.gz;ftp.sra.ebi.ac.uk/vol1/fastq/ERR109/039/ERR10984939/ERR10984939_2.fastq.gz	ftp.sra.ebi.ac.uk/vol1/run/ERR109/ERR10984939/A_S133_R1.fq.gz;ftp.sra.ebi.ac.uk/vol1/run/ERR109/ERR10984939/A_S133_R2.fq.gz	ftp.sra.ebi.ac.uk/vol1/err/ERR109/039/ERR10984939.bam	A_S133
PRJEB60398	SAMEA112732914	ERX10421887	ERR10984941	408170	human gut metagenome	ftp.sra.ebi.ac.uk/vol1/fastq/ERR109/041/ERR10984941/ERR10984941_1.fastq.gz;ftp.sra.ebi.ac.uk/vol1/fastq/ERR109/041/ERR10984941/ERR10984941_2.fastq.gz	ftp.sra.ebi.ac.uk/vol1/run/ERR109/ERR10984941/A_S135_R1.fq.gz;ftp.sra.ebi.ac.uk/vol1/run/ERR109/ERR10984941/A_S135_R2.fq.gz	ftp.sra.ebi.ac.uk/vol1/err/ERR109/041/ERR10984941.bam	A_S135
PRJEB60398	SAMEA112732917	ERX10421890	ERR10984944	408170	human gut metagenome	ftp.sra.ebi.ac.uk/vol1/fastq/ERR109/044/ERR10984944/ERR10984944_1.fastq.gz;ftp.sra.ebi.ac.uk/vol1/fastq/ERR109/044/ERR10984944/ERR10984944_2.fastq.gz	ftp.sra.ebi.ac.uk/vol1/run/ERR109/ERR10984944/A_S138_R1.fq.gz;ftp.sra.ebi.ac.uk/vol1/run/ERR109/ERR10984944/A_S138_R2.fq.gz	ftp.sra.ebi.ac.uk/vol1/err/ERR109/044/ERR10984944.bam	A_S138
PRJEB60398	SAMEA112732920	ERX10421893	ERR10984947	408170	human gut metagenome	ftp.sra.ebi.ac.uk/vol1/fastq/ERR109/047/ERR10984947/ERR10984947_1.fastq.gz;ftp.sra.ebi.ac.uk/vol1/fastq/ERR109/047/ERR10984947/ERR10984947_2.fastq.gz	ftp.sra.ebi.ac.uk/vol1/run/ERR109/ERR10984947/A_S146_R1.fq.gz;ftp.sra.ebi.ac.uk/vol1/run/ERR109/ERR10984947/A_S146_R2.fq.gz	ftp.sra.ebi.ac.uk/vol1/err/ERR109/047/ERR10984947.bam	A_S146
PRJEB60398	SAMEA112732921	ERX10421894	ERR10984948	408170	human gut metagenome	ftp.sra.ebi.ac.uk/vol1/fastq/ERR109/048/ERR10984948/ERR10984948_1.fastq.gz;ftp.sra.ebi.ac.uk/vol1/fastq/ERR109/048/ERR10984948/ERR10984948_2.fastq.gz	ftp.sra.ebi.ac.uk/vol1/run/ERR109/ERR10984948/A_S147_R1.fq.gz;ftp.sra.ebi.ac.uk/vol1/run/ERR109/ERR10984948/A_S147_R2.fq.gz	ftp.sra.ebi.ac.uk/vol1/err/ERR109/048/ERR10984948.bam	A_S147
PRJEB60398	SAMEA112732922	ERX10421895	ERR10984949	408170	human gut metagenome	ftp.sra.ebi.ac.uk/vol1/fastq/ERR109/049/ERR10984949/ERR10984949_1.fastq.gz;ftp.sra.ebi.ac.uk/vol1/fastq/ERR109/049/ERR10984949/ERR10984949_2.fastq.gz	ftp.sra.ebi.ac.uk/vol1/run/ERR109/ERR10984949/A_S148_R1.fq.gz;ftp.sra.ebi.ac.uk/vol1/run/ERR109/ERR10984949/A_S148_R2.fq.gz	ftp.sra.ebi.ac.uk/vol1/err/ERR109/049/ERR10984949.bam	A_S148
PRJEB60398	SAMEA112732923	ERX10421896	ERR10984950	408170	human gut metagenome	ftp.sra.ebi.ac.uk/vol1/fastq/ERR109/050/ERR10984950/ERR10984950_1.fastq.gz;ftp.sra.ebi.ac.uk/vol1/fastq/ERR109/050/ERR10984950/ERR10984950_2.fastq.gz	ftp.sra.ebi.ac.uk/vol1/run/ERR109/ERR10984950/A_S149_R1.fq.gz;ftp.sra.ebi.ac.uk/vol1/run/ERR109/ERR10984950/A_S149_R2.fq.gz	ftp.sra.ebi.ac.uk/vol1/err/ERR109/050/ERR10984950.bam	A_S149
PRJEB60398	SAMEA112732927	ERX10421900	ERR10984954	408170	human gut metagenome	ftp.sra.ebi.ac.uk/vol1/fastq/ERR109/054/ERR10984954/ERR10984954_1.fastq.gz;ftp.sra.ebi.ac.uk/vol1/fastq/ERR109/054/ERR10984954/ERR10984954_2.fastq.gz	ftp.sra.ebi.ac.uk/vol1/run/ERR109/ERR10984954/A_S158_R1.fq.gz;ftp.sra.ebi.ac.uk/vol1/run/ERR109/ERR10984954/A_S158_R2.fq.gz	ftp.sra.ebi.ac.uk/vol1/err/ERR109/054/ERR10984954.bam	A_S158
PRJEB60398	SAMEA112732930	ERX10421903	ERR10984957	408170	human gut metagenome	ftp.sra.ebi.ac.uk/vol1/fastq/ERR109/057/ERR10984957/ERR10984957_1.fastq.gz;ftp.sra.ebi.ac.uk/vol1/fastq/ERR109/057/ERR10984957/ERR10984957_2.fastq.gz	ftp.sra.ebi.ac.uk/vol1/run/ERR109/ERR10984957/A_S161_R1.fq.gz;ftp.sra.ebi.ac.uk/vol1/run/ERR109/ERR10984957/A_S161_R2.fq.gz	ftp.sra.ebi.ac.uk/vol1/err/ERR109/057/ERR10984957.bam	A_S161
PRJEB60398	SAMEA112732931	ERX10421904	ERR10984958	408170	human gut metagenome	ftp.sra.ebi.ac.uk/vol1/fastq/ERR109/058/ERR10984958/ERR10984958_1.fastq.gz;ftp.sra.ebi.ac.uk/vol1/fastq/ERR109/058/ERR10984958/ERR10984958_2.fastq.gz	ftp.sra.ebi.ac.uk/vol1/run/ERR109/ERR10984958/A_S162_R1.fq.gz;ftp.sra.ebi.ac.uk/vol1/run/ERR109/ERR10984958/A_S162_R2.fq.gz	ftp.sra.ebi.ac.uk/vol1/err/ERR109/058/ERR10984958.bam	A_S162
PRJEB60398	SAMEA112732933	ERX10421906	ERR10984960	408170	human gut metagenome	ftp.sra.ebi.ac.uk/vol1/fastq/ERR109/060/ERR10984960/ERR10984960_1.fastq.gz;ftp.sra.ebi.ac.uk/vol1/fastq/ERR109/060/ERR10984960/ERR10984960_2.fastq.gz	ftp.sra.ebi.ac.uk/vol1/run/ERR109/ERR10984960/A_S169_R1.fq.gz;ftp.sra.ebi.ac.uk/vol1/run/ERR109/ERR10984960/A_S169_R2.fq.gz	ftp.sra.ebi.ac.uk/vol1/err/ERR109/060/ERR10984960.bam	A_S169
PRJEB60398	SAMEA112732936	ERX10421909	ERR10984963	408170	human gut metagenome	ftp.sra.ebi.ac.uk/vol1/fastq/ERR109/063/ERR10984963/ERR10984963_1.fastq.gz;ftp.sra.ebi.ac.uk/vol1/fastq/ERR109/063/ERR10984963/ERR10984963_2.fastq.gz	ftp.sra.ebi.ac.uk/vol1/run/ERR109/ERR10984963/A_S172_R1.fq.gz;ftp.sra.ebi.ac.uk/vol1/run/ERR109/ERR10984963/A_S172_R2.fq.gz	ftp.sra.ebi.ac.uk/vol1/err/ERR109/063/ERR10984963.bam	A_S172
PRJEB60398	SAMEA112732937	ERX10421910	ERR10984964	408170	human gut metagenome	ftp.sra.ebi.ac.uk/vol1/fastq/ERR109/064/ERR10984964/ERR10984964_1.fastq.gz;ftp.sra.ebi.ac.uk/vol1/fastq/ERR109/064/ERR10984964/ERR10984964_2.fastq.gz	ftp.sra.ebi.ac.uk/vol1/run/ERR109/ERR10984964/A_S173_R1.fq.gz;ftp.sra.ebi.ac.uk/vol1/run/ERR109/ERR10984964/A_S173_R2.fq.gz	ftp.sra.ebi.ac.uk/vol1/err/ERR109/064/ERR10984964.bam	A_S173
PRJEB60398	SAMEA112732939	ERX10421912	ERR10984966	408170	human gut metagenome	ftp.sra.ebi.ac.uk/vol1/fastq/ERR109/066/ERR10984966/ERR10984966_1.fastq.gz;ftp.sra.ebi.ac.uk/vol1/fastq/ERR109/066/ERR10984966/ERR10984966_2.fastq.gz	ftp.sra.ebi.ac.uk/vol1/run/ERR109/ERR10984966/A_S175_R1.fq.gz;ftp.sra.ebi.ac.uk/vol1/run/ERR109/ERR10984966/A_S175_R2.fq.gz	ftp.sra.ebi.ac.uk/vol1/err/ERR109/066/ERR10984966.bam	A_S175
PRJEB60398	SAMEA112732943	ERX10421916	ERR10984970	408170	human gut metagenome	ftp.sra.ebi.ac.uk/vol1/fastq/ERR109/070/ERR10984970/ERR10984970_1.fastq.gz;ftp.sra.ebi.ac.uk/vol1/fastq/ERR109/070/ERR10984970/ERR10984970_2.fastq.gz	ftp.sra.ebi.ac.uk/vol1/run/ERR109/ERR10984970/A_S184_R1.fq.gz;ftp.sra.ebi.ac.uk/vol1/run/ERR109/ERR10984970/A_S184_R2.fq.gz	ftp.sra.ebi.ac.uk/vol1/err/ERR109/070/ERR10984970.bam	A_S184
PRJEB60398	SAMEA112732944	ERX10421917	ERR10984971	408170	human gut metagenome	ftp.sra.ebi.ac.uk/vol1/fastq/ERR109/071/ERR10984971/ERR10984971_1.fastq.gz;ftp.sra.ebi.ac.uk/vol1/fastq/ERR109/071/ERR10984971/ERR10984971_2.fastq.gz	ftp.sra.ebi.ac.uk/vol1/run/ERR109/ERR10984971/A_S185_R1.fq.gz;ftp.sra.ebi.ac.uk/vol1/run/ERR109/ERR10984971/A_S185_R2.fq.gz	ftp.sra.ebi.ac.uk/vol1/err/ERR109/071/ERR10984971.bam	A_S185
PRJEB60398	SAMEA112732945	ERX10421918	ERR10984972	408170	human gut metagenome	ftp.sra.ebi.ac.uk/vol1/fastq/ERR109/072/ERR10984972/ERR10984972_1.fastq.gz;ftp.sra.ebi.ac.uk/vol1/fastq/ERR109/072/ERR10984972/ERR10984972_2.fastq.gz	ftp.sra.ebi.ac.uk/vol1/run/ERR109/ERR10984972/A_S186_R1.fq.gz;ftp.sra.ebi.ac.uk/vol1/run/ERR109/ERR10984972/A_S186_R2.fq.gz	ftp.sra.ebi.ac.uk/vol1/err/ERR109/072/ERR10984972.bam	A_S186
PRJEB60398	SAMEA112732950	ERX10421923	ERR10984977	408170	human gut metagenome	ftp.sra.ebi.ac.uk/vol1/fastq/ERR109/077/ERR10984977/ERR10984977_1.fastq.gz;ftp.sra.ebi.ac.uk/vol1/fastq/ERR109/077/ERR10984977/ERR10984977_2.fastq.gz	ftp.sra.ebi.ac.uk/vol1/run/ERR109/ERR10984977/A_S196_R1.fq.gz;ftp.sra.ebi.ac.uk/vol1/run/ERR109/ERR10984977/A_S196_R2.fq.gz	ftp.sra.ebi.ac.uk/vol1/err/ERR109/077/ERR10984977.bam	A_S196
PRJEB60398	SAMEA112732951	ERX10421924	ERR10984978	408170	human gut metagenome	ftp.sra.ebi.ac.uk/vol1/fastq/ERR109/078/ERR10984978/ERR10984978_1.fastq.gz;ftp.sra.ebi.ac.uk/vol1/fastq/ERR109/078/ERR10984978/ERR10984978_2.fastq.gz	ftp.sra.ebi.ac.uk/vol1/run/ERR109/ERR10984978/A_S197_R1.fq.gz;ftp.sra.ebi.ac.uk/vol1/run/ERR109/ERR10984978/A_S197_R2.fq.gz	ftp.sra.ebi.ac.uk/vol1/err/ERR109/078/ERR10984978.bam	A_S197
PRJEB60398	SAMEA112732952	ERX10421925	ERR10984979	408170	human gut metagenome	ftp.sra.ebi.ac.uk/vol1/fastq/ERR109/079/ERR10984979/ERR10984979_1.fastq.gz;ftp.sra.ebi.ac.uk/vol1/fastq/ERR109/079/ERR10984979/ERR10984979_2.fastq.gz	ftp.sra.ebi.ac.uk/vol1/run/ERR109/ERR10984979/A_S198_R1.fq.gz;ftp.sra.ebi.ac.uk/vol1/run/ERR109/ERR10984979/A_S198_R2.fq.gz	ftp.sra.ebi.ac.uk/vol1/err/ERR109/079/ERR10984979.bam	A_S198
PRJEB60398	SAMEA112732954	ERX10421927	ERR10984981	408170	human gut metagenome	ftp.sra.ebi.ac.uk/vol1/fastq/ERR109/081/ERR10984981/ERR10984981_1.fastq.gz;ftp.sra.ebi.ac.uk/vol1/fastq/ERR109/081/ERR10984981/ERR10984981_2.fastq.gz	ftp.sra.ebi.ac.uk/vol1/run/ERR109/ERR10984981/A_S200_R1.fq.gz;ftp.sra.ebi.ac.uk/vol1/run/ERR109/ERR10984981/A_S200_R2.fq.gz	ftp.sra.ebi.ac.uk/vol1/err/ERR109/081/ERR10984981.bam	A_S200
PRJEB60398	SAMEA112732955	ERX10421928	ERR10984982	408170	human gut metagenome	ftp.sra.ebi.ac.uk/vol1/fastq/ERR109/082/ERR10984982/ERR10984982_1.fastq.gz;ftp.sra.ebi.ac.uk/vol1/fastq/ERR109/082/ERR10984982/ERR10984982_2.fastq.gz	ftp.sra.ebi.ac.uk/vol1/run/ERR109/ERR10984982/A_S201_R1.fq.gz;ftp.sra.ebi.ac.uk/vol1/run/ERR109/ERR10984982/A_S201_R2.fq.gz	ftp.sra.ebi.ac.uk/vol1/err/ERR109/082/ERR10984982.bam	A_S201
PRJEB60398	SAMEA112732956	ERX10421929	ERR10984983	408170	human gut metagenome	ftp.sra.ebi.ac.uk/vol1/fastq/ERR109/083/ERR10984983/ERR10984983_1.fastq.gz;ftp.sra.ebi.ac.uk/vol1/fastq/ERR109/083/ERR10984983/ERR10984983_2.fastq.gz	ftp.sra.ebi.ac.uk/vol1/run/ERR109/ERR10984983/A_S202_R1.fq.gz;ftp.sra.ebi.ac.uk/vol1/run/ERR109/ERR10984983/A_S202_R2.fq.gz	ftp.sra.ebi.ac.uk/vol1/err/ERR109/083/ERR10984983.bam	A_S202
PRJEB60398	SAMEA112732960	ERX10421933	ERR10984987	408170	human gut metagenome	ftp.sra.ebi.ac.uk/vol1/fastq/ERR109/087/ERR10984987/ERR10984987_1.fastq.gz;ftp.sra.ebi.ac.uk/vol1/fastq/ERR109/087/ERR10984987/ERR10984987_2.fastq.gz	ftp.sra.ebi.ac.uk/vol1/run/ERR109/ERR10984987/A_S206_R1.fq.gz;ftp.sra.ebi.ac.uk/vol1/run/ERR109/ERR10984987/A_S206_R2.fq.gz	ftp.sra.ebi.ac.uk/vol1/err/ERR109/087/ERR10984987.bam	A_S206
PRJEB60398	SAMEA112732961	ERX10421934	ERR10984988	408170	human gut metagenome	ftp.sra.ebi.ac.uk/vol1/fastq/ERR109/088/ERR10984988/ERR10984988_1.fastq.gz;ftp.sra.ebi.ac.uk/vol1/fastq/ERR109/088/ERR10984988/ERR10984988_2.fastq.gz	ftp.sra.ebi.ac.uk/vol1/run/ERR109/ERR10984988/A_S207_R1.fq.gz;ftp.sra.ebi.ac.uk/vol1/run/ERR109/ERR10984988/A_S207_R2.fq.gz	ftp.sra.ebi.ac.uk/vol1/err/ERR109/088/ERR10984988.bam	A_S207
PRJEB60398	SAMEA112732963	ERX10421936	ERR10984990	408170	human gut metagenome	ftp.sra.ebi.ac.uk/vol1/fastq/ERR109/090/ERR10984990/ERR10984990_1.fastq.gz;ftp.sra.ebi.ac.uk/vol1/fastq/ERR109/090/ERR10984990/ERR10984990_2.fastq.gz	ftp.sra.ebi.ac.uk/vol1/run/ERR109/ERR10984990/A_S209_R1.fq.gz;ftp.sra.ebi.ac.uk/vol1/run/ERR109/ERR10984990/A_S209_R2.fq.gz	ftp.sra.ebi.ac.uk/vol1/err/ERR109/090/ERR10984990.bam	A_S209
PRJEB60398	SAMEA112732970	ERX10421943	ERR10984997	408170	human gut metagenome	ftp.sra.ebi.ac.uk/vol1/fastq/ERR109/097/ERR10984997/ERR10984997_1.fastq.gz;ftp.sra.ebi.ac.uk/vol1/fastq/ERR109/097/ERR10984997/ERR10984997_2.fastq.gz	ftp.sra.ebi.ac.uk/vol1/run/ERR109/ERR10984997/A_S216_R1.fq.gz;ftp.sra.ebi.ac.uk/vol1/run/ERR109/ERR10984997/A_S216_R2.fq.gz	ftp.sra.ebi.ac.uk/vol1/err/ERR109/097/ERR10984997.bam	A_S216
PRJEB60398	SAMEA112732976	ERX10421949	ERR10985003	408170	human gut metagenome	ftp.sra.ebi.ac.uk/vol1/fastq/ERR109/003/ERR10985003/ERR10985003_1.fastq.gz;ftp.sra.ebi.ac.uk/vol1/fastq/ERR109/003/ERR10985003/ERR10985003_2.fastq.gz	ftp.sra.ebi.ac.uk/vol1/run/ERR109/ERR10985003/A_S222_R1.fq.gz;ftp.sra.ebi.ac.uk/vol1/run/ERR109/ERR10985003/A_S222_R2.fq.gz	ftp.sra.ebi.ac.uk/vol1/err/ERR109/003/ERR10985003.bam	A_S222
PRJEB60398	SAMEA112732977	ERX10421950	ERR10985004	408170	human gut metagenome	ftp.sra.ebi.ac.uk/vol1/fastq/ERR109/004/ERR10985004/ERR10985004_1.fastq.gz;ftp.sra.ebi.ac.uk/vol1/fastq/ERR109/004/ERR10985004/ERR10985004_2.fastq.gz	ftp.sra.ebi.ac.uk/vol1/run/ERR109/ERR10985004/A_S223_R1.fq.gz;ftp.sra.ebi.ac.uk/vol1/run/ERR109/ERR10985004/A_S223_R2.fq.gz	ftp.sra.ebi.ac.uk/vol1/err/ERR109/004/ERR10985004.bam	A_S223
PRJEB60398	SAMEA112732978	ERX10421951	ERR10985005	408170	human gut metagenome	ftp.sra.ebi.ac.uk/vol1/fastq/ERR109/005/ERR10985005/ERR10985005_1.fastq.gz;ftp.sra.ebi.ac.uk/vol1/fastq/ERR109/005/ERR10985005/ERR10985005_2.fastq.gz	ftp.sra.ebi.ac.uk/vol1/run/ERR109/ERR10985005/A_S224_R1.fq.gz;ftp.sra.ebi.ac.uk/vol1/run/ERR109/ERR10985005/A_S224_R2.fq.gz	ftp.sra.ebi.ac.uk/vol1/err/ERR109/005/ERR10985005.bam	A_S224
PRJEB60398	SAMEA112732979	ERX10421952	ERR10985006	408170	human gut metagenome	ftp.sra.ebi.ac.uk/vol1/fastq/ERR109/006/ERR10985006/ERR10985006_1.fastq.gz;ftp.sra.ebi.ac.uk/vol1/fastq/ERR109/006/ERR10985006/ERR10985006_2.fastq.gz	ftp.sra.ebi.ac.uk/vol1/run/ERR109/ERR10985006/A_S225_R1.fq.gz;ftp.sra.ebi.ac.uk/vol1/run/ERR109/ERR10985006/A_S225_R2.fq.gz	ftp.sra.ebi.ac.uk/vol1/err/ERR109/006/ERR10985006.bam	A_S225
PRJEB60398	SAMEA112732798	ERX10421772	ERR10984826	408170	human gut metagenome	ftp.sra.ebi.ac.uk/vol1/fastq/ERR109/026/ERR10984826/ERR10984826_1.fastq.gz;ftp.sra.ebi.ac.uk/vol1/fastq/ERR109/026/ERR10984826/ERR10984826_2.fastq.gz	ftp.sra.ebi.ac.uk/vol1/run/ERR109/ERR10984826/A_S004_R1.fq.gz;ftp.sra.ebi.ac.uk/vol1/run/ERR109/ERR10984826/A_S004_R2.fq.gz	ftp.sra.ebi.ac.uk/vol1/err/ERR109/026/ERR10984826.bam	A_S004
PRJEB60398	SAMEA112732984	ERX10421957	ERR10985011	408170	human gut metagenome	ftp.sra.ebi.ac.uk/vol1/fastq/ERR109/011/ERR10985011/ERR10985011_1.fastq.gz;ftp.sra.ebi.ac.uk/vol1/fastq/ERR109/011/ERR10985011/ERR10985011_2.fastq.gz	ftp.sra.ebi.ac.uk/vol1/run/ERR109/ERR10985011/A_S230_R1.fq.gz;ftp.sra.ebi.ac.uk/vol1/run/ERR109/ERR10985011/A_S230_R2.fq.gz	ftp.sra.ebi.ac.uk/vol1/err/ERR109/011/ERR10985011.bam	A_S230
PRJEB60398	SAMEA112732987	ERX10421960	ERR10985014	408170	human gut metagenome	ftp.sra.ebi.ac.uk/vol1/fastq/ERR109/014/ERR10985014/ERR10985014_1.fastq.gz;ftp.sra.ebi.ac.uk/vol1/fastq/ERR109/014/ERR10985014/ERR10985014_2.fastq.gz	ftp.sra.ebi.ac.uk/vol1/run/ERR109/ERR10985014/A_S233_R1.fq.gz;ftp.sra.ebi.ac.uk/vol1/run/ERR109/ERR10985014/A_S233_R2.fq.gz	ftp.sra.ebi.ac.uk/vol1/err/ERR109/014/ERR10985014.bam	A_S233
PRJEB60398	SAMEA112732993	ERX10421966	ERR10985020	408170	human gut metagenome	ftp.sra.ebi.ac.uk/vol1/fastq/ERR109/020/ERR10985020/ERR10985020_1.fastq.gz;ftp.sra.ebi.ac.uk/vol1/fastq/ERR109/020/ERR10985020/ERR10985020_2.fastq.gz	ftp.sra.ebi.ac.uk/vol1/run/ERR109/ERR10985020/A_S239_R1.fq.gz;ftp.sra.ebi.ac.uk/vol1/run/ERR109/ERR10985020/A_S239_R2.fq.gz	ftp.sra.ebi.ac.uk/vol1/err/ERR109/020/ERR10985020.bam	A_S239
PRJEB60398	SAMEA112732996	ERX10421969	ERR10985023	408170	human gut metagenome	ftp.sra.ebi.ac.uk/vol1/fastq/ERR109/023/ERR10985023/ERR10985023_1.fastq.gz;ftp.sra.ebi.ac.uk/vol1/fastq/ERR109/023/ERR10985023/ERR10985023_2.fastq.gz	ftp.sra.ebi.ac.uk/vol1/run/ERR109/ERR10985023/A_S242_R1.fq.gz;ftp.sra.ebi.ac.uk/vol1/run/ERR109/ERR10985023/A_S242_R2.fq.gz	ftp.sra.ebi.ac.uk/vol1/err/ERR109/023/ERR10985023.bam	A_S242
PRJEB60398	SAMEA112732999	ERX10421972	ERR10985026	408170	human gut metagenome	ftp.sra.ebi.ac.uk/vol1/fastq/ERR109/026/ERR10985026/ERR10985026_1.fastq.gz;ftp.sra.ebi.ac.uk/vol1/fastq/ERR109/026/ERR10985026/ERR10985026_2.fastq.gz	ftp.sra.ebi.ac.uk/vol1/run/ERR109/ERR10985026/A_S245_R1.fq.gz;ftp.sra.ebi.ac.uk/vol1/run/ERR109/ERR10985026/A_S245_R2.fq.gz	ftp.sra.ebi.ac.uk/vol1/err/ERR109/026/ERR10985026.bam	A_S245
PRJEB60398	SAMEA112733000	ERX10421973	ERR10985027	408170	human gut metagenome	ftp.sra.ebi.ac.uk/vol1/fastq/ERR109/027/ERR10985027/ERR10985027_1.fastq.gz;ftp.sra.ebi.ac.uk/vol1/fastq/ERR109/027/ERR10985027/ERR10985027_2.fastq.gz	ftp.sra.ebi.ac.uk/vol1/run/ERR109/ERR10985027/A_S246_R1.fq.gz;ftp.sra.ebi.ac.uk/vol1/run/ERR109/ERR10985027/A_S246_R2.fq.gz	ftp.sra.ebi.ac.uk/vol1/err/ERR109/027/ERR10985027.bam	A_S246
PRJEB60398	SAMEA112733001	ERX10421974	ERR10985028	408170	human gut metagenome	ftp.sra.ebi.ac.uk/vol1/fastq/ERR109/028/ERR10985028/ERR10985028_1.fastq.gz;ftp.sra.ebi.ac.uk/vol1/fastq/ERR109/028/ERR10985028/ERR10985028_2.fastq.gz	ftp.sra.ebi.ac.uk/vol1/run/ERR109/ERR10985028/A_S247_R1.fq.gz;ftp.sra.ebi.ac.uk/vol1/run/ERR109/ERR10985028/A_S247_R2.fq.gz	ftp.sra.ebi.ac.uk/vol1/err/ERR109/028/ERR10985028.bam	A_S247
PRJEB60398	SAMEA112733002	ERX10421975	ERR10985029	408170	human gut metagenome	ftp.sra.ebi.ac.uk/vol1/fastq/ERR109/029/ERR10985029/ERR10985029_1.fastq.gz;ftp.sra.ebi.ac.uk/vol1/fastq/ERR109/029/ERR10985029/ERR10985029_2.fastq.gz	ftp.sra.ebi.ac.uk/vol1/run/ERR109/ERR10985029/A_S248_R1.fq.gz;ftp.sra.ebi.ac.uk/vol1/run/ERR109/ERR10985029/A_S248_R2.fq.gz	ftp.sra.ebi.ac.uk/vol1/err/ERR109/029/ERR10985029.bam	A_S248
PRJEB60398	SAMEA112733009	ERX10421981	ERR10985035	408170	human gut metagenome	ftp.sra.ebi.ac.uk/vol1/fastq/ERR109/035/ERR10985035/ERR10985035_1.fastq.gz;ftp.sra.ebi.ac.uk/vol1/fastq/ERR109/035/ERR10985035/ERR10985035_2.fastq.gz	ftp.sra.ebi.ac.uk/vol1/run/ERR109/ERR10985035/A_S255_R1.fq.gz;ftp.sra.ebi.ac.uk/vol1/run/ERR109/ERR10985035/A_S255_R2.fq.gz	ftp.sra.ebi.ac.uk/vol1/err/ERR109/035/ERR10985035.bam	A_S255
PRJEB60398	SAMEA112733022	ERX10421994	ERR10985048	408170	human gut metagenome	ftp.sra.ebi.ac.uk/vol1/fastq/ERR109/048/ERR10985048/ERR10985048_1.fastq.gz;ftp.sra.ebi.ac.uk/vol1/fastq/ERR109/048/ERR10985048/ERR10985048_2.fastq.gz	ftp.sra.ebi.ac.uk/vol1/run/ERR109/ERR10985048/A_S268_R1.fq.gz;ftp.sra.ebi.ac.uk/vol1/run/ERR109/ERR10985048/A_S268_R2.fq.gz	ftp.sra.ebi.ac.uk/vol1/err/ERR109/048/ERR10985048.bam	A_S268
PRJEB60398	SAMEA112733028	ERX10422000	ERR10985054	408170	human gut metagenome	ftp.sra.ebi.ac.uk/vol1/fastq/ERR109/054/ERR10985054/ERR10985054_1.fastq.gz;ftp.sra.ebi.ac.uk/vol1/fastq/ERR109/054/ERR10985054/ERR10985054_2.fastq.gz	ftp.sra.ebi.ac.uk/vol1/run/ERR109/ERR10985054/A_S274_R1.fq.gz;ftp.sra.ebi.ac.uk/vol1/run/ERR109/ERR10985054/A_S274_R2.fq.gz	ftp.sra.ebi.ac.uk/vol1/err/ERR109/054/ERR10985054.bam	A_S274
PRJEB60398	SAMEA112733031	ERX10422003	ERR10985057	408170	human gut metagenome	ftp.sra.ebi.ac.uk/vol1/fastq/ERR109/057/ERR10985057/ERR10985057_1.fastq.gz;ftp.sra.ebi.ac.uk/vol1/fastq/ERR109/057/ERR10985057/ERR10985057_2.fastq.gz	ftp.sra.ebi.ac.uk/vol1/run/ERR109/ERR10985057/A_S277_R1.fq.gz;ftp.sra.ebi.ac.uk/vol1/run/ERR109/ERR10985057/A_S277_R2.fq.gz	ftp.sra.ebi.ac.uk/vol1/err/ERR109/057/ERR10985057.bam	A_S277
PRJEB60398	SAMEA112733033	ERX10422005	ERR10985059	408170	human gut metagenome	ftp.sra.ebi.ac.uk/vol1/fastq/ERR109/059/ERR10985059/ERR10985059_1.fastq.gz;ftp.sra.ebi.ac.uk/vol1/fastq/ERR109/059/ERR10985059/ERR10985059_2.fastq.gz	ftp.sra.ebi.ac.uk/vol1/run/ERR109/ERR10985059/A_S279_R1.fq.gz;ftp.sra.ebi.ac.uk/vol1/run/ERR109/ERR10985059/A_S279_R2.fq.gz	ftp.sra.ebi.ac.uk/vol1/err/ERR109/059/ERR10985059.bam	A_S279
PRJEB60398	SAMEA112733034	ERX10422006	ERR10985060	408170	human gut metagenome	ftp.sra.ebi.ac.uk/vol1/fastq/ERR109/060/ERR10985060/ERR10985060_1.fastq.gz;ftp.sra.ebi.ac.uk/vol1/fastq/ERR109/060/ERR10985060/ERR10985060_2.fastq.gz	ftp.sra.ebi.ac.uk/vol1/run/ERR109/ERR10985060/A_S280_R1.fq.gz;ftp.sra.ebi.ac.uk/vol1/run/ERR109/ERR10985060/A_S280_R2.fq.gz	ftp.sra.ebi.ac.uk/vol1/err/ERR109/060/ERR10985060.bam	A_S280
PRJEB60398	SAMEA112733035	ERX10422007	ERR10985061	408170	human gut metagenome	ftp.sra.ebi.ac.uk/vol1/fastq/ERR109/061/ERR10985061/ERR10985061_1.fastq.gz;ftp.sra.ebi.ac.uk/vol1/fastq/ERR109/061/ERR10985061/ERR10985061_2.fastq.gz	ftp.sra.ebi.ac.uk/vol1/run/ERR109/ERR10985061/A_S281_R1.fq.gz;ftp.sra.ebi.ac.uk/vol1/run/ERR109/ERR10985061/A_S281_R2.fq.gz	ftp.sra.ebi.ac.uk/vol1/err/ERR109/061/ERR10985061.bam	A_S281
PRJEB60398	SAMEA112733044	ERX10422016	ERR10985070	408170	human gut metagenome	ftp.sra.ebi.ac.uk/vol1/fastq/ERR109/070/ERR10985070/ERR10985070_1.fastq.gz;ftp.sra.ebi.ac.uk/vol1/fastq/ERR109/070/ERR10985070/ERR10985070_2.fastq.gz	ftp.sra.ebi.ac.uk/vol1/run/ERR109/ERR10985070/A_S290_R1.fq.gz;ftp.sra.ebi.ac.uk/vol1/run/ERR109/ERR10985070/A_S290_R2.fq.gz	ftp.sra.ebi.ac.uk/vol1/err/ERR109/070/ERR10985070.bam	A_S290
PRJEB60398	SAMEA112733045	ERX10422017	ERR10985071	408170	human gut metagenome	ftp.sra.ebi.ac.uk/vol1/fastq/ERR109/071/ERR10985071/ERR10985071_1.fastq.gz;ftp.sra.ebi.ac.uk/vol1/fastq/ERR109/071/ERR10985071/ERR10985071_2.fastq.gz	ftp.sra.ebi.ac.uk/vol1/run/ERR109/ERR10985071/A_S291_R1.fq.gz;ftp.sra.ebi.ac.uk/vol1/run/ERR109/ERR10985071/A_S291_R2.fq.gz	ftp.sra.ebi.ac.uk/vol1/err/ERR109/071/ERR10985071.bam	A_S291
PRJEB60398	SAMEA112733046	ERX10422018	ERR10985072	408170	human gut metagenome	ftp.sra.ebi.ac.uk/vol1/fastq/ERR109/072/ERR10985072/ERR10985072_1.fastq.gz;ftp.sra.ebi.ac.uk/vol1/fastq/ERR109/072/ERR10985072/ERR10985072_2.fastq.gz	ftp.sra.ebi.ac.uk/vol1/run/ERR109/ERR10985072/A_S292_R1.fq.gz;ftp.sra.ebi.ac.uk/vol1/run/ERR109/ERR10985072/A_S292_R2.fq.gz	ftp.sra.ebi.ac.uk/vol1/err/ERR109/072/ERR10985072.bam	A_S292
PRJEB60398	SAMEA112733047	ERX10422019	ERR10985073	408170	human gut metagenome	ftp.sra.ebi.ac.uk/vol1/fastq/ERR109/073/ERR10985073/ERR10985073_1.fastq.gz;ftp.sra.ebi.ac.uk/vol1/fastq/ERR109/073/ERR10985073/ERR10985073_2.fastq.gz	ftp.sra.ebi.ac.uk/vol1/run/ERR109/ERR10985073/A_S293_R1.fq.gz;ftp.sra.ebi.ac.uk/vol1/run/ERR109/ERR10985073/A_S293_R2.fq.gz	ftp.sra.ebi.ac.uk/vol1/err/ERR109/073/ERR10985073.bam	A_S293
PRJEB60398	SAMEA112733048	ERX10422020	ERR10985074	408170	human gut metagenome	ftp.sra.ebi.ac.uk/vol1/fastq/ERR109/074/ERR10985074/ERR10985074_1.fastq.gz;ftp.sra.ebi.ac.uk/vol1/fastq/ERR109/074/ERR10985074/ERR10985074_2.fastq.gz	ftp.sra.ebi.ac.uk/vol1/run/ERR109/ERR10985074/A_S294_R1.fq.gz;ftp.sra.ebi.ac.uk/vol1/run/ERR109/ERR10985074/A_S294_R2.fq.gz	ftp.sra.ebi.ac.uk/vol1/err/ERR109/074/ERR10985074.bam	A_S294
PRJEB60398	SAMEA112733051	ERX10422023	ERR10985077	408170	human gut metagenome	ftp.sra.ebi.ac.uk/vol1/fastq/ERR109/077/ERR10985077/ERR10985077_1.fastq.gz;ftp.sra.ebi.ac.uk/vol1/fastq/ERR109/077/ERR10985077/ERR10985077_2.fastq.gz	ftp.sra.ebi.ac.uk/vol1/run/ERR109/ERR10985077/A_S297_R1.fq.gz;ftp.sra.ebi.ac.uk/vol1/run/ERR109/ERR10985077/A_S297_R2.fq.gz	ftp.sra.ebi.ac.uk/vol1/err/ERR109/077/ERR10985077.bam	A_S297
PRJEB60398	SAMEA112733056	ERX10422028	ERR10985082	408170	human gut metagenome	ftp.sra.ebi.ac.uk/vol1/fastq/ERR109/082/ERR10985082/ERR10985082_1.fastq.gz;ftp.sra.ebi.ac.uk/vol1/fastq/ERR109/082/ERR10985082/ERR10985082_2.fastq.gz	ftp.sra.ebi.ac.uk/vol1/run/ERR109/ERR10985082/A_S302_R1.fq.gz;ftp.sra.ebi.ac.uk/vol1/run/ERR109/ERR10985082/A_S302_R2.fq.gz	ftp.sra.ebi.ac.uk/vol1/err/ERR109/082/ERR10985082.bam	A_S302
PRJEB60398	SAMEA112733061	ERX10422033	ERR10985087	408170	human gut metagenome	ftp.sra.ebi.ac.uk/vol1/fastq/ERR109/087/ERR10985087/ERR10985087_1.fastq.gz;ftp.sra.ebi.ac.uk/vol1/fastq/ERR109/087/ERR10985087/ERR10985087_2.fastq.gz	ftp.sra.ebi.ac.uk/vol1/run/ERR109/ERR10985087/A_S307_R1.fq.gz;ftp.sra.ebi.ac.uk/vol1/run/ERR109/ERR10985087/A_S307_R2.fq.gz	ftp.sra.ebi.ac.uk/vol1/err/ERR109/087/ERR10985087.bam	A_S307
PRJEB60398	SAMEA112733067	ERX10422039	ERR10985093	408170	human gut metagenome	ftp.sra.ebi.ac.uk/vol1/fastq/ERR109/093/ERR10985093/ERR10985093_1.fastq.gz;ftp.sra.ebi.ac.uk/vol1/fastq/ERR109/093/ERR10985093/ERR10985093_2.fastq.gz	ftp.sra.ebi.ac.uk/vol1/run/ERR109/ERR10985093/A_S313_R1.fq.gz;ftp.sra.ebi.ac.uk/vol1/run/ERR109/ERR10985093/A_S313_R2.fq.gz	ftp.sra.ebi.ac.uk/vol1/err/ERR109/093/ERR10985093.bam	A_S313
PRJEB60398	SAMEA112733075	ERX10422047	ERR10985101	408170	human gut metagenome	ftp.sra.ebi.ac.uk/vol1/fastq/ERR109/001/ERR10985101/ERR10985101_1.fastq.gz;ftp.sra.ebi.ac.uk/vol1/fastq/ERR109/001/ERR10985101/ERR10985101_2.fastq.gz	ftp.sra.ebi.ac.uk/vol1/run/ERR109/ERR10985101/A_S321_R1.fq.gz;ftp.sra.ebi.ac.uk/vol1/run/ERR109/ERR10985101/A_S321_R2.fq.gz	ftp.sra.ebi.ac.uk/vol1/err/ERR109/001/ERR10985101.bam	A_S321
PRJEB60398	SAMEA112733076	ERX10422048	ERR10985102	408170	human gut metagenome	ftp.sra.ebi.ac.uk/vol1/fastq/ERR109/002/ERR10985102/ERR10985102_1.fastq.gz;ftp.sra.ebi.ac.uk/vol1/fastq/ERR109/002/ERR10985102/ERR10985102_2.fastq.gz	ftp.sra.ebi.ac.uk/vol1/run/ERR109/ERR10985102/A_S322_R1.fq.gz;ftp.sra.ebi.ac.uk/vol1/run/ERR109/ERR10985102/A_S322_R2.fq.gz	ftp.sra.ebi.ac.uk/vol1/err/ERR109/002/ERR10985102.bam	A_S322
PRJEB60398	SAMEA112733079	ERX10422051	ERR10985105	408170	human gut metagenome	ftp.sra.ebi.ac.uk/vol1/fastq/ERR109/005/ERR10985105/ERR10985105_1.fastq.gz;ftp.sra.ebi.ac.uk/vol1/fastq/ERR109/005/ERR10985105/ERR10985105_2.fastq.gz	ftp.sra.ebi.ac.uk/vol1/run/ERR109/ERR10985105/A_S325_R1.fq.gz;ftp.sra.ebi.ac.uk/vol1/run/ERR109/ERR10985105/A_S325_R2.fq.gz	ftp.sra.ebi.ac.uk/vol1/err/ERR109/005/ERR10985105.bam	A_S325
PRJEB60398	SAMEA112733080	ERX10422052	ERR10985106	408170	human gut metagenome	ftp.sra.ebi.ac.uk/vol1/fastq/ERR109/006/ERR10985106/ERR10985106_1.fastq.gz;ftp.sra.ebi.ac.uk/vol1/fastq/ERR109/006/ERR10985106/ERR10985106_2.fastq.gz	ftp.sra.ebi.ac.uk/vol1/run/ERR109/ERR10985106/A_S326_R1.fq.gz;ftp.sra.ebi.ac.uk/vol1/run/ERR109/ERR10985106/A_S326_R2.fq.gz	ftp.sra.ebi.ac.uk/vol1/err/ERR109/006/ERR10985106.bam	A_S326
PRJEB60398	SAMEA112733083	ERX10422055	ERR10985109	408170	human gut metagenome	ftp.sra.ebi.ac.uk/vol1/fastq/ERR109/009/ERR10985109/ERR10985109_1.fastq.gz;ftp.sra.ebi.ac.uk/vol1/fastq/ERR109/009/ERR10985109/ERR10985109_2.fastq.gz	ftp.sra.ebi.ac.uk/vol1/run/ERR109/ERR10985109/A_S329_R1.fq.gz;ftp.sra.ebi.ac.uk/vol1/run/ERR109/ERR10985109/A_S329_R2.fq.gz	ftp.sra.ebi.ac.uk/vol1/err/ERR109/009/ERR10985109.bam	A_S329
PRJEB60398	SAMEA112733085	ERX10422057	ERR10985111	408170	human gut metagenome	ftp.sra.ebi.ac.uk/vol1/fastq/ERR109/011/ERR10985111/ERR10985111_1.fastq.gz;ftp.sra.ebi.ac.uk/vol1/fastq/ERR109/011/ERR10985111/ERR10985111_2.fastq.gz	ftp.sra.ebi.ac.uk/vol1/run/ERR109/ERR10985111/A_S331_R1.fq.gz;ftp.sra.ebi.ac.uk/vol1/run/ERR109/ERR10985111/A_S331_R2.fq.gz	ftp.sra.ebi.ac.uk/vol1/err/ERR109/011/ERR10985111.bam	A_S331
PRJEB60398	SAMEA112733086	ERX10422058	ERR10985112	408170	human gut metagenome	ftp.sra.ebi.ac.uk/vol1/fastq/ERR109/012/ERR10985112/ERR10985112_1.fastq.gz;ftp.sra.ebi.ac.uk/vol1/fastq/ERR109/012/ERR10985112/ERR10985112_2.fastq.gz	ftp.sra.ebi.ac.uk/vol1/run/ERR109/ERR10985112/A_S332_R1.fq.gz;ftp.sra.ebi.ac.uk/vol1/run/ERR109/ERR10985112/A_S332_R2.fq.gz	ftp.sra.ebi.ac.uk/vol1/err/ERR109/012/ERR10985112.bam	A_S332
PRJEB60398	SAMEA112733089	ERX10422061	ERR10985115	408170	human gut metagenome	ftp.sra.ebi.ac.uk/vol1/fastq/ERR109/015/ERR10985115/ERR10985115_1.fastq.gz;ftp.sra.ebi.ac.uk/vol1/fastq/ERR109/015/ERR10985115/ERR10985115_2.fastq.gz	ftp.sra.ebi.ac.uk/vol1/run/ERR109/ERR10985115/A_S335_R1.fq.gz;ftp.sra.ebi.ac.uk/vol1/run/ERR109/ERR10985115/A_S335_R2.fq.gz	ftp.sra.ebi.ac.uk/vol1/err/ERR109/015/ERR10985115.bam	A_S335
PRJEB60398	SAMEA112733090	ERX10422062	ERR10985116	408170	human gut metagenome	ftp.sra.ebi.ac.uk/vol1/fastq/ERR109/016/ERR10985116/ERR10985116_1.fastq.gz;ftp.sra.ebi.ac.uk/vol1/fastq/ERR109/016/ERR10985116/ERR10985116_2.fastq.gz	ftp.sra.ebi.ac.uk/vol1/run/ERR109/ERR10985116/A_S336_R1.fq.gz;ftp.sra.ebi.ac.uk/vol1/run/ERR109/ERR10985116/A_S336_R2.fq.gz	ftp.sra.ebi.ac.uk/vol1/err/ERR109/016/ERR10985116.bam	A_S336
PRJEB60398	SAMEA112733099	ERX10422071	ERR10985125	408170	human gut metagenome	ftp.sra.ebi.ac.uk/vol1/fastq/ERR109/025/ERR10985125/ERR10985125_1.fastq.gz;ftp.sra.ebi.ac.uk/vol1/fastq/ERR109/025/ERR10985125/ERR10985125_2.fastq.gz	ftp.sra.ebi.ac.uk/vol1/run/ERR109/ERR10985125/A_S345_R1.fq.gz;ftp.sra.ebi.ac.uk/vol1/run/ERR109/ERR10985125/A_S345_R2.fq.gz	ftp.sra.ebi.ac.uk/vol1/err/ERR109/025/ERR10985125.bam	A_S345
PRJEB60398	SAMEA112733103	ERX10422075	ERR10985129	408170	human gut metagenome	ftp.sra.ebi.ac.uk/vol1/fastq/ERR109/029/ERR10985129/ERR10985129_1.fastq.gz;ftp.sra.ebi.ac.uk/vol1/fastq/ERR109/029/ERR10985129/ERR10985129_2.fastq.gz	ftp.sra.ebi.ac.uk/vol1/run/ERR109/ERR10985129/A_S349_R1.fq.gz;ftp.sra.ebi.ac.uk/vol1/run/ERR109/ERR10985129/A_S349_R2.fq.gz	ftp.sra.ebi.ac.uk/vol1/err/ERR109/029/ERR10985129.bam	A_S349
PRJEB60398	SAMEA112733112	ERX10422080	ERR10985134	408170	human gut metagenome	ftp.sra.ebi.ac.uk/vol1/fastq/ERR109/034/ERR10985134/ERR10985134_1.fastq.gz;ftp.sra.ebi.ac.uk/vol1/fastq/ERR109/034/ERR10985134/ERR10985134_2.fastq.gz	ftp.sra.ebi.ac.uk/vol1/run/ERR109/ERR10985134/A_S358_R1.fq.gz;ftp.sra.ebi.ac.uk/vol1/run/ERR109/ERR10985134/A_S358_R2.fq.gz	ftp.sra.ebi.ac.uk/vol1/err/ERR109/034/ERR10985134.bam	A_S358
PRJEB60398	SAMEA112733113	ERX10422081	ERR10985135	408170	human gut metagenome	ftp.sra.ebi.ac.uk/vol1/fastq/ERR109/035/ERR10985135/ERR10985135_1.fastq.gz;ftp.sra.ebi.ac.uk/vol1/fastq/ERR109/035/ERR10985135/ERR10985135_2.fastq.gz	ftp.sra.ebi.ac.uk/vol1/run/ERR109/ERR10985135/A_S359_R1.fq.gz;ftp.sra.ebi.ac.uk/vol1/run/ERR109/ERR10985135/A_S359_R2.fq.gz	ftp.sra.ebi.ac.uk/vol1/err/ERR109/035/ERR10985135.bam	A_S359
PRJEB60398	SAMEA112733114	ERX10422082	ERR10985136	408170	human gut metagenome	ftp.sra.ebi.ac.uk/vol1/fastq/ERR109/036/ERR10985136/ERR10985136_1.fastq.gz;ftp.sra.ebi.ac.uk/vol1/fastq/ERR109/036/ERR10985136/ERR10985136_2.fastq.gz	ftp.sra.ebi.ac.uk/vol1/run/ERR109/ERR10985136/A_S360_R1.fq.gz;ftp.sra.ebi.ac.uk/vol1/run/ERR109/ERR10985136/A_S360_R2.fq.gz	ftp.sra.ebi.ac.uk/vol1/err/ERR109/036/ERR10985136.bam	A_S360
PRJEB60398	SAMEA112733116	ERX10422084	ERR10985138	408170	human gut metagenome	ftp.sra.ebi.ac.uk/vol1/fastq/ERR109/038/ERR10985138/ERR10985138_1.fastq.gz;ftp.sra.ebi.ac.uk/vol1/fastq/ERR109/038/ERR10985138/ERR10985138_2.fastq.gz	ftp.sra.ebi.ac.uk/vol1/run/ERR109/ERR10985138/A_S362_R1.fq.gz;ftp.sra.ebi.ac.uk/vol1/run/ERR109/ERR10985138/A_S362_R2.fq.gz	ftp.sra.ebi.ac.uk/vol1/err/ERR109/038/ERR10985138.bam	A_S362
PRJEB60398	SAMEA112733117	ERX10422085	ERR10985139	408170	human gut metagenome	ftp.sra.ebi.ac.uk/vol1/fastq/ERR109/039/ERR10985139/ERR10985139_1.fastq.gz;ftp.sra.ebi.ac.uk/vol1/fastq/ERR109/039/ERR10985139/ERR10985139_2.fastq.gz	ftp.sra.ebi.ac.uk/vol1/run/ERR109/ERR10985139/A_S363_R1.fq.gz;ftp.sra.ebi.ac.uk/vol1/run/ERR109/ERR10985139/A_S363_R2.fq.gz	ftp.sra.ebi.ac.uk/vol1/err/ERR109/039/ERR10985139.bam	A_S363
PRJEB60398	SAMEA112733118	ERX10422086	ERR10985140	408170	human gut metagenome	ftp.sra.ebi.ac.uk/vol1/fastq/ERR109/040/ERR10985140/ERR10985140_1.fastq.gz;ftp.sra.ebi.ac.uk/vol1/fastq/ERR109/040/ERR10985140/ERR10985140_2.fastq.gz	ftp.sra.ebi.ac.uk/vol1/run/ERR109/ERR10985140/A_S364_R1.fq.gz;ftp.sra.ebi.ac.uk/vol1/run/ERR109/ERR10985140/A_S364_R2.fq.gz	ftp.sra.ebi.ac.uk/vol1/err/ERR109/040/ERR10985140.bam	A_S364
PRJEB60398	SAMEA112733119	ERX10422087	ERR10985141	408170	human gut metagenome	ftp.sra.ebi.ac.uk/vol1/fastq/ERR109/041/ERR10985141/ERR10985141_1.fastq.gz;ftp.sra.ebi.ac.uk/vol1/fastq/ERR109/041/ERR10985141/ERR10985141_2.fastq.gz	ftp.sra.ebi.ac.uk/vol1/run/ERR109/ERR10985141/A_S365_R1.fq.gz;ftp.sra.ebi.ac.uk/vol1/run/ERR109/ERR10985141/A_S365_R2.fq.gz	ftp.sra.ebi.ac.uk/vol1/err/ERR109/041/ERR10985141.bam	A_S365
PRJEB60398	SAMEA112733123	ERX10422091	ERR10985145	408170	human gut metagenome	ftp.sra.ebi.ac.uk/vol1/fastq/ERR109/045/ERR10985145/ERR10985145_1.fastq.gz;ftp.sra.ebi.ac.uk/vol1/fastq/ERR109/045/ERR10985145/ERR10985145_2.fastq.gz	ftp.sra.ebi.ac.uk/vol1/run/ERR109/ERR10985145/A_S369_R1.fq.gz;ftp.sra.ebi.ac.uk/vol1/run/ERR109/ERR10985145/A_S369_R2.fq.gz	ftp.sra.ebi.ac.uk/vol1/err/ERR109/045/ERR10985145.bam	A_S369
PRJEB60398	SAMEA112733127	ERX10422095	ERR10985149	408170	human gut metagenome	ftp.sra.ebi.ac.uk/vol1/fastq/ERR109/049/ERR10985149/ERR10985149_1.fastq.gz;ftp.sra.ebi.ac.uk/vol1/fastq/ERR109/049/ERR10985149/ERR10985149_2.fastq.gz	ftp.sra.ebi.ac.uk/vol1/run/ERR109/ERR10985149/A_S373_R1.fq.gz;ftp.sra.ebi.ac.uk/vol1/run/ERR109/ERR10985149/A_S373_R2.fq.gz	ftp.sra.ebi.ac.uk/vol1/err/ERR109/049/ERR10985149.bam	A_S373
PRJEB60398	SAMEA112733129	ERX10422097	ERR10985151	408170	human gut metagenome	ftp.sra.ebi.ac.uk/vol1/fastq/ERR109/051/ERR10985151/ERR10985151_1.fastq.gz;ftp.sra.ebi.ac.uk/vol1/fastq/ERR109/051/ERR10985151/ERR10985151_2.fastq.gz	ftp.sra.ebi.ac.uk/vol1/run/ERR109/ERR10985151/A_S375_R1.fq.gz;ftp.sra.ebi.ac.uk/vol1/run/ERR109/ERR10985151/A_S375_R2.fq.gz	ftp.sra.ebi.ac.uk/vol1/err/ERR109/051/ERR10985151.bam	A_S375
PRJEB60398	SAMEA112733131	ERX10422099	ERR10985153	408170	human gut metagenome	ftp.sra.ebi.ac.uk/vol1/fastq/ERR109/053/ERR10985153/ERR10985153_1.fastq.gz;ftp.sra.ebi.ac.uk/vol1/fastq/ERR109/053/ERR10985153/ERR10985153_2.fastq.gz	ftp.sra.ebi.ac.uk/vol1/run/ERR109/ERR10985153/A_S377_R1.fq.gz;ftp.sra.ebi.ac.uk/vol1/run/ERR109/ERR10985153/A_S377_R2.fq.gz	ftp.sra.ebi.ac.uk/vol1/err/ERR109/053/ERR10985153.bam	A_S377
PRJEB60398	SAMEA112733136	ERX10422104	ERR10985158	408170	human gut metagenome	ftp.sra.ebi.ac.uk/vol1/fastq/ERR109/058/ERR10985158/ERR10985158_1.fastq.gz;ftp.sra.ebi.ac.uk/vol1/fastq/ERR109/058/ERR10985158/ERR10985158_2.fastq.gz	ftp.sra.ebi.ac.uk/vol1/run/ERR109/ERR10985158/A_S382_R1.fq.gz;ftp.sra.ebi.ac.uk/vol1/run/ERR109/ERR10985158/A_S382_R2.fq.gz	ftp.sra.ebi.ac.uk/vol1/err/ERR109/058/ERR10985158.bam	A_S382
PRJEB60398	SAMEA112733137	ERX10422105	ERR10985159	408170	human gut metagenome	ftp.sra.ebi.ac.uk/vol1/fastq/ERR109/059/ERR10985159/ERR10985159_1.fastq.gz;ftp.sra.ebi.ac.uk/vol1/fastq/ERR109/059/ERR10985159/ERR10985159_2.fastq.gz	ftp.sra.ebi.ac.uk/vol1/run/ERR109/ERR10985159/A_S383_R1.fq.gz;ftp.sra.ebi.ac.uk/vol1/run/ERR109/ERR10985159/A_S383_R2.fq.gz	ftp.sra.ebi.ac.uk/vol1/err/ERR109/059/ERR10985159.bam	A_S383
PRJEB60398	SAMEA112733138	ERX10422106	ERR10985160	408170	human gut metagenome	ftp.sra.ebi.ac.uk/vol1/fastq/ERR109/060/ERR10985160/ERR10985160_1.fastq.gz;ftp.sra.ebi.ac.uk/vol1/fastq/ERR109/060/ERR10985160/ERR10985160_2.fastq.gz	ftp.sra.ebi.ac.uk/vol1/run/ERR109/ERR10985160/A_S384_R1.fq.gz;ftp.sra.ebi.ac.uk/vol1/run/ERR109/ERR10985160/A_S384_R2.fq.gz	ftp.sra.ebi.ac.uk/vol1/err/ERR109/060/ERR10985160.bam	A_S384
PRJEB60398	SAMEA112733145	ERX10422113	ERR10985167	408170	human gut metagenome	ftp.sra.ebi.ac.uk/vol1/fastq/ERR109/067/ERR10985167/ERR10985167_1.fastq.gz;ftp.sra.ebi.ac.uk/vol1/fastq/ERR109/067/ERR10985167/ERR10985167_2.fastq.gz	ftp.sra.ebi.ac.uk/vol1/run/ERR109/ERR10985167/A21_S007_R1.fq.gz;ftp.sra.ebi.ac.uk/vol1/run/ERR109/ERR10985167/A21_S007_R2.fq.gz	ftp.sra.ebi.ac.uk/vol1/err/ERR109/067/ERR10985167.bam	A21_S007
PRJEB60398	SAMEA112733146	ERX10422114	ERR10985168	408170	human gut metagenome	ftp.sra.ebi.ac.uk/vol1/fastq/ERR109/068/ERR10985168/ERR10985168_1.fastq.gz;ftp.sra.ebi.ac.uk/vol1/fastq/ERR109/068/ERR10985168/ERR10985168_2.fastq.gz	ftp.sra.ebi.ac.uk/vol1/run/ERR109/ERR10985168/A21_S008_R1.fq.gz;ftp.sra.ebi.ac.uk/vol1/run/ERR109/ERR10985168/A21_S008_R2.fq.gz	ftp.sra.ebi.ac.uk/vol1/err/ERR109/068/ERR10985168.bam	A21_S008
PRJEB60398	SAMEA112733150	ERX10422118	ERR10985172	408170	human gut metagenome	ftp.sra.ebi.ac.uk/vol1/fastq/ERR109/072/ERR10985172/ERR10985172_1.fastq.gz;ftp.sra.ebi.ac.uk/vol1/fastq/ERR109/072/ERR10985172/ERR10985172_2.fastq.gz	ftp.sra.ebi.ac.uk/vol1/run/ERR109/ERR10985172/A21_S012_R1.fq.gz;ftp.sra.ebi.ac.uk/vol1/run/ERR109/ERR10985172/A21_S012_R2.fq.gz	ftp.sra.ebi.ac.uk/vol1/err/ERR109/072/ERR10985172.bam	A21_S012
PRJEB60398	SAMEA112733151	ERX10422119	ERR10985173	408170	human gut metagenome	ftp.sra.ebi.ac.uk/vol1/fastq/ERR109/073/ERR10985173/ERR10985173_1.fastq.gz;ftp.sra.ebi.ac.uk/vol1/fastq/ERR109/073/ERR10985173/ERR10985173_2.fastq.gz	ftp.sra.ebi.ac.uk/vol1/run/ERR109/ERR10985173/A21_S013_R1.fq.gz;ftp.sra.ebi.ac.uk/vol1/run/ERR109/ERR10985173/A21_S013_R2.fq.gz	ftp.sra.ebi.ac.uk/vol1/err/ERR109/073/ERR10985173.bam	A21_S013
PRJEB60398	SAMEA112733153	ERX10422121	ERR10985175	408170	human gut metagenome	ftp.sra.ebi.ac.uk/vol1/fastq/ERR109/075/ERR10985175/ERR10985175_1.fastq.gz;ftp.sra.ebi.ac.uk/vol1/fastq/ERR109/075/ERR10985175/ERR10985175_2.fastq.gz	ftp.sra.ebi.ac.uk/vol1/run/ERR109/ERR10985175/A21_S015_R1.fq.gz;ftp.sra.ebi.ac.uk/vol1/run/ERR109/ERR10985175/A21_S015_R2.fq.gz	ftp.sra.ebi.ac.uk/vol1/err/ERR109/075/ERR10985175.bam	A21_S015
PRJEB60398	SAMEA112733156	ERX10422124	ERR10985178	408170	human gut metagenome	ftp.sra.ebi.ac.uk/vol1/fastq/ERR109/078/ERR10985178/ERR10985178_1.fastq.gz;ftp.sra.ebi.ac.uk/vol1/fastq/ERR109/078/ERR10985178/ERR10985178_2.fastq.gz	ftp.sra.ebi.ac.uk/vol1/run/ERR109/ERR10985178/A21_S018_R1.fq.gz;ftp.sra.ebi.ac.uk/vol1/run/ERR109/ERR10985178/A21_S018_R2.fq.gz	ftp.sra.ebi.ac.uk/vol1/err/ERR109/078/ERR10985178.bam	A21_S018
PRJEB60398	SAMEA112733157	ERX10422125	ERR10985179	408170	human gut metagenome	ftp.sra.ebi.ac.uk/vol1/fastq/ERR109/079/ERR10985179/ERR10985179_1.fastq.gz;ftp.sra.ebi.ac.uk/vol1/fastq/ERR109/079/ERR10985179/ERR10985179_2.fastq.gz	ftp.sra.ebi.ac.uk/vol1/run/ERR109/ERR10985179/A21_S019_R1.fq.gz;ftp.sra.ebi.ac.uk/vol1/run/ERR109/ERR10985179/A21_S019_R2.fq.gz	ftp.sra.ebi.ac.uk/vol1/err/ERR109/079/ERR10985179.bam	A21_S019
PRJEB60398	SAMEA112733158	ERX10422126	ERR10985180	408170	human gut metagenome	ftp.sra.ebi.ac.uk/vol1/fastq/ERR109/080/ERR10985180/ERR10985180_1.fastq.gz;ftp.sra.ebi.ac.uk/vol1/fastq/ERR109/080/ERR10985180/ERR10985180_2.fastq.gz	ftp.sra.ebi.ac.uk/vol1/run/ERR109/ERR10985180/A21_S020_R1.fq.gz;ftp.sra.ebi.ac.uk/vol1/run/ERR109/ERR10985180/A21_S020_R2.fq.gz	ftp.sra.ebi.ac.uk/vol1/err/ERR109/080/ERR10985180.bam	A21_S020
PRJEB60398	SAMEA112733162	ERX10422130	ERR10985184	408170	human gut metagenome	ftp.sra.ebi.ac.uk/vol1/fastq/ERR109/084/ERR10985184/ERR10985184_1.fastq.gz;ftp.sra.ebi.ac.uk/vol1/fastq/ERR109/084/ERR10985184/ERR10985184_2.fastq.gz	ftp.sra.ebi.ac.uk/vol1/run/ERR109/ERR10985184/A21_S024_R1.fq.gz;ftp.sra.ebi.ac.uk/vol1/run/ERR109/ERR10985184/A21_S024_R2.fq.gz	ftp.sra.ebi.ac.uk/vol1/err/ERR109/084/ERR10985184.bam	A21_S024
PRJEB60398	SAMEA112733165	ERX10422133	ERR10985187	408170	human gut metagenome	ftp.sra.ebi.ac.uk/vol1/fastq/ERR109/087/ERR10985187/ERR10985187_1.fastq.gz;ftp.sra.ebi.ac.uk/vol1/fastq/ERR109/087/ERR10985187/ERR10985187_2.fastq.gz	ftp.sra.ebi.ac.uk/vol1/run/ERR109/ERR10985187/A21_S027_R1.fq.gz;ftp.sra.ebi.ac.uk/vol1/run/ERR109/ERR10985187/A21_S027_R2.fq.gz	ftp.sra.ebi.ac.uk/vol1/err/ERR109/087/ERR10985187.bam	A21_S027
PRJEB60398	SAMEA112733166	ERX10422134	ERR10985188	408170	human gut metagenome	ftp.sra.ebi.ac.uk/vol1/fastq/ERR109/088/ERR10985188/ERR10985188_1.fastq.gz;ftp.sra.ebi.ac.uk/vol1/fastq/ERR109/088/ERR10985188/ERR10985188_2.fastq.gz	ftp.sra.ebi.ac.uk/vol1/run/ERR109/ERR10985188/A21_S028_R1.fq.gz;ftp.sra.ebi.ac.uk/vol1/run/ERR109/ERR10985188/A21_S028_R2.fq.gz	ftp.sra.ebi.ac.uk/vol1/err/ERR109/088/ERR10985188.bam	A21_S028
PRJEB60398	SAMEA112733169	ERX10422137	ERR10985191	408170	human gut metagenome	ftp.sra.ebi.ac.uk/vol1/fastq/ERR109/091/ERR10985191/ERR10985191_1.fastq.gz;ftp.sra.ebi.ac.uk/vol1/fastq/ERR109/091/ERR10985191/ERR10985191_2.fastq.gz	ftp.sra.ebi.ac.uk/vol1/run/ERR109/ERR10985191/A21_S031_R1.fq.gz;ftp.sra.ebi.ac.uk/vol1/run/ERR109/ERR10985191/A21_S031_R2.fq.gz	ftp.sra.ebi.ac.uk/vol1/err/ERR109/091/ERR10985191.bam	A21_S031
PRJEB60398	SAMEA112733170	ERX10422138	ERR10985192	408170	human gut metagenome	ftp.sra.ebi.ac.uk/vol1/fastq/ERR109/092/ERR10985192/ERR10985192_1.fastq.gz;ftp.sra.ebi.ac.uk/vol1/fastq/ERR109/092/ERR10985192/ERR10985192_2.fastq.gz	ftp.sra.ebi.ac.uk/vol1/run/ERR109/ERR10985192/A21_S032_R1.fq.gz;ftp.sra.ebi.ac.uk/vol1/run/ERR109/ERR10985192/A21_S032_R2.fq.gz	ftp.sra.ebi.ac.uk/vol1/err/ERR109/092/ERR10985192.bam	A21_S032
PRJEB60398	SAMEA112733173	ERX10422141	ERR10985195	408170	human gut metagenome	ftp.sra.ebi.ac.uk/vol1/fastq/ERR109/095/ERR10985195/ERR10985195_1.fastq.gz;ftp.sra.ebi.ac.uk/vol1/fastq/ERR109/095/ERR10985195/ERR10985195_2.fastq.gz	ftp.sra.ebi.ac.uk/vol1/run/ERR109/ERR10985195/A21_S035_R1.fq.gz;ftp.sra.ebi.ac.uk/vol1/run/ERR109/ERR10985195/A21_S035_R2.fq.gz	ftp.sra.ebi.ac.uk/vol1/err/ERR109/095/ERR10985195.bam	A21_S035
PRJEB60398	SAMEA112733176	ERX10422144	ERR10985198	408170	human gut metagenome	ftp.sra.ebi.ac.uk/vol1/fastq/ERR109/098/ERR10985198/ERR10985198_1.fastq.gz;ftp.sra.ebi.ac.uk/vol1/fastq/ERR109/098/ERR10985198/ERR10985198_2.fastq.gz	ftp.sra.ebi.ac.uk/vol1/run/ERR109/ERR10985198/A21_S038_R1.fq.gz;ftp.sra.ebi.ac.uk/vol1/run/ERR109/ERR10985198/A21_S038_R2.fq.gz	ftp.sra.ebi.ac.uk/vol1/err/ERR109/098/ERR10985198.bam	A21_S038
PRJEB60398	SAMEA112733181	ERX10422149	ERR10985203	408170	human gut metagenome	ftp.sra.ebi.ac.uk/vol1/fastq/ERR109/003/ERR10985203/ERR10985203_1.fastq.gz;ftp.sra.ebi.ac.uk/vol1/fastq/ERR109/003/ERR10985203/ERR10985203_2.fastq.gz	ftp.sra.ebi.ac.uk/vol1/run/ERR109/ERR10985203/A21_S043_R1.fq.gz;ftp.sra.ebi.ac.uk/vol1/run/ERR109/ERR10985203/A21_S043_R2.fq.gz	ftp.sra.ebi.ac.uk/vol1/err/ERR109/003/ERR10985203.bam	A21_S043
PRJEB60398	SAMEA112733185	ERX10422153	ERR10985207	408170	human gut metagenome	ftp.sra.ebi.ac.uk/vol1/fastq/ERR109/007/ERR10985207/ERR10985207_1.fastq.gz;ftp.sra.ebi.ac.uk/vol1/fastq/ERR109/007/ERR10985207/ERR10985207_2.fastq.gz	ftp.sra.ebi.ac.uk/vol1/run/ERR109/ERR10985207/A21_S047_R1.fq.gz;ftp.sra.ebi.ac.uk/vol1/run/ERR109/ERR10985207/A21_S047_R2.fq.gz	ftp.sra.ebi.ac.uk/vol1/err/ERR109/007/ERR10985207.bam	A21_S047
PRJEB60398	SAMEA112733187	ERX10422155	ERR10985209	408170	human gut metagenome	ftp.sra.ebi.ac.uk/vol1/fastq/ERR109/009/ERR10985209/ERR10985209_1.fastq.gz;ftp.sra.ebi.ac.uk/vol1/fastq/ERR109/009/ERR10985209/ERR10985209_2.fastq.gz	ftp.sra.ebi.ac.uk/vol1/run/ERR109/ERR10985209/A21_S049_R1.fq.gz;ftp.sra.ebi.ac.uk/vol1/run/ERR109/ERR10985209/A21_S049_R2.fq.gz	ftp.sra.ebi.ac.uk/vol1/err/ERR109/009/ERR10985209.bam	A21_S049
PRJEB60398	SAMEA112733188	ERX10422156	ERR10985210	408170	human gut metagenome	ftp.sra.ebi.ac.uk/vol1/fastq/ERR109/010/ERR10985210/ERR10985210_1.fastq.gz;ftp.sra.ebi.ac.uk/vol1/fastq/ERR109/010/ERR10985210/ERR10985210_2.fastq.gz	ftp.sra.ebi.ac.uk/vol1/run/ERR109/ERR10985210/A21_S050_R1.fq.gz;ftp.sra.ebi.ac.uk/vol1/run/ERR109/ERR10985210/A21_S050_R2.fq.gz	ftp.sra.ebi.ac.uk/vol1/err/ERR109/010/ERR10985210.bam	A21_S050
PRJEB60398	SAMEA112733190	ERX10422158	ERR10985212	408170	human gut metagenome	ftp.sra.ebi.ac.uk/vol1/fastq/ERR109/012/ERR10985212/ERR10985212_1.fastq.gz;ftp.sra.ebi.ac.uk/vol1/fastq/ERR109/012/ERR10985212/ERR10985212_2.fastq.gz	ftp.sra.ebi.ac.uk/vol1/run/ERR109/ERR10985212/A21_S052_R1.fq.gz;ftp.sra.ebi.ac.uk/vol1/run/ERR109/ERR10985212/A21_S052_R2.fq.gz	ftp.sra.ebi.ac.uk/vol1/err/ERR109/012/ERR10985212.bam	A21_S052
PRJEB60398	SAMEA112733193	ERX10422161	ERR10985215	408170	human gut metagenome	ftp.sra.ebi.ac.uk/vol1/fastq/ERR109/015/ERR10985215/ERR10985215_1.fastq.gz;ftp.sra.ebi.ac.uk/vol1/fastq/ERR109/015/ERR10985215/ERR10985215_2.fastq.gz	ftp.sra.ebi.ac.uk/vol1/run/ERR109/ERR10985215/A21_S055_R1.fq.gz;ftp.sra.ebi.ac.uk/vol1/run/ERR109/ERR10985215/A21_S055_R2.fq.gz	ftp.sra.ebi.ac.uk/vol1/err/ERR109/015/ERR10985215.bam	A21_S055
PRJEB60398	SAMEA112733194	ERX10422162	ERR10985216	408170	human gut metagenome	ftp.sra.ebi.ac.uk/vol1/fastq/ERR109/016/ERR10985216/ERR10985216_1.fastq.gz;ftp.sra.ebi.ac.uk/vol1/fastq/ERR109/016/ERR10985216/ERR10985216_2.fastq.gz	ftp.sra.ebi.ac.uk/vol1/run/ERR109/ERR10985216/A21_S056_R1.fq.gz;ftp.sra.ebi.ac.uk/vol1/run/ERR109/ERR10985216/A21_S056_R2.fq.gz	ftp.sra.ebi.ac.uk/vol1/err/ERR109/016/ERR10985216.bam	A21_S056
PRJEB60398	SAMEA112733195	ERX10422163	ERR10985217	408170	human gut metagenome	ftp.sra.ebi.ac.uk/vol1/fastq/ERR109/017/ERR10985217/ERR10985217_1.fastq.gz;ftp.sra.ebi.ac.uk/vol1/fastq/ERR109/017/ERR10985217/ERR10985217_2.fastq.gz	ftp.sra.ebi.ac.uk/vol1/run/ERR109/ERR10985217/A21_S057_R1.fq.gz;ftp.sra.ebi.ac.uk/vol1/run/ERR109/ERR10985217/A21_S057_R2.fq.gz	ftp.sra.ebi.ac.uk/vol1/err/ERR109/017/ERR10985217.bam	A21_S057
PRJEB60398	SAMEA112733198	ERX10422166	ERR10985220	408170	human gut metagenome	ftp.sra.ebi.ac.uk/vol1/fastq/ERR109/020/ERR10985220/ERR10985220_1.fastq.gz;ftp.sra.ebi.ac.uk/vol1/fastq/ERR109/020/ERR10985220/ERR10985220_2.fastq.gz	ftp.sra.ebi.ac.uk/vol1/run/ERR109/ERR10985220/A21_S060_R1.fq.gz;ftp.sra.ebi.ac.uk/vol1/run/ERR109/ERR10985220/A21_S060_R2.fq.gz	ftp.sra.ebi.ac.uk/vol1/err/ERR109/020/ERR10985220.bam	A21_S060
PRJEB60398	SAMEA112733205	ERX10422173	ERR10985227	408170	human gut metagenome	ftp.sra.ebi.ac.uk/vol1/fastq/ERR109/027/ERR10985227/ERR10985227_1.fastq.gz;ftp.sra.ebi.ac.uk/vol1/fastq/ERR109/027/ERR10985227/ERR10985227_2.fastq.gz	ftp.sra.ebi.ac.uk/vol1/run/ERR109/ERR10985227/A21_S067_R1.fq.gz;ftp.sra.ebi.ac.uk/vol1/run/ERR109/ERR10985227/A21_S067_R2.fq.gz	ftp.sra.ebi.ac.uk/vol1/err/ERR109/027/ERR10985227.bam	A21_S067
PRJEB60398	SAMEA112733209	ERX10422177	ERR10985231	408170	human gut metagenome	ftp.sra.ebi.ac.uk/vol1/fastq/ERR109/031/ERR10985231/ERR10985231_1.fastq.gz;ftp.sra.ebi.ac.uk/vol1/fastq/ERR109/031/ERR10985231/ERR10985231_2.fastq.gz	ftp.sra.ebi.ac.uk/vol1/run/ERR109/ERR10985231/A21_S071_R1.fq.gz;ftp.sra.ebi.ac.uk/vol1/run/ERR109/ERR10985231/A21_S071_R2.fq.gz	ftp.sra.ebi.ac.uk/vol1/err/ERR109/031/ERR10985231.bam	A21_S071
PRJEB60398	SAMEA112733211	ERX10422179	ERR10985233	408170	human gut metagenome	ftp.sra.ebi.ac.uk/vol1/fastq/ERR109/033/ERR10985233/ERR10985233_1.fastq.gz;ftp.sra.ebi.ac.uk/vol1/fastq/ERR109/033/ERR10985233/ERR10985233_2.fastq.gz	ftp.sra.ebi.ac.uk/vol1/run/ERR109/ERR10985233/A21_S073_R1.fq.gz;ftp.sra.ebi.ac.uk/vol1/run/ERR109/ERR10985233/A21_S073_R2.fq.gz	ftp.sra.ebi.ac.uk/vol1/err/ERR109/033/ERR10985233.bam	A21_S073
PRJEB60398	SAMEA112733215	ERX10422183	ERR10985237	408170	human gut metagenome	ftp.sra.ebi.ac.uk/vol1/fastq/ERR109/037/ERR10985237/ERR10985237_1.fastq.gz;ftp.sra.ebi.ac.uk/vol1/fastq/ERR109/037/ERR10985237/ERR10985237_2.fastq.gz	ftp.sra.ebi.ac.uk/vol1/run/ERR109/ERR10985237/A21_S077_R1.fq.gz;ftp.sra.ebi.ac.uk/vol1/run/ERR109/ERR10985237/A21_S077_R2.fq.gz	ftp.sra.ebi.ac.uk/vol1/err/ERR109/037/ERR10985237.bam	A21_S077
PRJEB60398	SAMEA112733219	ERX10422187	ERR10985241	408170	human gut metagenome	ftp.sra.ebi.ac.uk/vol1/fastq/ERR109/041/ERR10985241/ERR10985241_1.fastq.gz;ftp.sra.ebi.ac.uk/vol1/fastq/ERR109/041/ERR10985241/ERR10985241_2.fastq.gz	ftp.sra.ebi.ac.uk/vol1/run/ERR109/ERR10985241/A21_S081_R1.fq.gz;ftp.sra.ebi.ac.uk/vol1/run/ERR109/ERR10985241/A21_S081_R2.fq.gz	ftp.sra.ebi.ac.uk/vol1/err/ERR109/041/ERR10985241.bam	A21_S081
PRJEB60398	SAMEA112733228	ERX10422196	ERR10985250	408170	human gut metagenome	ftp.sra.ebi.ac.uk/vol1/fastq/ERR109/050/ERR10985250/ERR10985250_1.fastq.gz;ftp.sra.ebi.ac.uk/vol1/fastq/ERR109/050/ERR10985250/ERR10985250_2.fastq.gz	ftp.sra.ebi.ac.uk/vol1/run/ERR109/ERR10985250/A21_S090_R1.fq.gz;ftp.sra.ebi.ac.uk/vol1/run/ERR109/ERR10985250/A21_S090_R2.fq.gz	ftp.sra.ebi.ac.uk/vol1/err/ERR109/050/ERR10985250.bam	A21_S090
PRJEB60398	SAMEA112733229	ERX10422197	ERR10985251	408170	human gut metagenome	ftp.sra.ebi.ac.uk/vol1/fastq/ERR109/051/ERR10985251/ERR10985251_1.fastq.gz;ftp.sra.ebi.ac.uk/vol1/fastq/ERR109/051/ERR10985251/ERR10985251_2.fastq.gz	ftp.sra.ebi.ac.uk/vol1/run/ERR109/ERR10985251/A21_S091_R1.fq.gz;ftp.sra.ebi.ac.uk/vol1/run/ERR109/ERR10985251/A21_S091_R2.fq.gz	ftp.sra.ebi.ac.uk/vol1/err/ERR109/051/ERR10985251.bam	A21_S091
PRJEB60398	SAMEA112733232	ERX10422200	ERR10985254	408170	human gut metagenome	ftp.sra.ebi.ac.uk/vol1/fastq/ERR109/054/ERR10985254/ERR10985254_1.fastq.gz;ftp.sra.ebi.ac.uk/vol1/fastq/ERR109/054/ERR10985254/ERR10985254_2.fastq.gz	ftp.sra.ebi.ac.uk/vol1/run/ERR109/ERR10985254/A21_S094_R1.fq.gz;ftp.sra.ebi.ac.uk/vol1/run/ERR109/ERR10985254/A21_S094_R2.fq.gz	ftp.sra.ebi.ac.uk/vol1/err/ERR109/054/ERR10985254.bam	A21_S094
PRJEB60398	SAMEA112733233	ERX10422201	ERR10985255	408170	human gut metagenome	ftp.sra.ebi.ac.uk/vol1/fastq/ERR109/055/ERR10985255/ERR10985255_1.fastq.gz;ftp.sra.ebi.ac.uk/vol1/fastq/ERR109/055/ERR10985255/ERR10985255_2.fastq.gz	ftp.sra.ebi.ac.uk/vol1/run/ERR109/ERR10985255/A21_S095_R1.fq.gz;ftp.sra.ebi.ac.uk/vol1/run/ERR109/ERR10985255/A21_S095_R2.fq.gz	ftp.sra.ebi.ac.uk/vol1/err/ERR109/055/ERR10985255.bam	A21_S095
PRJEB60398	SAMEA112733234	ERX10422202	ERR10985256	408170	human gut metagenome	ftp.sra.ebi.ac.uk/vol1/fastq/ERR109/056/ERR10985256/ERR10985256_1.fastq.gz;ftp.sra.ebi.ac.uk/vol1/fastq/ERR109/056/ERR10985256/ERR10985256_2.fastq.gz	ftp.sra.ebi.ac.uk/vol1/run/ERR109/ERR10985256/A21_S096_R1.fq.gz;ftp.sra.ebi.ac.uk/vol1/run/ERR109/ERR10985256/A21_S096_R2.fq.gz	ftp.sra.ebi.ac.uk/vol1/err/ERR109/056/ERR10985256.bam	A21_S096
PRJEB60398	SAMEA112733239	ERX10422207	ERR10985261	408170	human gut metagenome	ftp.sra.ebi.ac.uk/vol1/fastq/ERR109/061/ERR10985261/ERR10985261_1.fastq.gz;ftp.sra.ebi.ac.uk/vol1/fastq/ERR109/061/ERR10985261/ERR10985261_2.fastq.gz	ftp.sra.ebi.ac.uk/vol1/run/ERR109/ERR10985261/A21_S101_R1.fq.gz;ftp.sra.ebi.ac.uk/vol1/run/ERR109/ERR10985261/A21_S101_R2.fq.gz	ftp.sra.ebi.ac.uk/vol1/err/ERR109/061/ERR10985261.bam	A21_S101
PRJEB60398	SAMEA112733246	ERX10422214	ERR10985268	408170	human gut metagenome	ftp.sra.ebi.ac.uk/vol1/fastq/ERR109/068/ERR10985268/ERR10985268_1.fastq.gz;ftp.sra.ebi.ac.uk/vol1/fastq/ERR109/068/ERR10985268/ERR10985268_2.fastq.gz	ftp.sra.ebi.ac.uk/vol1/run/ERR109/ERR10985268/A21_S108_R1.fq.gz;ftp.sra.ebi.ac.uk/vol1/run/ERR109/ERR10985268/A21_S108_R2.fq.gz	ftp.sra.ebi.ac.uk/vol1/err/ERR109/068/ERR10985268.bam	A21_S108
PRJEB60398	SAMEA112733249	ERX10422217	ERR10985271	408170	human gut metagenome	ftp.sra.ebi.ac.uk/vol1/fastq/ERR109/071/ERR10985271/ERR10985271_1.fastq.gz;ftp.sra.ebi.ac.uk/vol1/fastq/ERR109/071/ERR10985271/ERR10985271_2.fastq.gz	ftp.sra.ebi.ac.uk/vol1/run/ERR109/ERR10985271/A21_S111_R1.fq.gz;ftp.sra.ebi.ac.uk/vol1/run/ERR109/ERR10985271/A21_S111_R2.fq.gz	ftp.sra.ebi.ac.uk/vol1/err/ERR109/071/ERR10985271.bam	A21_S111
PRJEB60398	SAMEA112733252	ERX10422220	ERR10985274	408170	human gut metagenome	ftp.sra.ebi.ac.uk/vol1/fastq/ERR109/074/ERR10985274/ERR10985274_1.fastq.gz;ftp.sra.ebi.ac.uk/vol1/fastq/ERR109/074/ERR10985274/ERR10985274_2.fastq.gz	ftp.sra.ebi.ac.uk/vol1/run/ERR109/ERR10985274/A21_S114_R1.fq.gz;ftp.sra.ebi.ac.uk/vol1/run/ERR109/ERR10985274/A21_S114_R2.fq.gz	ftp.sra.ebi.ac.uk/vol1/err/ERR109/074/ERR10985274.bam	A21_S114
PRJEB60398	SAMEA112733255	ERX10422223	ERR10985277	408170	human gut metagenome	ftp.sra.ebi.ac.uk/vol1/fastq/ERR109/077/ERR10985277/ERR10985277_1.fastq.gz;ftp.sra.ebi.ac.uk/vol1/fastq/ERR109/077/ERR10985277/ERR10985277_2.fastq.gz	ftp.sra.ebi.ac.uk/vol1/run/ERR109/ERR10985277/A21_S117_R1.fq.gz;ftp.sra.ebi.ac.uk/vol1/run/ERR109/ERR10985277/A21_S117_R2.fq.gz	ftp.sra.ebi.ac.uk/vol1/err/ERR109/077/ERR10985277.bam	A21_S117
PRJEB60398	SAMEA112733256	ERX10422224	ERR10985278	408170	human gut metagenome	ftp.sra.ebi.ac.uk/vol1/fastq/ERR109/078/ERR10985278/ERR10985278_1.fastq.gz;ftp.sra.ebi.ac.uk/vol1/fastq/ERR109/078/ERR10985278/ERR10985278_2.fastq.gz	ftp.sra.ebi.ac.uk/vol1/run/ERR109/ERR10985278/A21_S118_R1.fq.gz;ftp.sra.ebi.ac.uk/vol1/run/ERR109/ERR10985278/A21_S118_R2.fq.gz	ftp.sra.ebi.ac.uk/vol1/err/ERR109/078/ERR10985278.bam	A21_S118
PRJEB60398	SAMEA112733262	ERX10422230	ERR10985284	408170	human gut metagenome	ftp.sra.ebi.ac.uk/vol1/fastq/ERR109/084/ERR10985284/ERR10985284_1.fastq.gz;ftp.sra.ebi.ac.uk/vol1/fastq/ERR109/084/ERR10985284/ERR10985284_2.fastq.gz	ftp.sra.ebi.ac.uk/vol1/run/ERR109/ERR10985284/A21_S124_R1.fq.gz;ftp.sra.ebi.ac.uk/vol1/run/ERR109/ERR10985284/A21_S124_R2.fq.gz	ftp.sra.ebi.ac.uk/vol1/err/ERR109/084/ERR10985284.bam	A21_S124
PRJEB60398	SAMEA112733264	ERX10422232	ERR10985286	408170	human gut metagenome	ftp.sra.ebi.ac.uk/vol1/fastq/ERR109/086/ERR10985286/ERR10985286_1.fastq.gz;ftp.sra.ebi.ac.uk/vol1/fastq/ERR109/086/ERR10985286/ERR10985286_2.fastq.gz	ftp.sra.ebi.ac.uk/vol1/run/ERR109/ERR10985286/A21_S126_R1.fq.gz;ftp.sra.ebi.ac.uk/vol1/run/ERR109/ERR10985286/A21_S126_R2.fq.gz	ftp.sra.ebi.ac.uk/vol1/err/ERR109/086/ERR10985286.bam	A21_S126
PRJEB60398	SAMEA112733267	ERX10422235	ERR10985289	408170	human gut metagenome	ftp.sra.ebi.ac.uk/vol1/fastq/ERR109/089/ERR10985289/ERR10985289_1.fastq.gz;ftp.sra.ebi.ac.uk/vol1/fastq/ERR109/089/ERR10985289/ERR10985289_2.fastq.gz	ftp.sra.ebi.ac.uk/vol1/run/ERR109/ERR10985289/A21_S129_R1.fq.gz;ftp.sra.ebi.ac.uk/vol1/run/ERR109/ERR10985289/A21_S129_R2.fq.gz	ftp.sra.ebi.ac.uk/vol1/err/ERR109/089/ERR10985289.bam	A21_S129
PRJEB60398	SAMEA112733270	ERX10422238	ERR10985292	408170	human gut metagenome	ftp.sra.ebi.ac.uk/vol1/fastq/ERR109/092/ERR10985292/ERR10985292_1.fastq.gz;ftp.sra.ebi.ac.uk/vol1/fastq/ERR109/092/ERR10985292/ERR10985292_2.fastq.gz	ftp.sra.ebi.ac.uk/vol1/run/ERR109/ERR10985292/A21_S132_R1.fq.gz;ftp.sra.ebi.ac.uk/vol1/run/ERR109/ERR10985292/A21_S132_R2.fq.gz	ftp.sra.ebi.ac.uk/vol1/err/ERR109/092/ERR10985292.bam	A21_S132
PRJEB60398	SAMEA112733274	ERX10422242	ERR10985296	408170	human gut metagenome	ftp.sra.ebi.ac.uk/vol1/fastq/ERR109/096/ERR10985296/ERR10985296_1.fastq.gz;ftp.sra.ebi.ac.uk/vol1/fastq/ERR109/096/ERR10985296/ERR10985296_2.fastq.gz	ftp.sra.ebi.ac.uk/vol1/run/ERR109/ERR10985296/A21_S136_R1.fq.gz;ftp.sra.ebi.ac.uk/vol1/run/ERR109/ERR10985296/A21_S136_R2.fq.gz	ftp.sra.ebi.ac.uk/vol1/err/ERR109/096/ERR10985296.bam	A21_S136
PRJEB60398	SAMEA112733282	ERX10422250	ERR10985304	408170	human gut metagenome	ftp.sra.ebi.ac.uk/vol1/fastq/ERR109/004/ERR10985304/ERR10985304_1.fastq.gz;ftp.sra.ebi.ac.uk/vol1/fastq/ERR109/004/ERR10985304/ERR10985304_2.fastq.gz	ftp.sra.ebi.ac.uk/vol1/run/ERR109/ERR10985304/A21_S144_R1.fq.gz;ftp.sra.ebi.ac.uk/vol1/run/ERR109/ERR10985304/A21_S144_R2.fq.gz	ftp.sra.ebi.ac.uk/vol1/err/ERR109/004/ERR10985304.bam	A21_S144
PRJEB60398	SAMEA112733285	ERX10422253	ERR10985307	408170	human gut metagenome	ftp.sra.ebi.ac.uk/vol1/fastq/ERR109/007/ERR10985307/ERR10985307_1.fastq.gz;ftp.sra.ebi.ac.uk/vol1/fastq/ERR109/007/ERR10985307/ERR10985307_2.fastq.gz	ftp.sra.ebi.ac.uk/vol1/run/ERR109/ERR10985307/A21_S147_R1.fq.gz;ftp.sra.ebi.ac.uk/vol1/run/ERR109/ERR10985307/A21_S147_R2.fq.gz	ftp.sra.ebi.ac.uk/vol1/err/ERR109/007/ERR10985307.bam	A21_S147
PRJEB60398	SAMEA112733286	ERX10422254	ERR10985308	408170	human gut metagenome	ftp.sra.ebi.ac.uk/vol1/fastq/ERR109/008/ERR10985308/ERR10985308_1.fastq.gz;ftp.sra.ebi.ac.uk/vol1/fastq/ERR109/008/ERR10985308/ERR10985308_2.fastq.gz	ftp.sra.ebi.ac.uk/vol1/run/ERR109/ERR10985308/A21_S148_R1.fq.gz;ftp.sra.ebi.ac.uk/vol1/run/ERR109/ERR10985308/A21_S148_R2.fq.gz	ftp.sra.ebi.ac.uk/vol1/err/ERR109/008/ERR10985308.bam	A21_S148
PRJEB60398	SAMEA112733287	ERX10422255	ERR10985309	408170	human gut metagenome	ftp.sra.ebi.ac.uk/vol1/fastq/ERR109/009/ERR10985309/ERR10985309_1.fastq.gz;ftp.sra.ebi.ac.uk/vol1/fastq/ERR109/009/ERR10985309/ERR10985309_2.fastq.gz	ftp.sra.ebi.ac.uk/vol1/run/ERR109/ERR10985309/A21_S149_R1.fq.gz;ftp.sra.ebi.ac.uk/vol1/run/ERR109/ERR10985309/A21_S149_R2.fq.gz	ftp.sra.ebi.ac.uk/vol1/err/ERR109/009/ERR10985309.bam	A21_S149
PRJEB60398	SAMEA112733290	ERX10422258	ERR10985312	408170	human gut metagenome	ftp.sra.ebi.ac.uk/vol1/fastq/ERR109/012/ERR10985312/ERR10985312_1.fastq.gz;ftp.sra.ebi.ac.uk/vol1/fastq/ERR109/012/ERR10985312/ERR10985312_2.fastq.gz	ftp.sra.ebi.ac.uk/vol1/run/ERR109/ERR10985312/A21_S152_R1.fq.gz;ftp.sra.ebi.ac.uk/vol1/run/ERR109/ERR10985312/A21_S152_R2.fq.gz	ftp.sra.ebi.ac.uk/vol1/err/ERR109/012/ERR10985312.bam	A21_S152
PRJEB60398	SAMEA112733292	ERX10422260	ERR10985314	408170	human gut metagenome	ftp.sra.ebi.ac.uk/vol1/fastq/ERR109/014/ERR10985314/ERR10985314_1.fastq.gz;ftp.sra.ebi.ac.uk/vol1/fastq/ERR109/014/ERR10985314/ERR10985314_2.fastq.gz	ftp.sra.ebi.ac.uk/vol1/run/ERR109/ERR10985314/A21_S154_R1.fq.gz;ftp.sra.ebi.ac.uk/vol1/run/ERR109/ERR10985314/A21_S154_R2.fq.gz	ftp.sra.ebi.ac.uk/vol1/err/ERR109/014/ERR10985314.bam	A21_S154
PRJEB60398	SAMEA112733295	ERX10422263	ERR10985317	408170	human gut metagenome	ftp.sra.ebi.ac.uk/vol1/fastq/ERR109/017/ERR10985317/ERR10985317_1.fastq.gz;ftp.sra.ebi.ac.uk/vol1/fastq/ERR109/017/ERR10985317/ERR10985317_2.fastq.gz	ftp.sra.ebi.ac.uk/vol1/run/ERR109/ERR10985317/A21_S157_R1.fq.gz;ftp.sra.ebi.ac.uk/vol1/run/ERR109/ERR10985317/A21_S157_R2.fq.gz	ftp.sra.ebi.ac.uk/vol1/err/ERR109/017/ERR10985317.bam	A21_S157
PRJEB60398	SAMEA112733296	ERX10422264	ERR10985318	408170	human gut metagenome	ftp.sra.ebi.ac.uk/vol1/fastq/ERR109/018/ERR10985318/ERR10985318_1.fastq.gz;ftp.sra.ebi.ac.uk/vol1/fastq/ERR109/018/ERR10985318/ERR10985318_2.fastq.gz	ftp.sra.ebi.ac.uk/vol1/run/ERR109/ERR10985318/A21_S158_R1.fq.gz;ftp.sra.ebi.ac.uk/vol1/run/ERR109/ERR10985318/A21_S158_R2.fq.gz	ftp.sra.ebi.ac.uk/vol1/err/ERR109/018/ERR10985318.bam	A21_S158
PRJEB60398	SAMEA112733299	ERX10422267	ERR10985321	408170	human gut metagenome	ftp.sra.ebi.ac.uk/vol1/fastq/ERR109/021/ERR10985321/ERR10985321_1.fastq.gz;ftp.sra.ebi.ac.uk/vol1/fastq/ERR109/021/ERR10985321/ERR10985321_2.fastq.gz	ftp.sra.ebi.ac.uk/vol1/run/ERR109/ERR10985321/A21_S161_R1.fq.gz;ftp.sra.ebi.ac.uk/vol1/run/ERR109/ERR10985321/A21_S161_R2.fq.gz	ftp.sra.ebi.ac.uk/vol1/err/ERR109/021/ERR10985321.bam	A21_S161
PRJEB60398	SAMEA112733300	ERX10422268	ERR10985322	408170	human gut metagenome	ftp.sra.ebi.ac.uk/vol1/fastq/ERR109/022/ERR10985322/ERR10985322_1.fastq.gz;ftp.sra.ebi.ac.uk/vol1/fastq/ERR109/022/ERR10985322/ERR10985322_2.fastq.gz	ftp.sra.ebi.ac.uk/vol1/run/ERR109/ERR10985322/A21_S162_R1.fq.gz;ftp.sra.ebi.ac.uk/vol1/run/ERR109/ERR10985322/A21_S162_R2.fq.gz	ftp.sra.ebi.ac.uk/vol1/err/ERR109/022/ERR10985322.bam	A21_S162
PRJEB60398	SAMEA112733301	ERX10422269	ERR10985323	408170	human gut metagenome	ftp.sra.ebi.ac.uk/vol1/fastq/ERR109/023/ERR10985323/ERR10985323_1.fastq.gz;ftp.sra.ebi.ac.uk/vol1/fastq/ERR109/023/ERR10985323/ERR10985323_2.fastq.gz	ftp.sra.ebi.ac.uk/vol1/run/ERR109/ERR10985323/A21_S163_R1.fq.gz;ftp.sra.ebi.ac.uk/vol1/run/ERR109/ERR10985323/A21_S163_R2.fq.gz	ftp.sra.ebi.ac.uk/vol1/err/ERR109/023/ERR10985323.bam	A21_S163
PRJEB60398	SAMEA112733304	ERX10422272	ERR10985326	408170	human gut metagenome	ftp.sra.ebi.ac.uk/vol1/fastq/ERR109/026/ERR10985326/ERR10985326_1.fastq.gz;ftp.sra.ebi.ac.uk/vol1/fastq/ERR109/026/ERR10985326/ERR10985326_2.fastq.gz	ftp.sra.ebi.ac.uk/vol1/run/ERR109/ERR10985326/A21_S166_R1.fq.gz;ftp.sra.ebi.ac.uk/vol1/run/ERR109/ERR10985326/A21_S166_R2.fq.gz	ftp.sra.ebi.ac.uk/vol1/err/ERR109/026/ERR10985326.bam	A21_S166
PRJEB60398	SAMEA112733305	ERX10422273	ERR10985327	408170	human gut metagenome	ftp.sra.ebi.ac.uk/vol1/fastq/ERR109/027/ERR10985327/ERR10985327_1.fastq.gz;ftp.sra.ebi.ac.uk/vol1/fastq/ERR109/027/ERR10985327/ERR10985327_2.fastq.gz	ftp.sra.ebi.ac.uk/vol1/run/ERR109/ERR10985327/A21_S167_R1.fq.gz;ftp.sra.ebi.ac.uk/vol1/run/ERR109/ERR10985327/A21_S167_R2.fq.gz	ftp.sra.ebi.ac.uk/vol1/err/ERR109/027/ERR10985327.bam	A21_S167
PRJEB60398	SAMEA112733307	ERX10422275	ERR10985329	408170	human gut metagenome	ftp.sra.ebi.ac.uk/vol1/fastq/ERR109/029/ERR10985329/ERR10985329_1.fastq.gz;ftp.sra.ebi.ac.uk/vol1/fastq/ERR109/029/ERR10985329/ERR10985329_2.fastq.gz	ftp.sra.ebi.ac.uk/vol1/run/ERR109/ERR10985329/A21_S169_R1.fq.gz;ftp.sra.ebi.ac.uk/vol1/run/ERR109/ERR10985329/A21_S169_R2.fq.gz	ftp.sra.ebi.ac.uk/vol1/err/ERR109/029/ERR10985329.bam	A21_S169
PRJEB60398	SAMEA112733314	ERX10422282	ERR10985336	408170	human gut metagenome	ftp.sra.ebi.ac.uk/vol1/fastq/ERR109/036/ERR10985336/ERR10985336_1.fastq.gz;ftp.sra.ebi.ac.uk/vol1/fastq/ERR109/036/ERR10985336/ERR10985336_2.fastq.gz	ftp.sra.ebi.ac.uk/vol1/run/ERR109/ERR10985336/A21_S176_R1.fq.gz;ftp.sra.ebi.ac.uk/vol1/run/ERR109/ERR10985336/A21_S176_R2.fq.gz	ftp.sra.ebi.ac.uk/vol1/err/ERR109/036/ERR10985336.bam	A21_S176
PRJEB60398	SAMEA112733315	ERX10422283	ERR10985337	408170	human gut metagenome	ftp.sra.ebi.ac.uk/vol1/fastq/ERR109/037/ERR10985337/ERR10985337_1.fastq.gz;ftp.sra.ebi.ac.uk/vol1/fastq/ERR109/037/ERR10985337/ERR10985337_2.fastq.gz	ftp.sra.ebi.ac.uk/vol1/run/ERR109/ERR10985337/A21_S177_R1.fq.gz;ftp.sra.ebi.ac.uk/vol1/run/ERR109/ERR10985337/A21_S177_R2.fq.gz	ftp.sra.ebi.ac.uk/vol1/err/ERR109/037/ERR10985337.bam	A21_S177
PRJEB60398	SAMEA112733318	ERX10422286	ERR10985340	408170	human gut metagenome	ftp.sra.ebi.ac.uk/vol1/fastq/ERR109/040/ERR10985340/ERR10985340_1.fastq.gz;ftp.sra.ebi.ac.uk/vol1/fastq/ERR109/040/ERR10985340/ERR10985340_2.fastq.gz	ftp.sra.ebi.ac.uk/vol1/run/ERR109/ERR10985340/A21_S180_R1.fq.gz;ftp.sra.ebi.ac.uk/vol1/run/ERR109/ERR10985340/A21_S180_R2.fq.gz	ftp.sra.ebi.ac.uk/vol1/err/ERR109/040/ERR10985340.bam	A21_S180
PRJEB60398	SAMEA112733322	ERX10422290	ERR10985344	408170	human gut metagenome	ftp.sra.ebi.ac.uk/vol1/fastq/ERR109/044/ERR10985344/ERR10985344_1.fastq.gz;ftp.sra.ebi.ac.uk/vol1/fastq/ERR109/044/ERR10985344/ERR10985344_2.fastq.gz	ftp.sra.ebi.ac.uk/vol1/run/ERR109/ERR10985344/A21_S184_R1.fq.gz;ftp.sra.ebi.ac.uk/vol1/run/ERR109/ERR10985344/A21_S184_R2.fq.gz	ftp.sra.ebi.ac.uk/vol1/err/ERR109/044/ERR10985344.bam	A21_S184
PRJEB60398	SAMEA112733326	ERX10422294	ERR10985348	408170	human gut metagenome	ftp.sra.ebi.ac.uk/vol1/fastq/ERR109/048/ERR10985348/ERR10985348_1.fastq.gz;ftp.sra.ebi.ac.uk/vol1/fastq/ERR109/048/ERR10985348/ERR10985348_2.fastq.gz	ftp.sra.ebi.ac.uk/vol1/run/ERR109/ERR10985348/A21_S188_R1.fq.gz;ftp.sra.ebi.ac.uk/vol1/run/ERR109/ERR10985348/A21_S188_R2.fq.gz	ftp.sra.ebi.ac.uk/vol1/err/ERR109/048/ERR10985348.bam	A21_S188
PRJEB60398	SAMEA112733327	ERX10422295	ERR10985349	408170	human gut metagenome	ftp.sra.ebi.ac.uk/vol1/fastq/ERR109/049/ERR10985349/ERR10985349_1.fastq.gz;ftp.sra.ebi.ac.uk/vol1/fastq/ERR109/049/ERR10985349/ERR10985349_2.fastq.gz	ftp.sra.ebi.ac.uk/vol1/run/ERR109/ERR10985349/A21_S189_R1.fq.gz;ftp.sra.ebi.ac.uk/vol1/run/ERR109/ERR10985349/A21_S189_R2.fq.gz	ftp.sra.ebi.ac.uk/vol1/err/ERR109/049/ERR10985349.bam	A21_S189
PRJEB60398	SAMEA112733328	ERX10422296	ERR10985350	408170	human gut metagenome	ftp.sra.ebi.ac.uk/vol1/fastq/ERR109/050/ERR10985350/ERR10985350_1.fastq.gz;ftp.sra.ebi.ac.uk/vol1/fastq/ERR109/050/ERR10985350/ERR10985350_2.fastq.gz	ftp.sra.ebi.ac.uk/vol1/run/ERR109/ERR10985350/A21_S190_R1.fq.gz;ftp.sra.ebi.ac.uk/vol1/run/ERR109/ERR10985350/A21_S190_R2.fq.gz	ftp.sra.ebi.ac.uk/vol1/err/ERR109/050/ERR10985350.bam	A21_S190
PRJEB60398	SAMEA112733329	ERX10422297	ERR10985351	408170	human gut metagenome	ftp.sra.ebi.ac.uk/vol1/fastq/ERR109/051/ERR10985351/ERR10985351_1.fastq.gz;ftp.sra.ebi.ac.uk/vol1/fastq/ERR109/051/ERR10985351/ERR10985351_2.fastq.gz	ftp.sra.ebi.ac.uk/vol1/run/ERR109/ERR10985351/A21_S191_R1.fq.gz;ftp.sra.ebi.ac.uk/vol1/run/ERR109/ERR10985351/A21_S191_R2.fq.gz	ftp.sra.ebi.ac.uk/vol1/err/ERR109/051/ERR10985351.bam	A21_S191
PRJEB60398	SAMEA112733332	ERX10422300	ERR10985354	408170	human gut metagenome	ftp.sra.ebi.ac.uk/vol1/fastq/ERR109/054/ERR10985354/ERR10985354_1.fastq.gz;ftp.sra.ebi.ac.uk/vol1/fastq/ERR109/054/ERR10985354/ERR10985354_2.fastq.gz	ftp.sra.ebi.ac.uk/vol1/run/ERR109/ERR10985354/A21_S194_R1.fq.gz;ftp.sra.ebi.ac.uk/vol1/run/ERR109/ERR10985354/A21_S194_R2.fq.gz	ftp.sra.ebi.ac.uk/vol1/err/ERR109/054/ERR10985354.bam	A21_S194
PRJEB60398	SAMEA112733347	ERX10422315	ERR10985369	408170	human gut metagenome	ftp.sra.ebi.ac.uk/vol1/fastq/ERR109/069/ERR10985369/ERR10985369_1.fastq.gz;ftp.sra.ebi.ac.uk/vol1/fastq/ERR109/069/ERR10985369/ERR10985369_2.fastq.gz	ftp.sra.ebi.ac.uk/vol1/run/ERR109/ERR10985369/A21_S209_R1.fq.gz;ftp.sra.ebi.ac.uk/vol1/run/ERR109/ERR10985369/A21_S209_R2.fq.gz	ftp.sra.ebi.ac.uk/vol1/err/ERR109/069/ERR10985369.bam	A21_S209
PRJEB60398	SAMEA112733349	ERX10422317	ERR10985371	408170	human gut metagenome	ftp.sra.ebi.ac.uk/vol1/fastq/ERR109/071/ERR10985371/ERR10985371_1.fastq.gz;ftp.sra.ebi.ac.uk/vol1/fastq/ERR109/071/ERR10985371/ERR10985371_2.fastq.gz	ftp.sra.ebi.ac.uk/vol1/run/ERR109/ERR10985371/A21_S211_R1.fq.gz;ftp.sra.ebi.ac.uk/vol1/run/ERR109/ERR10985371/A21_S211_R2.fq.gz	ftp.sra.ebi.ac.uk/vol1/err/ERR109/071/ERR10985371.bam	A21_S211
PRJEB60398	SAMEA112733357	ERX10422325	ERR10985379	408170	human gut metagenome	ftp.sra.ebi.ac.uk/vol1/fastq/ERR109/079/ERR10985379/ERR10985379_1.fastq.gz;ftp.sra.ebi.ac.uk/vol1/fastq/ERR109/079/ERR10985379/ERR10985379_2.fastq.gz	ftp.sra.ebi.ac.uk/vol1/run/ERR109/ERR10985379/A21_S219_R1.fq.gz;ftp.sra.ebi.ac.uk/vol1/run/ERR109/ERR10985379/A21_S219_R2.fq.gz	ftp.sra.ebi.ac.uk/vol1/err/ERR109/079/ERR10985379.bam	A21_S219
PRJEB60398	SAMEA112733360	ERX10422328	ERR10985382	408170	human gut metagenome	ftp.sra.ebi.ac.uk/vol1/fastq/ERR109/082/ERR10985382/ERR10985382_1.fastq.gz;ftp.sra.ebi.ac.uk/vol1/fastq/ERR109/082/ERR10985382/ERR10985382_2.fastq.gz	ftp.sra.ebi.ac.uk/vol1/run/ERR109/ERR10985382/A21_S222_R1.fq.gz;ftp.sra.ebi.ac.uk/vol1/run/ERR109/ERR10985382/A21_S222_R2.fq.gz	ftp.sra.ebi.ac.uk/vol1/err/ERR109/082/ERR10985382.bam	A21_S222
PRJEB60398	SAMEA112733362	ERX10422330	ERR10985384	408170	human gut metagenome	ftp.sra.ebi.ac.uk/vol1/fastq/ERR109/084/ERR10985384/ERR10985384_1.fastq.gz;ftp.sra.ebi.ac.uk/vol1/fastq/ERR109/084/ERR10985384/ERR10985384_2.fastq.gz	ftp.sra.ebi.ac.uk/vol1/run/ERR109/ERR10985384/A21_S224_R1.fq.gz;ftp.sra.ebi.ac.uk/vol1/run/ERR109/ERR10985384/A21_S224_R2.fq.gz	ftp.sra.ebi.ac.uk/vol1/err/ERR109/084/ERR10985384.bam	A21_S224
PRJEB60398	SAMEA112733366	ERX10422334	ERR10985388	408170	human gut metagenome	ftp.sra.ebi.ac.uk/vol1/fastq/ERR109/088/ERR10985388/ERR10985388_1.fastq.gz;ftp.sra.ebi.ac.uk/vol1/fastq/ERR109/088/ERR10985388/ERR10985388_2.fastq.gz	ftp.sra.ebi.ac.uk/vol1/run/ERR109/ERR10985388/A21_S228_R1.fq.gz;ftp.sra.ebi.ac.uk/vol1/run/ERR109/ERR10985388/A21_S228_R2.fq.gz	ftp.sra.ebi.ac.uk/vol1/err/ERR109/088/ERR10985388.bam	A21_S228
PRJEB60398	SAMEA112733369	ERX10422337	ERR10985391	408170	human gut metagenome	ftp.sra.ebi.ac.uk/vol1/fastq/ERR109/091/ERR10985391/ERR10985391_1.fastq.gz;ftp.sra.ebi.ac.uk/vol1/fastq/ERR109/091/ERR10985391/ERR10985391_2.fastq.gz	ftp.sra.ebi.ac.uk/vol1/run/ERR109/ERR10985391/A21_S231_R1.fq.gz;ftp.sra.ebi.ac.uk/vol1/run/ERR109/ERR10985391/A21_S231_R2.fq.gz	ftp.sra.ebi.ac.uk/vol1/err/ERR109/091/ERR10985391.bam	A21_S231
PRJEB60398	SAMEA112733371	ERX10422339	ERR10985393	408170	human gut metagenome	ftp.sra.ebi.ac.uk/vol1/fastq/ERR109/093/ERR10985393/ERR10985393_1.fastq.gz;ftp.sra.ebi.ac.uk/vol1/fastq/ERR109/093/ERR10985393/ERR10985393_2.fastq.gz	ftp.sra.ebi.ac.uk/vol1/run/ERR109/ERR10985393/A21_S233_R1.fq.gz;ftp.sra.ebi.ac.uk/vol1/run/ERR109/ERR10985393/A21_S233_R2.fq.gz	ftp.sra.ebi.ac.uk/vol1/err/ERR109/093/ERR10985393.bam	A21_S233
PRJEB60398	SAMEA112733376	ERX10422344	ERR10985398	408170	human gut metagenome	ftp.sra.ebi.ac.uk/vol1/fastq/ERR109/098/ERR10985398/ERR10985398_1.fastq.gz;ftp.sra.ebi.ac.uk/vol1/fastq/ERR109/098/ERR10985398/ERR10985398_2.fastq.gz	ftp.sra.ebi.ac.uk/vol1/run/ERR109/ERR10985398/A21_S238_R1.fq.gz;ftp.sra.ebi.ac.uk/vol1/run/ERR109/ERR10985398/A21_S238_R2.fq.gz	ftp.sra.ebi.ac.uk/vol1/err/ERR109/098/ERR10985398.bam	A21_S238
PRJEB60398	SAMEA112733378	ERX10422346	ERR10985400	408170	human gut metagenome	ftp.sra.ebi.ac.uk/vol1/fastq/ERR109/000/ERR10985400/ERR10985400_1.fastq.gz;ftp.sra.ebi.ac.uk/vol1/fastq/ERR109/000/ERR10985400/ERR10985400_2.fastq.gz	ftp.sra.ebi.ac.uk/vol1/run/ERR109/ERR10985400/A21_S240_R1.fq.gz;ftp.sra.ebi.ac.uk/vol1/run/ERR109/ERR10985400/A21_S240_R2.fq.gz	ftp.sra.ebi.ac.uk/vol1/err/ERR109/000/ERR10985400.bam	A21_S240
PRJEB60398	SAMEA112733380	ERX10422348	ERR10985402	408170	human gut metagenome	ftp.sra.ebi.ac.uk/vol1/fastq/ERR109/002/ERR10985402/ERR10985402_1.fastq.gz;ftp.sra.ebi.ac.uk/vol1/fastq/ERR109/002/ERR10985402/ERR10985402_2.fastq.gz	ftp.sra.ebi.ac.uk/vol1/run/ERR109/ERR10985402/A21_S242_R1.fq.gz;ftp.sra.ebi.ac.uk/vol1/run/ERR109/ERR10985402/A21_S242_R2.fq.gz	ftp.sra.ebi.ac.uk/vol1/err/ERR109/002/ERR10985402.bam	A21_S242
PRJEB60398	SAMEA112733382	ERX10422350	ERR10985404	408170	human gut metagenome	ftp.sra.ebi.ac.uk/vol1/fastq/ERR109/004/ERR10985404/ERR10985404_1.fastq.gz;ftp.sra.ebi.ac.uk/vol1/fastq/ERR109/004/ERR10985404/ERR10985404_2.fastq.gz	ftp.sra.ebi.ac.uk/vol1/run/ERR109/ERR10985404/A21_S244_R1.fq.gz;ftp.sra.ebi.ac.uk/vol1/run/ERR109/ERR10985404/A21_S244_R2.fq.gz	ftp.sra.ebi.ac.uk/vol1/err/ERR109/004/ERR10985404.bam	A21_S244
PRJEB60398	SAMEA112733383	ERX10422351	ERR10985405	408170	human gut metagenome	ftp.sra.ebi.ac.uk/vol1/fastq/ERR109/005/ERR10985405/ERR10985405_1.fastq.gz;ftp.sra.ebi.ac.uk/vol1/fastq/ERR109/005/ERR10985405/ERR10985405_2.fastq.gz	ftp.sra.ebi.ac.uk/vol1/run/ERR109/ERR10985405/A21_S245_R1.fq.gz;ftp.sra.ebi.ac.uk/vol1/run/ERR109/ERR10985405/A21_S245_R2.fq.gz	ftp.sra.ebi.ac.uk/vol1/err/ERR109/005/ERR10985405.bam	A21_S245
PRJEB60398	SAMEA112733385	ERX10422353	ERR10985407	408170	human gut metagenome	ftp.sra.ebi.ac.uk/vol1/fastq/ERR109/007/ERR10985407/ERR10985407_1.fastq.gz;ftp.sra.ebi.ac.uk/vol1/fastq/ERR109/007/ERR10985407/ERR10985407_2.fastq.gz	ftp.sra.ebi.ac.uk/vol1/run/ERR109/ERR10985407/A21_S247_R1.fq.gz;ftp.sra.ebi.ac.uk/vol1/run/ERR109/ERR10985407/A21_S247_R2.fq.gz	ftp.sra.ebi.ac.uk/vol1/err/ERR109/007/ERR10985407.bam	A21_S247
PRJEB60398	SAMEA112733390	ERX10422358	ERR10985412	408170	human gut metagenome	ftp.sra.ebi.ac.uk/vol1/fastq/ERR109/012/ERR10985412/ERR10985412_1.fastq.gz;ftp.sra.ebi.ac.uk/vol1/fastq/ERR109/012/ERR10985412/ERR10985412_2.fastq.gz	ftp.sra.ebi.ac.uk/vol1/run/ERR109/ERR10985412/A21_S252_R1.fq.gz;ftp.sra.ebi.ac.uk/vol1/run/ERR109/ERR10985412/A21_S252_R2.fq.gz	ftp.sra.ebi.ac.uk/vol1/err/ERR109/012/ERR10985412.bam	A21_S252
PRJEB60398	SAMEA112733392	ERX10422360	ERR10985414	408170	human gut metagenome	ftp.sra.ebi.ac.uk/vol1/fastq/ERR109/014/ERR10985414/ERR10985414_1.fastq.gz;ftp.sra.ebi.ac.uk/vol1/fastq/ERR109/014/ERR10985414/ERR10985414_2.fastq.gz	ftp.sra.ebi.ac.uk/vol1/run/ERR109/ERR10985414/A21_S254_R1.fq.gz;ftp.sra.ebi.ac.uk/vol1/run/ERR109/ERR10985414/A21_S254_R2.fq.gz	ftp.sra.ebi.ac.uk/vol1/err/ERR109/014/ERR10985414.bam	A21_S254
PRJEB60398	SAMEA112733394	ERX10422362	ERR10985416	408170	human gut metagenome	ftp.sra.ebi.ac.uk/vol1/fastq/ERR109/016/ERR10985416/ERR10985416_1.fastq.gz;ftp.sra.ebi.ac.uk/vol1/fastq/ERR109/016/ERR10985416/ERR10985416_2.fastq.gz	ftp.sra.ebi.ac.uk/vol1/run/ERR109/ERR10985416/A21_S256_R1.fq.gz;ftp.sra.ebi.ac.uk/vol1/run/ERR109/ERR10985416/A21_S256_R2.fq.gz	ftp.sra.ebi.ac.uk/vol1/err/ERR109/016/ERR10985416.bam	A21_S256
PRJEB60398	SAMEA112733395	ERX10422363	ERR10985417	408170	human gut metagenome	ftp.sra.ebi.ac.uk/vol1/fastq/ERR109/017/ERR10985417/ERR10985417_1.fastq.gz;ftp.sra.ebi.ac.uk/vol1/fastq/ERR109/017/ERR10985417/ERR10985417_2.fastq.gz	ftp.sra.ebi.ac.uk/vol1/run/ERR109/ERR10985417/A21_S257_R1.fq.gz;ftp.sra.ebi.ac.uk/vol1/run/ERR109/ERR10985417/A21_S257_R2.fq.gz	ftp.sra.ebi.ac.uk/vol1/err/ERR109/017/ERR10985417.bam	A21_S257
PRJEB60398	SAMEA112733399	ERX10422367	ERR10985421	408170	human gut metagenome	ftp.sra.ebi.ac.uk/vol1/fastq/ERR109/021/ERR10985421/ERR10985421_1.fastq.gz;ftp.sra.ebi.ac.uk/vol1/fastq/ERR109/021/ERR10985421/ERR10985421_2.fastq.gz	ftp.sra.ebi.ac.uk/vol1/run/ERR109/ERR10985421/A21_S261_R1.fq.gz;ftp.sra.ebi.ac.uk/vol1/run/ERR109/ERR10985421/A21_S261_R2.fq.gz	ftp.sra.ebi.ac.uk/vol1/err/ERR109/021/ERR10985421.bam	A21_S261
PRJEB60398	SAMEA112733410	ERX10422378	ERR10985432	408170	human gut metagenome	ftp.sra.ebi.ac.uk/vol1/fastq/ERR109/032/ERR10985432/ERR10985432_1.fastq.gz;ftp.sra.ebi.ac.uk/vol1/fastq/ERR109/032/ERR10985432/ERR10985432_2.fastq.gz	ftp.sra.ebi.ac.uk/vol1/run/ERR109/ERR10985432/A21_S272_R1.fq.gz;ftp.sra.ebi.ac.uk/vol1/run/ERR109/ERR10985432/A21_S272_R2.fq.gz	ftp.sra.ebi.ac.uk/vol1/err/ERR109/032/ERR10985432.bam	A21_S272
PRJEB60398	SAMEA112733411	ERX10422379	ERR10985433	408170	human gut metagenome	ftp.sra.ebi.ac.uk/vol1/fastq/ERR109/033/ERR10985433/ERR10985433_1.fastq.gz;ftp.sra.ebi.ac.uk/vol1/fastq/ERR109/033/ERR10985433/ERR10985433_2.fastq.gz	ftp.sra.ebi.ac.uk/vol1/run/ERR109/ERR10985433/A21_S273_R1.fq.gz;ftp.sra.ebi.ac.uk/vol1/run/ERR109/ERR10985433/A21_S273_R2.fq.gz	ftp.sra.ebi.ac.uk/vol1/err/ERR109/033/ERR10985433.bam	A21_S273
PRJEB60398	SAMEA112733412	ERX10422380	ERR10985434	408170	human gut metagenome	ftp.sra.ebi.ac.uk/vol1/fastq/ERR109/034/ERR10985434/ERR10985434_1.fastq.gz;ftp.sra.ebi.ac.uk/vol1/fastq/ERR109/034/ERR10985434/ERR10985434_2.fastq.gz	ftp.sra.ebi.ac.uk/vol1/run/ERR109/ERR10985434/A21_S274_R1.fq.gz;ftp.sra.ebi.ac.uk/vol1/run/ERR109/ERR10985434/A21_S274_R2.fq.gz	ftp.sra.ebi.ac.uk/vol1/err/ERR109/034/ERR10985434.bam	A21_S274
PRJEB60398	SAMEA112733416	ERX10422384	ERR10985438	408170	human gut metagenome	ftp.sra.ebi.ac.uk/vol1/fastq/ERR109/038/ERR10985438/ERR10985438_1.fastq.gz;ftp.sra.ebi.ac.uk/vol1/fastq/ERR109/038/ERR10985438/ERR10985438_2.fastq.gz	ftp.sra.ebi.ac.uk/vol1/run/ERR109/ERR10985438/A21_S278_R1.fq.gz;ftp.sra.ebi.ac.uk/vol1/run/ERR109/ERR10985438/A21_S278_R2.fq.gz	ftp.sra.ebi.ac.uk/vol1/err/ERR109/038/ERR10985438.bam	A21_S278
PRJEB60398	SAMEA112733417	ERX10422385	ERR10985439	408170	human gut metagenome	ftp.sra.ebi.ac.uk/vol1/fastq/ERR109/039/ERR10985439/ERR10985439_1.fastq.gz;ftp.sra.ebi.ac.uk/vol1/fastq/ERR109/039/ERR10985439/ERR10985439_2.fastq.gz	ftp.sra.ebi.ac.uk/vol1/run/ERR109/ERR10985439/A21_S279_R1.fq.gz;ftp.sra.ebi.ac.uk/vol1/run/ERR109/ERR10985439/A21_S279_R2.fq.gz	ftp.sra.ebi.ac.uk/vol1/err/ERR109/039/ERR10985439.bam	A21_S279
PRJEB60398	SAMEA112733419	ERX10422387	ERR10985441	408170	human gut metagenome	ftp.sra.ebi.ac.uk/vol1/fastq/ERR109/041/ERR10985441/ERR10985441_1.fastq.gz;ftp.sra.ebi.ac.uk/vol1/fastq/ERR109/041/ERR10985441/ERR10985441_2.fastq.gz	ftp.sra.ebi.ac.uk/vol1/run/ERR109/ERR10985441/A21_S281_R1.fq.gz;ftp.sra.ebi.ac.uk/vol1/run/ERR109/ERR10985441/A21_S281_R2.fq.gz	ftp.sra.ebi.ac.uk/vol1/err/ERR109/041/ERR10985441.bam	A21_S281
PRJEB60398	SAMEA112733424	ERX10422391	ERR10985445	408170	human gut metagenome	ftp.sra.ebi.ac.uk/vol1/fastq/ERR109/045/ERR10985445/ERR10985445_1.fastq.gz;ftp.sra.ebi.ac.uk/vol1/fastq/ERR109/045/ERR10985445/ERR10985445_2.fastq.gz	ftp.sra.ebi.ac.uk/vol1/run/ERR109/ERR10985445/A21_S286_R1.fq.gz;ftp.sra.ebi.ac.uk/vol1/run/ERR109/ERR10985445/A21_S286_R2.fq.gz	ftp.sra.ebi.ac.uk/vol1/err/ERR109/045/ERR10985445.bam	A21_S286
PRJEB60398	SAMEA112733425	ERX10422392	ERR10985446	408170	human gut metagenome	ftp.sra.ebi.ac.uk/vol1/fastq/ERR109/046/ERR10985446/ERR10985446_1.fastq.gz;ftp.sra.ebi.ac.uk/vol1/fastq/ERR109/046/ERR10985446/ERR10985446_2.fastq.gz	ftp.sra.ebi.ac.uk/vol1/run/ERR109/ERR10985446/A21_S287_R1.fq.gz;ftp.sra.ebi.ac.uk/vol1/run/ERR109/ERR10985446/A21_S287_R2.fq.gz	ftp.sra.ebi.ac.uk/vol1/err/ERR109/046/ERR10985446.bam	A21_S287
PRJEB60398	SAMEA112733430	ERX10422397	ERR10985451	408170	human gut metagenome	ftp.sra.ebi.ac.uk/vol1/fastq/ERR109/051/ERR10985451/ERR10985451_1.fastq.gz;ftp.sra.ebi.ac.uk/vol1/fastq/ERR109/051/ERR10985451/ERR10985451_2.fastq.gz	ftp.sra.ebi.ac.uk/vol1/run/ERR109/ERR10985451/A21_S292_R1.fq.gz;ftp.sra.ebi.ac.uk/vol1/run/ERR109/ERR10985451/A21_S292_R2.fq.gz	ftp.sra.ebi.ac.uk/vol1/err/ERR109/051/ERR10985451.bam	A21_S292
PRJEB60398	SAMEA112733432	ERX10422399	ERR10985453	408170	human gut metagenome	ftp.sra.ebi.ac.uk/vol1/fastq/ERR109/053/ERR10985453/ERR10985453_1.fastq.gz;ftp.sra.ebi.ac.uk/vol1/fastq/ERR109/053/ERR10985453/ERR10985453_2.fastq.gz	ftp.sra.ebi.ac.uk/vol1/run/ERR109/ERR10985453/A21_S294_R1.fq.gz;ftp.sra.ebi.ac.uk/vol1/run/ERR109/ERR10985453/A21_S294_R2.fq.gz	ftp.sra.ebi.ac.uk/vol1/err/ERR109/053/ERR10985453.bam	A21_S294
PRJEB60398	SAMEA112733433	ERX10422400	ERR10985454	408170	human gut metagenome	ftp.sra.ebi.ac.uk/vol1/fastq/ERR109/054/ERR10985454/ERR10985454_1.fastq.gz;ftp.sra.ebi.ac.uk/vol1/fastq/ERR109/054/ERR10985454/ERR10985454_2.fastq.gz	ftp.sra.ebi.ac.uk/vol1/run/ERR109/ERR10985454/A21_S295_R1.fq.gz;ftp.sra.ebi.ac.uk/vol1/run/ERR109/ERR10985454/A21_S295_R2.fq.gz	ftp.sra.ebi.ac.uk/vol1/err/ERR109/054/ERR10985454.bam	A21_S295
PRJEB60398	SAMEA112733435	ERX10422402	ERR10985456	408170	human gut metagenome	ftp.sra.ebi.ac.uk/vol1/fastq/ERR109/056/ERR10985456/ERR10985456_1.fastq.gz;ftp.sra.ebi.ac.uk/vol1/fastq/ERR109/056/ERR10985456/ERR10985456_2.fastq.gz	ftp.sra.ebi.ac.uk/vol1/run/ERR109/ERR10985456/A21_S297_R1.fq.gz;ftp.sra.ebi.ac.uk/vol1/run/ERR109/ERR10985456/A21_S297_R2.fq.gz	ftp.sra.ebi.ac.uk/vol1/err/ERR109/056/ERR10985456.bam	A21_S297
PRJEB60398	SAMEA112732800	ERX10421774	ERR10984828	408170	human gut metagenome	ftp.sra.ebi.ac.uk/vol1/fastq/ERR109/028/ERR10984828/ERR10984828_1.fastq.gz;ftp.sra.ebi.ac.uk/vol1/fastq/ERR109/028/ERR10984828/ERR10984828_2.fastq.gz	ftp.sra.ebi.ac.uk/vol1/run/ERR109/ERR10984828/A_S006_R1.fq.gz;ftp.sra.ebi.ac.uk/vol1/run/ERR109/ERR10984828/A_S006_R2.fq.gz	ftp.sra.ebi.ac.uk/vol1/err/ERR109/028/ERR10984828.bam	A_S006
PRJEB60398	SAMEA112732802	ERX10421776	ERR10984830	408170	human gut metagenome	ftp.sra.ebi.ac.uk/vol1/fastq/ERR109/030/ERR10984830/ERR10984830_1.fastq.gz;ftp.sra.ebi.ac.uk/vol1/fastq/ERR109/030/ERR10984830/ERR10984830_2.fastq.gz	ftp.sra.ebi.ac.uk/vol1/run/ERR109/ERR10984830/A_S008_R1.fq.gz;ftp.sra.ebi.ac.uk/vol1/run/ERR109/ERR10984830/A_S008_R2.fq.gz	ftp.sra.ebi.ac.uk/vol1/err/ERR109/030/ERR10984830.bam	A_S008
PRJEB60398	SAMEA112732804	ERX10421778	ERR10984832	408170	human gut metagenome	ftp.sra.ebi.ac.uk/vol1/fastq/ERR109/032/ERR10984832/ERR10984832_1.fastq.gz;ftp.sra.ebi.ac.uk/vol1/fastq/ERR109/032/ERR10984832/ERR10984832_2.fastq.gz	ftp.sra.ebi.ac.uk/vol1/run/ERR109/ERR10984832/A_S010_R1.fq.gz;ftp.sra.ebi.ac.uk/vol1/run/ERR109/ERR10984832/A_S010_R2.fq.gz	ftp.sra.ebi.ac.uk/vol1/err/ERR109/032/ERR10984832.bam	A_S010
PRJEB60398	SAMEA112732805	ERX10421779	ERR10984833	408170	human gut metagenome	ftp.sra.ebi.ac.uk/vol1/fastq/ERR109/033/ERR10984833/ERR10984833_1.fastq.gz;ftp.sra.ebi.ac.uk/vol1/fastq/ERR109/033/ERR10984833/ERR10984833_2.fastq.gz	ftp.sra.ebi.ac.uk/vol1/run/ERR109/ERR10984833/A_S011_R1.fq.gz;ftp.sra.ebi.ac.uk/vol1/run/ERR109/ERR10984833/A_S011_R2.fq.gz	ftp.sra.ebi.ac.uk/vol1/err/ERR109/033/ERR10984833.bam	A_S011
PRJEB60398	SAMEA112732806	ERX10421780	ERR10984834	408170	human gut metagenome	ftp.sra.ebi.ac.uk/vol1/fastq/ERR109/034/ERR10984834/ERR10984834_1.fastq.gz;ftp.sra.ebi.ac.uk/vol1/fastq/ERR109/034/ERR10984834/ERR10984834_2.fastq.gz	ftp.sra.ebi.ac.uk/vol1/run/ERR109/ERR10984834/A_S012_R1.fq.gz;ftp.sra.ebi.ac.uk/vol1/run/ERR109/ERR10984834/A_S012_R2.fq.gz	ftp.sra.ebi.ac.uk/vol1/err/ERR109/034/ERR10984834.bam	A_S012
PRJEB60398	SAMEA112732808	ERX10421782	ERR10984836	408170	human gut metagenome	ftp.sra.ebi.ac.uk/vol1/fastq/ERR109/036/ERR10984836/ERR10984836_1.fastq.gz;ftp.sra.ebi.ac.uk/vol1/fastq/ERR109/036/ERR10984836/ERR10984836_2.fastq.gz	ftp.sra.ebi.ac.uk/vol1/run/ERR109/ERR10984836/A_S014_R1.fq.gz;ftp.sra.ebi.ac.uk/vol1/run/ERR109/ERR10984836/A_S014_R2.fq.gz	ftp.sra.ebi.ac.uk/vol1/err/ERR109/036/ERR10984836.bam	A_S014
PRJEB60398	SAMEA112732810	ERX10421784	ERR10984838	408170	human gut metagenome	ftp.sra.ebi.ac.uk/vol1/fastq/ERR109/038/ERR10984838/ERR10984838_1.fastq.gz;ftp.sra.ebi.ac.uk/vol1/fastq/ERR109/038/ERR10984838/ERR10984838_2.fastq.gz	ftp.sra.ebi.ac.uk/vol1/run/ERR109/ERR10984838/A_S016_R1.fq.gz;ftp.sra.ebi.ac.uk/vol1/run/ERR109/ERR10984838/A_S016_R2.fq.gz	ftp.sra.ebi.ac.uk/vol1/err/ERR109/038/ERR10984838.bam	A_S016
PRJEB60398	SAMEA112732814	ERX10421788	ERR10984842	408170	human gut metagenome	ftp.sra.ebi.ac.uk/vol1/fastq/ERR109/042/ERR10984842/ERR10984842_1.fastq.gz;ftp.sra.ebi.ac.uk/vol1/fastq/ERR109/042/ERR10984842/ERR10984842_2.fastq.gz	ftp.sra.ebi.ac.uk/vol1/run/ERR109/ERR10984842/A_S020_R1.fq.gz;ftp.sra.ebi.ac.uk/vol1/run/ERR109/ERR10984842/A_S020_R2.fq.gz	ftp.sra.ebi.ac.uk/vol1/err/ERR109/042/ERR10984842.bam	A_S020
PRJEB60398	SAMEA112732815	ERX10421789	ERR10984843	408170	human gut metagenome	ftp.sra.ebi.ac.uk/vol1/fastq/ERR109/043/ERR10984843/ERR10984843_1.fastq.gz;ftp.sra.ebi.ac.uk/vol1/fastq/ERR109/043/ERR10984843/ERR10984843_2.fastq.gz	ftp.sra.ebi.ac.uk/vol1/run/ERR109/ERR10984843/A_S021_R1.fq.gz;ftp.sra.ebi.ac.uk/vol1/run/ERR109/ERR10984843/A_S021_R2.fq.gz	ftp.sra.ebi.ac.uk/vol1/err/ERR109/043/ERR10984843.bam	A_S021
PRJEB60398	SAMEA112732818	ERX10421792	ERR10984846	408170	human gut metagenome	ftp.sra.ebi.ac.uk/vol1/fastq/ERR109/046/ERR10984846/ERR10984846_1.fastq.gz;ftp.sra.ebi.ac.uk/vol1/fastq/ERR109/046/ERR10984846/ERR10984846_2.fastq.gz	ftp.sra.ebi.ac.uk/vol1/run/ERR109/ERR10984846/A_S024_R1.fq.gz;ftp.sra.ebi.ac.uk/vol1/run/ERR109/ERR10984846/A_S024_R2.fq.gz	ftp.sra.ebi.ac.uk/vol1/err/ERR109/046/ERR10984846.bam	A_S024
PRJEB60398	SAMEA112732819	ERX10421793	ERR10984847	408170	human gut metagenome	ftp.sra.ebi.ac.uk/vol1/fastq/ERR109/047/ERR10984847/ERR10984847_1.fastq.gz;ftp.sra.ebi.ac.uk/vol1/fastq/ERR109/047/ERR10984847/ERR10984847_2.fastq.gz	ftp.sra.ebi.ac.uk/vol1/run/ERR109/ERR10984847/A_S025_R1.fq.gz;ftp.sra.ebi.ac.uk/vol1/run/ERR109/ERR10984847/A_S025_R2.fq.gz	ftp.sra.ebi.ac.uk/vol1/err/ERR109/047/ERR10984847.bam	A_S025
PRJEB60398	SAMEA112732821	ERX10421795	ERR10984849	408170	human gut metagenome	ftp.sra.ebi.ac.uk/vol1/fastq/ERR109/049/ERR10984849/ERR10984849_1.fastq.gz;ftp.sra.ebi.ac.uk/vol1/fastq/ERR109/049/ERR10984849/ERR10984849_2.fastq.gz	ftp.sra.ebi.ac.uk/vol1/run/ERR109/ERR10984849/A_S027_R1.fq.gz;ftp.sra.ebi.ac.uk/vol1/run/ERR109/ERR10984849/A_S027_R2.fq.gz	ftp.sra.ebi.ac.uk/vol1/err/ERR109/049/ERR10984849.bam	A_S027
PRJEB60398	SAMEA112732824	ERX10421798	ERR10984852	408170	human gut metagenome	ftp.sra.ebi.ac.uk/vol1/fastq/ERR109/052/ERR10984852/ERR10984852_1.fastq.gz;ftp.sra.ebi.ac.uk/vol1/fastq/ERR109/052/ERR10984852/ERR10984852_2.fastq.gz	ftp.sra.ebi.ac.uk/vol1/run/ERR109/ERR10984852/A_S030_R1.fq.gz;ftp.sra.ebi.ac.uk/vol1/run/ERR109/ERR10984852/A_S030_R2.fq.gz	ftp.sra.ebi.ac.uk/vol1/err/ERR109/052/ERR10984852.bam	A_S030
PRJEB60398	SAMEA112732835	ERX10421809	ERR10984863	408170	human gut metagenome	ftp.sra.ebi.ac.uk/vol1/fastq/ERR109/063/ERR10984863/ERR10984863_1.fastq.gz;ftp.sra.ebi.ac.uk/vol1/fastq/ERR109/063/ERR10984863/ERR10984863_2.fastq.gz	ftp.sra.ebi.ac.uk/vol1/run/ERR109/ERR10984863/A_S041_R1.fq.gz;ftp.sra.ebi.ac.uk/vol1/run/ERR109/ERR10984863/A_S041_R2.fq.gz	ftp.sra.ebi.ac.uk/vol1/err/ERR109/063/ERR10984863.bam	A_S041
PRJEB60398	SAMEA112732841	ERX10421815	ERR10984869	408170	human gut metagenome	ftp.sra.ebi.ac.uk/vol1/fastq/ERR109/069/ERR10984869/ERR10984869_1.fastq.gz;ftp.sra.ebi.ac.uk/vol1/fastq/ERR109/069/ERR10984869/ERR10984869_2.fastq.gz	ftp.sra.ebi.ac.uk/vol1/run/ERR109/ERR10984869/A_S047_R1.fq.gz;ftp.sra.ebi.ac.uk/vol1/run/ERR109/ERR10984869/A_S047_R2.fq.gz	ftp.sra.ebi.ac.uk/vol1/err/ERR109/069/ERR10984869.bam	A_S047
PRJEB60398	SAMEA112732842	ERX10421816	ERR10984870	408170	human gut metagenome	ftp.sra.ebi.ac.uk/vol1/fastq/ERR109/070/ERR10984870/ERR10984870_1.fastq.gz;ftp.sra.ebi.ac.uk/vol1/fastq/ERR109/070/ERR10984870/ERR10984870_2.fastq.gz	ftp.sra.ebi.ac.uk/vol1/run/ERR109/ERR10984870/A_S048_R1.fq.gz;ftp.sra.ebi.ac.uk/vol1/run/ERR109/ERR10984870/A_S048_R2.fq.gz	ftp.sra.ebi.ac.uk/vol1/err/ERR109/070/ERR10984870.bam	A_S048
PRJEB60398	SAMEA112732854	ERX10421828	ERR10984882	408170	human gut metagenome	ftp.sra.ebi.ac.uk/vol1/fastq/ERR109/082/ERR10984882/ERR10984882_1.fastq.gz;ftp.sra.ebi.ac.uk/vol1/fastq/ERR109/082/ERR10984882/ERR10984882_2.fastq.gz	ftp.sra.ebi.ac.uk/vol1/run/ERR109/ERR10984882/A_S060_R1.fq.gz;ftp.sra.ebi.ac.uk/vol1/run/ERR109/ERR10984882/A_S060_R2.fq.gz	ftp.sra.ebi.ac.uk/vol1/err/ERR109/082/ERR10984882.bam	A_S060
PRJEB60398	SAMEA112732855	ERX10421829	ERR10984883	408170	human gut metagenome	ftp.sra.ebi.ac.uk/vol1/fastq/ERR109/083/ERR10984883/ERR10984883_1.fastq.gz;ftp.sra.ebi.ac.uk/vol1/fastq/ERR109/083/ERR10984883/ERR10984883_2.fastq.gz	ftp.sra.ebi.ac.uk/vol1/run/ERR109/ERR10984883/A_S061_R1.fq.gz;ftp.sra.ebi.ac.uk/vol1/run/ERR109/ERR10984883/A_S061_R2.fq.gz	ftp.sra.ebi.ac.uk/vol1/err/ERR109/083/ERR10984883.bam	A_S061
PRJEB60398	SAMEA112732862	ERX10421835	ERR10984889	408170	human gut metagenome	ftp.sra.ebi.ac.uk/vol1/fastq/ERR109/089/ERR10984889/ERR10984889_1.fastq.gz;ftp.sra.ebi.ac.uk/vol1/fastq/ERR109/089/ERR10984889/ERR10984889_2.fastq.gz	ftp.sra.ebi.ac.uk/vol1/run/ERR109/ERR10984889/A_S068_R1.fq.gz;ftp.sra.ebi.ac.uk/vol1/run/ERR109/ERR10984889/A_S068_R2.fq.gz	ftp.sra.ebi.ac.uk/vol1/err/ERR109/089/ERR10984889.bam	A_S068
PRJEB60398	SAMEA112732868	ERX10421841	ERR10984895	408170	human gut metagenome	ftp.sra.ebi.ac.uk/vol1/fastq/ERR109/095/ERR10984895/ERR10984895_1.fastq.gz;ftp.sra.ebi.ac.uk/vol1/fastq/ERR109/095/ERR10984895/ERR10984895_2.fastq.gz	ftp.sra.ebi.ac.uk/vol1/run/ERR109/ERR10984895/A_S074_R1.fq.gz;ftp.sra.ebi.ac.uk/vol1/run/ERR109/ERR10984895/A_S074_R2.fq.gz	ftp.sra.ebi.ac.uk/vol1/err/ERR109/095/ERR10984895.bam	A_S074
PRJEB60398	SAMEA112732870	ERX10421843	ERR10984897	408170	human gut metagenome	ftp.sra.ebi.ac.uk/vol1/fastq/ERR109/097/ERR10984897/ERR10984897_1.fastq.gz;ftp.sra.ebi.ac.uk/vol1/fastq/ERR109/097/ERR10984897/ERR10984897_2.fastq.gz	ftp.sra.ebi.ac.uk/vol1/run/ERR109/ERR10984897/A_S076_R1.fq.gz;ftp.sra.ebi.ac.uk/vol1/run/ERR109/ERR10984897/A_S076_R2.fq.gz	ftp.sra.ebi.ac.uk/vol1/err/ERR109/097/ERR10984897.bam	A_S076
PRJEB60398	SAMEA112732880	ERX10421853	ERR10984907	408170	human gut metagenome	ftp.sra.ebi.ac.uk/vol1/fastq/ERR109/007/ERR10984907/ERR10984907_1.fastq.gz;ftp.sra.ebi.ac.uk/vol1/fastq/ERR109/007/ERR10984907/ERR10984907_2.fastq.gz	ftp.sra.ebi.ac.uk/vol1/run/ERR109/ERR10984907/A_S086_R1.fq.gz;ftp.sra.ebi.ac.uk/vol1/run/ERR109/ERR10984907/A_S086_R2.fq.gz	ftp.sra.ebi.ac.uk/vol1/err/ERR109/007/ERR10984907.bam	A_S086
PRJEB60398	SAMEA112732884	ERX10421857	ERR10984911	408170	human gut metagenome	ftp.sra.ebi.ac.uk/vol1/fastq/ERR109/011/ERR10984911/ERR10984911_1.fastq.gz;ftp.sra.ebi.ac.uk/vol1/fastq/ERR109/011/ERR10984911/ERR10984911_2.fastq.gz	ftp.sra.ebi.ac.uk/vol1/run/ERR109/ERR10984911/A_S090_R1.fq.gz;ftp.sra.ebi.ac.uk/vol1/run/ERR109/ERR10984911/A_S090_R2.fq.gz	ftp.sra.ebi.ac.uk/vol1/err/ERR109/011/ERR10984911.bam	A_S090
PRJEB60398	SAMEA112732886	ERX10421859	ERR10984913	408170	human gut metagenome	ftp.sra.ebi.ac.uk/vol1/fastq/ERR109/013/ERR10984913/ERR10984913_1.fastq.gz;ftp.sra.ebi.ac.uk/vol1/fastq/ERR109/013/ERR10984913/ERR10984913_2.fastq.gz	ftp.sra.ebi.ac.uk/vol1/run/ERR109/ERR10984913/A_S092_R1.fq.gz;ftp.sra.ebi.ac.uk/vol1/run/ERR109/ERR10984913/A_S092_R2.fq.gz	ftp.sra.ebi.ac.uk/vol1/err/ERR109/013/ERR10984913.bam	A_S092
PRJEB60398	SAMEA112732888	ERX10421861	ERR10984915	408170	human gut metagenome	ftp.sra.ebi.ac.uk/vol1/fastq/ERR109/015/ERR10984915/ERR10984915_1.fastq.gz;ftp.sra.ebi.ac.uk/vol1/fastq/ERR109/015/ERR10984915/ERR10984915_2.fastq.gz	ftp.sra.ebi.ac.uk/vol1/run/ERR109/ERR10984915/A_S094_R1.fq.gz;ftp.sra.ebi.ac.uk/vol1/run/ERR109/ERR10984915/A_S094_R2.fq.gz	ftp.sra.ebi.ac.uk/vol1/err/ERR109/015/ERR10984915.bam	A_S094
PRJEB60398	SAMEA112732890	ERX10421863	ERR10984917	408170	human gut metagenome	ftp.sra.ebi.ac.uk/vol1/fastq/ERR109/017/ERR10984917/ERR10984917_1.fastq.gz;ftp.sra.ebi.ac.uk/vol1/fastq/ERR109/017/ERR10984917/ERR10984917_2.fastq.gz	ftp.sra.ebi.ac.uk/vol1/run/ERR109/ERR10984917/A_S096_R1.fq.gz;ftp.sra.ebi.ac.uk/vol1/run/ERR109/ERR10984917/A_S096_R2.fq.gz	ftp.sra.ebi.ac.uk/vol1/err/ERR109/017/ERR10984917.bam	A_S096
PRJEB60398	SAMEA112732891	ERX10421864	ERR10984918	408170	human gut metagenome	ftp.sra.ebi.ac.uk/vol1/fastq/ERR109/018/ERR10984918/ERR10984918_1.fastq.gz;ftp.sra.ebi.ac.uk/vol1/fastq/ERR109/018/ERR10984918/ERR10984918_2.fastq.gz	ftp.sra.ebi.ac.uk/vol1/run/ERR109/ERR10984918/A_S097_R1.fq.gz;ftp.sra.ebi.ac.uk/vol1/run/ERR109/ERR10984918/A_S097_R2.fq.gz	ftp.sra.ebi.ac.uk/vol1/err/ERR109/018/ERR10984918.bam	A_S097
PRJEB60398	SAMEA112732902	ERX10421875	ERR10984929	408170	human gut metagenome	ftp.sra.ebi.ac.uk/vol1/fastq/ERR109/029/ERR10984929/ERR10984929_1.fastq.gz;ftp.sra.ebi.ac.uk/vol1/fastq/ERR109/029/ERR10984929/ERR10984929_2.fastq.gz	ftp.sra.ebi.ac.uk/vol1/run/ERR109/ERR10984929/A_S113_R1.fq.gz;ftp.sra.ebi.ac.uk/vol1/run/ERR109/ERR10984929/A_S113_R2.fq.gz	ftp.sra.ebi.ac.uk/vol1/err/ERR109/029/ERR10984929.bam	A_S113
PRJEB60398	SAMEA112732903	ERX10421876	ERR10984930	408170	human gut metagenome	ftp.sra.ebi.ac.uk/vol1/fastq/ERR109/030/ERR10984930/ERR10984930_1.fastq.gz;ftp.sra.ebi.ac.uk/vol1/fastq/ERR109/030/ERR10984930/ERR10984930_2.fastq.gz	ftp.sra.ebi.ac.uk/vol1/run/ERR109/ERR10984930/A_S114_R1.fq.gz;ftp.sra.ebi.ac.uk/vol1/run/ERR109/ERR10984930/A_S114_R2.fq.gz	ftp.sra.ebi.ac.uk/vol1/err/ERR109/030/ERR10984930.bam	A_S114
PRJEB60398	SAMEA112732911	ERX10421884	ERR10984938	408170	human gut metagenome	ftp.sra.ebi.ac.uk/vol1/fastq/ERR109/038/ERR10984938/ERR10984938_1.fastq.gz;ftp.sra.ebi.ac.uk/vol1/fastq/ERR109/038/ERR10984938/ERR10984938_2.fastq.gz	ftp.sra.ebi.ac.uk/vol1/run/ERR109/ERR10984938/A_S127_R1.fq.gz;ftp.sra.ebi.ac.uk/vol1/run/ERR109/ERR10984938/A_S127_R2.fq.gz	ftp.sra.ebi.ac.uk/vol1/err/ERR109/038/ERR10984938.bam	A_S127
PRJEB60398	SAMEA112732913	ERX10421886	ERR10984940	408170	human gut metagenome	ftp.sra.ebi.ac.uk/vol1/fastq/ERR109/040/ERR10984940/ERR10984940_1.fastq.gz;ftp.sra.ebi.ac.uk/vol1/fastq/ERR109/040/ERR10984940/ERR10984940_2.fastq.gz	ftp.sra.ebi.ac.uk/vol1/run/ERR109/ERR10984940/A_S134_R1.fq.gz;ftp.sra.ebi.ac.uk/vol1/run/ERR109/ERR10984940/A_S134_R2.fq.gz	ftp.sra.ebi.ac.uk/vol1/err/ERR109/040/ERR10984940.bam	A_S134
PRJEB60398	SAMEA112732918	ERX10421891	ERR10984945	408170	human gut metagenome	ftp.sra.ebi.ac.uk/vol1/fastq/ERR109/045/ERR10984945/ERR10984945_1.fastq.gz;ftp.sra.ebi.ac.uk/vol1/fastq/ERR109/045/ERR10984945/ERR10984945_2.fastq.gz	ftp.sra.ebi.ac.uk/vol1/run/ERR109/ERR10984945/A_S139_R1.fq.gz;ftp.sra.ebi.ac.uk/vol1/run/ERR109/ERR10984945/A_S139_R2.fq.gz	ftp.sra.ebi.ac.uk/vol1/err/ERR109/045/ERR10984945.bam	A_S139
PRJEB60398	SAMEA112732919	ERX10421892	ERR10984946	408170	human gut metagenome	ftp.sra.ebi.ac.uk/vol1/fastq/ERR109/046/ERR10984946/ERR10984946_1.fastq.gz;ftp.sra.ebi.ac.uk/vol1/fastq/ERR109/046/ERR10984946/ERR10984946_2.fastq.gz	ftp.sra.ebi.ac.uk/vol1/run/ERR109/ERR10984946/A_S145_R1.fq.gz;ftp.sra.ebi.ac.uk/vol1/run/ERR109/ERR10984946/A_S145_R2.fq.gz	ftp.sra.ebi.ac.uk/vol1/err/ERR109/046/ERR10984946.bam	A_S145
PRJEB60398	SAMEA112732924	ERX10421897	ERR10984951	408170	human gut metagenome	ftp.sra.ebi.ac.uk/vol1/fastq/ERR109/051/ERR10984951/ERR10984951_1.fastq.gz;ftp.sra.ebi.ac.uk/vol1/fastq/ERR109/051/ERR10984951/ERR10984951_2.fastq.gz	ftp.sra.ebi.ac.uk/vol1/run/ERR109/ERR10984951/A_S150_R1.fq.gz;ftp.sra.ebi.ac.uk/vol1/run/ERR109/ERR10984951/A_S150_R2.fq.gz	ftp.sra.ebi.ac.uk/vol1/err/ERR109/051/ERR10984951.bam	A_S150
PRJEB60398	SAMEA112732925	ERX10421898	ERR10984952	408170	human gut metagenome	ftp.sra.ebi.ac.uk/vol1/fastq/ERR109/052/ERR10984952/ERR10984952_1.fastq.gz;ftp.sra.ebi.ac.uk/vol1/fastq/ERR109/052/ERR10984952/ERR10984952_2.fastq.gz	ftp.sra.ebi.ac.uk/vol1/run/ERR109/ERR10984952/A_S151_R1.fq.gz;ftp.sra.ebi.ac.uk/vol1/run/ERR109/ERR10984952/A_S151_R2.fq.gz	ftp.sra.ebi.ac.uk/vol1/err/ERR109/052/ERR10984952.bam	A_S151
PRJEB60398	SAMEA112732926	ERX10421899	ERR10984953	408170	human gut metagenome	ftp.sra.ebi.ac.uk/vol1/fastq/ERR109/053/ERR10984953/ERR10984953_1.fastq.gz;ftp.sra.ebi.ac.uk/vol1/fastq/ERR109/053/ERR10984953/ERR10984953_2.fastq.gz	ftp.sra.ebi.ac.uk/vol1/run/ERR109/ERR10984953/A_S157_R1.fq.gz;ftp.sra.ebi.ac.uk/vol1/run/ERR109/ERR10984953/A_S157_R2.fq.gz	ftp.sra.ebi.ac.uk/vol1/err/ERR109/053/ERR10984953.bam	A_S157
PRJEB60398	SAMEA112732929	ERX10421902	ERR10984956	408170	human gut metagenome	ftp.sra.ebi.ac.uk/vol1/fastq/ERR109/056/ERR10984956/ERR10984956_1.fastq.gz;ftp.sra.ebi.ac.uk/vol1/fastq/ERR109/056/ERR10984956/ERR10984956_2.fastq.gz	ftp.sra.ebi.ac.uk/vol1/run/ERR109/ERR10984956/A_S160_R1.fq.gz;ftp.sra.ebi.ac.uk/vol1/run/ERR109/ERR10984956/A_S160_R2.fq.gz	ftp.sra.ebi.ac.uk/vol1/err/ERR109/056/ERR10984956.bam	A_S160
PRJEB60398	SAMEA112732934	ERX10421907	ERR10984961	408170	human gut metagenome	ftp.sra.ebi.ac.uk/vol1/fastq/ERR109/061/ERR10984961/ERR10984961_1.fastq.gz;ftp.sra.ebi.ac.uk/vol1/fastq/ERR109/061/ERR10984961/ERR10984961_2.fastq.gz	ftp.sra.ebi.ac.uk/vol1/run/ERR109/ERR10984961/A_S170_R1.fq.gz;ftp.sra.ebi.ac.uk/vol1/run/ERR109/ERR10984961/A_S170_R2.fq.gz	ftp.sra.ebi.ac.uk/vol1/err/ERR109/061/ERR10984961.bam	A_S170
PRJEB60398	SAMEA112732935	ERX10421908	ERR10984962	408170	human gut metagenome	ftp.sra.ebi.ac.uk/vol1/fastq/ERR109/062/ERR10984962/ERR10984962_1.fastq.gz;ftp.sra.ebi.ac.uk/vol1/fastq/ERR109/062/ERR10984962/ERR10984962_2.fastq.gz	ftp.sra.ebi.ac.uk/vol1/run/ERR109/ERR10984962/A_S171_R1.fq.gz;ftp.sra.ebi.ac.uk/vol1/run/ERR109/ERR10984962/A_S171_R2.fq.gz	ftp.sra.ebi.ac.uk/vol1/err/ERR109/062/ERR10984962.bam	A_S171
PRJEB60398	SAMEA112732940	ERX10421913	ERR10984967	408170	human gut metagenome	ftp.sra.ebi.ac.uk/vol1/fastq/ERR109/067/ERR10984967/ERR10984967_1.fastq.gz;ftp.sra.ebi.ac.uk/vol1/fastq/ERR109/067/ERR10984967/ERR10984967_2.fastq.gz	ftp.sra.ebi.ac.uk/vol1/run/ERR109/ERR10984967/A_S181_R1.fq.gz;ftp.sra.ebi.ac.uk/vol1/run/ERR109/ERR10984967/A_S181_R2.fq.gz	ftp.sra.ebi.ac.uk/vol1/err/ERR109/067/ERR10984967.bam	A_S181
PRJEB60398	SAMEA112732941	ERX10421914	ERR10984968	408170	human gut metagenome	ftp.sra.ebi.ac.uk/vol1/fastq/ERR109/068/ERR10984968/ERR10984968_1.fastq.gz;ftp.sra.ebi.ac.uk/vol1/fastq/ERR109/068/ERR10984968/ERR10984968_2.fastq.gz	ftp.sra.ebi.ac.uk/vol1/run/ERR109/ERR10984968/A_S182_R1.fq.gz;ftp.sra.ebi.ac.uk/vol1/run/ERR109/ERR10984968/A_S182_R2.fq.gz	ftp.sra.ebi.ac.uk/vol1/err/ERR109/068/ERR10984968.bam	A_S182
PRJEB60398	SAMEA112732942	ERX10421915	ERR10984969	408170	human gut metagenome	ftp.sra.ebi.ac.uk/vol1/fastq/ERR109/069/ERR10984969/ERR10984969_1.fastq.gz;ftp.sra.ebi.ac.uk/vol1/fastq/ERR109/069/ERR10984969/ERR10984969_2.fastq.gz	ftp.sra.ebi.ac.uk/vol1/run/ERR109/ERR10984969/A_S183_R1.fq.gz;ftp.sra.ebi.ac.uk/vol1/run/ERR109/ERR10984969/A_S183_R2.fq.gz	ftp.sra.ebi.ac.uk/vol1/err/ERR109/069/ERR10984969.bam	A_S183
PRJEB60398	SAMEA112732947	ERX10421920	ERR10984974	408170	human gut metagenome	ftp.sra.ebi.ac.uk/vol1/fastq/ERR109/074/ERR10984974/ERR10984974_1.fastq.gz;ftp.sra.ebi.ac.uk/vol1/fastq/ERR109/074/ERR10984974/ERR10984974_2.fastq.gz	ftp.sra.ebi.ac.uk/vol1/run/ERR109/ERR10984974/A_S193_R1.fq.gz;ftp.sra.ebi.ac.uk/vol1/run/ERR109/ERR10984974/A_S193_R2.fq.gz	ftp.sra.ebi.ac.uk/vol1/err/ERR109/074/ERR10984974.bam	A_S193
PRJEB60398	SAMEA112732953	ERX10421926	ERR10984980	408170	human gut metagenome	ftp.sra.ebi.ac.uk/vol1/fastq/ERR109/080/ERR10984980/ERR10984980_1.fastq.gz;ftp.sra.ebi.ac.uk/vol1/fastq/ERR109/080/ERR10984980/ERR10984980_2.fastq.gz	ftp.sra.ebi.ac.uk/vol1/run/ERR109/ERR10984980/A_S199_R1.fq.gz;ftp.sra.ebi.ac.uk/vol1/run/ERR109/ERR10984980/A_S199_R2.fq.gz	ftp.sra.ebi.ac.uk/vol1/err/ERR109/080/ERR10984980.bam	A_S199
PRJEB60398	SAMEA112732958	ERX10421931	ERR10984985	408170	human gut metagenome	ftp.sra.ebi.ac.uk/vol1/fastq/ERR109/085/ERR10984985/ERR10984985_1.fastq.gz;ftp.sra.ebi.ac.uk/vol1/fastq/ERR109/085/ERR10984985/ERR10984985_2.fastq.gz	ftp.sra.ebi.ac.uk/vol1/run/ERR109/ERR10984985/A_S204_R1.fq.gz;ftp.sra.ebi.ac.uk/vol1/run/ERR109/ERR10984985/A_S204_R2.fq.gz	ftp.sra.ebi.ac.uk/vol1/err/ERR109/085/ERR10984985.bam	A_S204
PRJEB60398	SAMEA112732959	ERX10421932	ERR10984986	408170	human gut metagenome	ftp.sra.ebi.ac.uk/vol1/fastq/ERR109/086/ERR10984986/ERR10984986_1.fastq.gz;ftp.sra.ebi.ac.uk/vol1/fastq/ERR109/086/ERR10984986/ERR10984986_2.fastq.gz	ftp.sra.ebi.ac.uk/vol1/run/ERR109/ERR10984986/A_S205_R1.fq.gz;ftp.sra.ebi.ac.uk/vol1/run/ERR109/ERR10984986/A_S205_R2.fq.gz	ftp.sra.ebi.ac.uk/vol1/err/ERR109/086/ERR10984986.bam	A_S205
PRJEB60398	SAMEA112732962	ERX10421935	ERR10984989	408170	human gut metagenome	ftp.sra.ebi.ac.uk/vol1/fastq/ERR109/089/ERR10984989/ERR10984989_1.fastq.gz;ftp.sra.ebi.ac.uk/vol1/fastq/ERR109/089/ERR10984989/ERR10984989_2.fastq.gz	ftp.sra.ebi.ac.uk/vol1/run/ERR109/ERR10984989/A_S208_R1.fq.gz;ftp.sra.ebi.ac.uk/vol1/run/ERR109/ERR10984989/A_S208_R2.fq.gz	ftp.sra.ebi.ac.uk/vol1/err/ERR109/089/ERR10984989.bam	A_S208
PRJEB60398	SAMEA112732964	ERX10421937	ERR10984991	408170	human gut metagenome	ftp.sra.ebi.ac.uk/vol1/fastq/ERR109/091/ERR10984991/ERR10984991_1.fastq.gz;ftp.sra.ebi.ac.uk/vol1/fastq/ERR109/091/ERR10984991/ERR10984991_2.fastq.gz	ftp.sra.ebi.ac.uk/vol1/run/ERR109/ERR10984991/A_S210_R1.fq.gz;ftp.sra.ebi.ac.uk/vol1/run/ERR109/ERR10984991/A_S210_R2.fq.gz	ftp.sra.ebi.ac.uk/vol1/err/ERR109/091/ERR10984991.bam	A_S210
PRJEB60398	SAMEA112732965	ERX10421938	ERR10984992	408170	human gut metagenome	ftp.sra.ebi.ac.uk/vol1/fastq/ERR109/092/ERR10984992/ERR10984992_1.fastq.gz;ftp.sra.ebi.ac.uk/vol1/fastq/ERR109/092/ERR10984992/ERR10984992_2.fastq.gz	ftp.sra.ebi.ac.uk/vol1/run/ERR109/ERR10984992/A_S211_R1.fq.gz;ftp.sra.ebi.ac.uk/vol1/run/ERR109/ERR10984992/A_S211_R2.fq.gz	ftp.sra.ebi.ac.uk/vol1/err/ERR109/092/ERR10984992.bam	A_S211
PRJEB60398	SAMEA112732966	ERX10421939	ERR10984993	408170	human gut metagenome	ftp.sra.ebi.ac.uk/vol1/fastq/ERR109/093/ERR10984993/ERR10984993_1.fastq.gz;ftp.sra.ebi.ac.uk/vol1/fastq/ERR109/093/ERR10984993/ERR10984993_2.fastq.gz	ftp.sra.ebi.ac.uk/vol1/run/ERR109/ERR10984993/A_S212_R1.fq.gz;ftp.sra.ebi.ac.uk/vol1/run/ERR109/ERR10984993/A_S212_R2.fq.gz	ftp.sra.ebi.ac.uk/vol1/err/ERR109/093/ERR10984993.bam	A_S212
PRJEB60398	SAMEA112732967	ERX10421940	ERR10984994	408170	human gut metagenome	ftp.sra.ebi.ac.uk/vol1/fastq/ERR109/094/ERR10984994/ERR10984994_1.fastq.gz;ftp.sra.ebi.ac.uk/vol1/fastq/ERR109/094/ERR10984994/ERR10984994_2.fastq.gz	ftp.sra.ebi.ac.uk/vol1/run/ERR109/ERR10984994/A_S213_R1.fq.gz;ftp.sra.ebi.ac.uk/vol1/run/ERR109/ERR10984994/A_S213_R2.fq.gz	ftp.sra.ebi.ac.uk/vol1/err/ERR109/094/ERR10984994.bam	A_S213
PRJEB60398	SAMEA112732969	ERX10421942	ERR10984996	408170	human gut metagenome	ftp.sra.ebi.ac.uk/vol1/fastq/ERR109/096/ERR10984996/ERR10984996_1.fastq.gz;ftp.sra.ebi.ac.uk/vol1/fastq/ERR109/096/ERR10984996/ERR10984996_2.fastq.gz	ftp.sra.ebi.ac.uk/vol1/run/ERR109/ERR10984996/A_S215_R1.fq.gz;ftp.sra.ebi.ac.uk/vol1/run/ERR109/ERR10984996/A_S215_R2.fq.gz	ftp.sra.ebi.ac.uk/vol1/err/ERR109/096/ERR10984996.bam	A_S215
PRJEB60398	SAMEA112732971	ERX10421944	ERR10984998	408170	human gut metagenome	ftp.sra.ebi.ac.uk/vol1/fastq/ERR109/098/ERR10984998/ERR10984998_1.fastq.gz;ftp.sra.ebi.ac.uk/vol1/fastq/ERR109/098/ERR10984998/ERR10984998_2.fastq.gz	ftp.sra.ebi.ac.uk/vol1/run/ERR109/ERR10984998/A_S217_R1.fq.gz;ftp.sra.ebi.ac.uk/vol1/run/ERR109/ERR10984998/A_S217_R2.fq.gz	ftp.sra.ebi.ac.uk/vol1/err/ERR109/098/ERR10984998.bam	A_S217
PRJEB60398	SAMEA112732972	ERX10421945	ERR10984999	408170	human gut metagenome	ftp.sra.ebi.ac.uk/vol1/fastq/ERR109/099/ERR10984999/ERR10984999_1.fastq.gz;ftp.sra.ebi.ac.uk/vol1/fastq/ERR109/099/ERR10984999/ERR10984999_2.fastq.gz	ftp.sra.ebi.ac.uk/vol1/run/ERR109/ERR10984999/A_S218_R1.fq.gz;ftp.sra.ebi.ac.uk/vol1/run/ERR109/ERR10984999/A_S218_R2.fq.gz	ftp.sra.ebi.ac.uk/vol1/err/ERR109/099/ERR10984999.bam	A_S218
PRJEB60398	SAMEA112732974	ERX10421947	ERR10985001	408170	human gut metagenome	ftp.sra.ebi.ac.uk/vol1/fastq/ERR109/001/ERR10985001/ERR10985001_1.fastq.gz;ftp.sra.ebi.ac.uk/vol1/fastq/ERR109/001/ERR10985001/ERR10985001_2.fastq.gz	ftp.sra.ebi.ac.uk/vol1/run/ERR109/ERR10985001/A_S220_R1.fq.gz;ftp.sra.ebi.ac.uk/vol1/run/ERR109/ERR10985001/A_S220_R2.fq.gz	ftp.sra.ebi.ac.uk/vol1/err/ERR109/001/ERR10985001.bam	A_S220
PRJEB60398	SAMEA112732975	ERX10421948	ERR10985002	408170	human gut metagenome	ftp.sra.ebi.ac.uk/vol1/fastq/ERR109/002/ERR10985002/ERR10985002_1.fastq.gz;ftp.sra.ebi.ac.uk/vol1/fastq/ERR109/002/ERR10985002/ERR10985002_2.fastq.gz	ftp.sra.ebi.ac.uk/vol1/run/ERR109/ERR10985002/A_S221_R1.fq.gz;ftp.sra.ebi.ac.uk/vol1/run/ERR109/ERR10985002/A_S221_R2.fq.gz	ftp.sra.ebi.ac.uk/vol1/err/ERR109/002/ERR10985002.bam	A_S221
PRJEB60398	SAMEA112732980	ERX10421953	ERR10985007	408170	human gut metagenome	ftp.sra.ebi.ac.uk/vol1/fastq/ERR109/007/ERR10985007/ERR10985007_1.fastq.gz;ftp.sra.ebi.ac.uk/vol1/fastq/ERR109/007/ERR10985007/ERR10985007_2.fastq.gz	ftp.sra.ebi.ac.uk/vol1/run/ERR109/ERR10985007/A_S226_R1.fq.gz;ftp.sra.ebi.ac.uk/vol1/run/ERR109/ERR10985007/A_S226_R2.fq.gz	ftp.sra.ebi.ac.uk/vol1/err/ERR109/007/ERR10985007.bam	A_S226
PRJEB60398	SAMEA112732981	ERX10421954	ERR10985008	408170	human gut metagenome	ftp.sra.ebi.ac.uk/vol1/fastq/ERR109/008/ERR10985008/ERR10985008_1.fastq.gz;ftp.sra.ebi.ac.uk/vol1/fastq/ERR109/008/ERR10985008/ERR10985008_2.fastq.gz	ftp.sra.ebi.ac.uk/vol1/run/ERR109/ERR10985008/A_S227_R1.fq.gz;ftp.sra.ebi.ac.uk/vol1/run/ERR109/ERR10985008/A_S227_R2.fq.gz	ftp.sra.ebi.ac.uk/vol1/err/ERR109/008/ERR10985008.bam	A_S227
PRJEB60398	SAMEA112732982	ERX10421955	ERR10985009	408170	human gut metagenome	ftp.sra.ebi.ac.uk/vol1/fastq/ERR109/009/ERR10985009/ERR10985009_1.fastq.gz;ftp.sra.ebi.ac.uk/vol1/fastq/ERR109/009/ERR10985009/ERR10985009_2.fastq.gz	ftp.sra.ebi.ac.uk/vol1/run/ERR109/ERR10985009/A_S228_R1.fq.gz;ftp.sra.ebi.ac.uk/vol1/run/ERR109/ERR10985009/A_S228_R2.fq.gz	ftp.sra.ebi.ac.uk/vol1/err/ERR109/009/ERR10985009.bam	A_S228
PRJEB60398	SAMEA112732986	ERX10421959	ERR10985013	408170	human gut metagenome	ftp.sra.ebi.ac.uk/vol1/fastq/ERR109/013/ERR10985013/ERR10985013_1.fastq.gz;ftp.sra.ebi.ac.uk/vol1/fastq/ERR109/013/ERR10985013/ERR10985013_2.fastq.gz	ftp.sra.ebi.ac.uk/vol1/run/ERR109/ERR10985013/A_S232_R1.fq.gz;ftp.sra.ebi.ac.uk/vol1/run/ERR109/ERR10985013/A_S232_R2.fq.gz	ftp.sra.ebi.ac.uk/vol1/err/ERR109/013/ERR10985013.bam	A_S232
PRJEB60398	SAMEA112732989	ERX10421962	ERR10985016	408170	human gut metagenome	ftp.sra.ebi.ac.uk/vol1/fastq/ERR109/016/ERR10985016/ERR10985016_1.fastq.gz;ftp.sra.ebi.ac.uk/vol1/fastq/ERR109/016/ERR10985016/ERR10985016_2.fastq.gz	ftp.sra.ebi.ac.uk/vol1/run/ERR109/ERR10985016/A_S235_R1.fq.gz;ftp.sra.ebi.ac.uk/vol1/run/ERR109/ERR10985016/A_S235_R2.fq.gz	ftp.sra.ebi.ac.uk/vol1/err/ERR109/016/ERR10985016.bam	A_S235
PRJEB60398	SAMEA112732990	ERX10421963	ERR10985017	408170	human gut metagenome	ftp.sra.ebi.ac.uk/vol1/fastq/ERR109/017/ERR10985017/ERR10985017_1.fastq.gz;ftp.sra.ebi.ac.uk/vol1/fastq/ERR109/017/ERR10985017/ERR10985017_2.fastq.gz	ftp.sra.ebi.ac.uk/vol1/run/ERR109/ERR10985017/A_S236_R1.fq.gz;ftp.sra.ebi.ac.uk/vol1/run/ERR109/ERR10985017/A_S236_R2.fq.gz	ftp.sra.ebi.ac.uk/vol1/err/ERR109/017/ERR10985017.bam	A_S236
PRJEB60398	SAMEA112732991	ERX10421964	ERR10985018	408170	human gut metagenome	ftp.sra.ebi.ac.uk/vol1/fastq/ERR109/018/ERR10985018/ERR10985018_1.fastq.gz;ftp.sra.ebi.ac.uk/vol1/fastq/ERR109/018/ERR10985018/ERR10985018_2.fastq.gz	ftp.sra.ebi.ac.uk/vol1/run/ERR109/ERR10985018/A_S237_R1.fq.gz;ftp.sra.ebi.ac.uk/vol1/run/ERR109/ERR10985018/A_S237_R2.fq.gz	ftp.sra.ebi.ac.uk/vol1/err/ERR109/018/ERR10985018.bam	A_S237
PRJEB60398	SAMEA112732997	ERX10421970	ERR10985024	408170	human gut metagenome	ftp.sra.ebi.ac.uk/vol1/fastq/ERR109/024/ERR10985024/ERR10985024_1.fastq.gz;ftp.sra.ebi.ac.uk/vol1/fastq/ERR109/024/ERR10985024/ERR10985024_2.fastq.gz	ftp.sra.ebi.ac.uk/vol1/run/ERR109/ERR10985024/A_S243_R1.fq.gz;ftp.sra.ebi.ac.uk/vol1/run/ERR109/ERR10985024/A_S243_R2.fq.gz	ftp.sra.ebi.ac.uk/vol1/err/ERR109/024/ERR10985024.bam	A_S243
PRJEB60398	SAMEA112732998	ERX10421971	ERR10985025	408170	human gut metagenome	ftp.sra.ebi.ac.uk/vol1/fastq/ERR109/025/ERR10985025/ERR10985025_1.fastq.gz;ftp.sra.ebi.ac.uk/vol1/fastq/ERR109/025/ERR10985025/ERR10985025_2.fastq.gz	ftp.sra.ebi.ac.uk/vol1/run/ERR109/ERR10985025/A_S244_R1.fq.gz;ftp.sra.ebi.ac.uk/vol1/run/ERR109/ERR10985025/A_S244_R2.fq.gz	ftp.sra.ebi.ac.uk/vol1/err/ERR109/025/ERR10985025.bam	A_S244
PRJEB60398	SAMEA112733005	ERX10421978	ERR10985032	408170	human gut metagenome	ftp.sra.ebi.ac.uk/vol1/fastq/ERR109/032/ERR10985032/ERR10985032_1.fastq.gz;ftp.sra.ebi.ac.uk/vol1/fastq/ERR109/032/ERR10985032/ERR10985032_2.fastq.gz	ftp.sra.ebi.ac.uk/vol1/run/ERR109/ERR10985032/A_S251_R1.fq.gz;ftp.sra.ebi.ac.uk/vol1/run/ERR109/ERR10985032/A_S251_R2.fq.gz	ftp.sra.ebi.ac.uk/vol1/err/ERR109/032/ERR10985032.bam	A_S251
PRJEB60398	SAMEA112733007	ERX10421979	ERR10985033	408170	human gut metagenome	ftp.sra.ebi.ac.uk/vol1/fastq/ERR109/033/ERR10985033/ERR10985033_1.fastq.gz;ftp.sra.ebi.ac.uk/vol1/fastq/ERR109/033/ERR10985033/ERR10985033_2.fastq.gz	ftp.sra.ebi.ac.uk/vol1/run/ERR109/ERR10985033/A_S253_R1.fq.gz;ftp.sra.ebi.ac.uk/vol1/run/ERR109/ERR10985033/A_S253_R2.fq.gz	ftp.sra.ebi.ac.uk/vol1/err/ERR109/033/ERR10985033.bam	A_S253
PRJEB60398	SAMEA112733008	ERX10421980	ERR10985034	408170	human gut metagenome	ftp.sra.ebi.ac.uk/vol1/fastq/ERR109/034/ERR10985034/ERR10985034_1.fastq.gz;ftp.sra.ebi.ac.uk/vol1/fastq/ERR109/034/ERR10985034/ERR10985034_2.fastq.gz	ftp.sra.ebi.ac.uk/vol1/run/ERR109/ERR10985034/A_S254_R1.fq.gz;ftp.sra.ebi.ac.uk/vol1/run/ERR109/ERR10985034/A_S254_R2.fq.gz	ftp.sra.ebi.ac.uk/vol1/err/ERR109/034/ERR10985034.bam	A_S254
PRJEB60398	SAMEA112733010	ERX10421982	ERR10985036	408170	human gut metagenome	ftp.sra.ebi.ac.uk/vol1/fastq/ERR109/036/ERR10985036/ERR10985036_1.fastq.gz;ftp.sra.ebi.ac.uk/vol1/fastq/ERR109/036/ERR10985036/ERR10985036_2.fastq.gz	ftp.sra.ebi.ac.uk/vol1/run/ERR109/ERR10985036/A_S256_R1.fq.gz;ftp.sra.ebi.ac.uk/vol1/run/ERR109/ERR10985036/A_S256_R2.fq.gz	ftp.sra.ebi.ac.uk/vol1/err/ERR109/036/ERR10985036.bam	A_S256
PRJEB60398	SAMEA112733011	ERX10421983	ERR10985037	408170	human gut metagenome	ftp.sra.ebi.ac.uk/vol1/fastq/ERR109/037/ERR10985037/ERR10985037_1.fastq.gz;ftp.sra.ebi.ac.uk/vol1/fastq/ERR109/037/ERR10985037/ERR10985037_2.fastq.gz	ftp.sra.ebi.ac.uk/vol1/run/ERR109/ERR10985037/A_S257_R1.fq.gz;ftp.sra.ebi.ac.uk/vol1/run/ERR109/ERR10985037/A_S257_R2.fq.gz	ftp.sra.ebi.ac.uk/vol1/err/ERR109/037/ERR10985037.bam	A_S257
PRJEB60398	SAMEA112733012	ERX10421984	ERR10985038	408170	human gut metagenome	ftp.sra.ebi.ac.uk/vol1/fastq/ERR109/038/ERR10985038/ERR10985038_1.fastq.gz;ftp.sra.ebi.ac.uk/vol1/fastq/ERR109/038/ERR10985038/ERR10985038_2.fastq.gz	ftp.sra.ebi.ac.uk/vol1/run/ERR109/ERR10985038/A_S258_R1.fq.gz;ftp.sra.ebi.ac.uk/vol1/run/ERR109/ERR10985038/A_S258_R2.fq.gz	ftp.sra.ebi.ac.uk/vol1/err/ERR109/038/ERR10985038.bam	A_S258
PRJEB60398	SAMEA112733015	ERX10421987	ERR10985041	408170	human gut metagenome	ftp.sra.ebi.ac.uk/vol1/fastq/ERR109/041/ERR10985041/ERR10985041_1.fastq.gz;ftp.sra.ebi.ac.uk/vol1/fastq/ERR109/041/ERR10985041/ERR10985041_2.fastq.gz	ftp.sra.ebi.ac.uk/vol1/run/ERR109/ERR10985041/A_S261_R1.fq.gz;ftp.sra.ebi.ac.uk/vol1/run/ERR109/ERR10985041/A_S261_R2.fq.gz	ftp.sra.ebi.ac.uk/vol1/err/ERR109/041/ERR10985041.bam	A_S261
PRJEB60398	SAMEA112733017	ERX10421989	ERR10985043	408170	human gut metagenome	ftp.sra.ebi.ac.uk/vol1/fastq/ERR109/043/ERR10985043/ERR10985043_1.fastq.gz;ftp.sra.ebi.ac.uk/vol1/fastq/ERR109/043/ERR10985043/ERR10985043_2.fastq.gz	ftp.sra.ebi.ac.uk/vol1/run/ERR109/ERR10985043/A_S263_R1.fq.gz;ftp.sra.ebi.ac.uk/vol1/run/ERR109/ERR10985043/A_S263_R2.fq.gz	ftp.sra.ebi.ac.uk/vol1/err/ERR109/043/ERR10985043.bam	A_S263
PRJEB60398	SAMEA112733019	ERX10421991	ERR10985045	408170	human gut metagenome	ftp.sra.ebi.ac.uk/vol1/fastq/ERR109/045/ERR10985045/ERR10985045_1.fastq.gz;ftp.sra.ebi.ac.uk/vol1/fastq/ERR109/045/ERR10985045/ERR10985045_2.fastq.gz	ftp.sra.ebi.ac.uk/vol1/run/ERR109/ERR10985045/A_S265_R1.fq.gz;ftp.sra.ebi.ac.uk/vol1/run/ERR109/ERR10985045/A_S265_R2.fq.gz	ftp.sra.ebi.ac.uk/vol1/err/ERR109/045/ERR10985045.bam	A_S265
PRJEB60398	SAMEA112733024	ERX10421996	ERR10985050	408170	human gut metagenome	ftp.sra.ebi.ac.uk/vol1/fastq/ERR109/050/ERR10985050/ERR10985050_1.fastq.gz;ftp.sra.ebi.ac.uk/vol1/fastq/ERR109/050/ERR10985050/ERR10985050_2.fastq.gz	ftp.sra.ebi.ac.uk/vol1/run/ERR109/ERR10985050/A_S270_R1.fq.gz;ftp.sra.ebi.ac.uk/vol1/run/ERR109/ERR10985050/A_S270_R2.fq.gz	ftp.sra.ebi.ac.uk/vol1/err/ERR109/050/ERR10985050.bam	A_S270
PRJEB60398	SAMEA112733025	ERX10421997	ERR10985051	408170	human gut metagenome	ftp.sra.ebi.ac.uk/vol1/fastq/ERR109/051/ERR10985051/ERR10985051_1.fastq.gz;ftp.sra.ebi.ac.uk/vol1/fastq/ERR109/051/ERR10985051/ERR10985051_2.fastq.gz	ftp.sra.ebi.ac.uk/vol1/run/ERR109/ERR10985051/A_S271_R1.fq.gz;ftp.sra.ebi.ac.uk/vol1/run/ERR109/ERR10985051/A_S271_R2.fq.gz	ftp.sra.ebi.ac.uk/vol1/err/ERR109/051/ERR10985051.bam	A_S271
PRJEB60398	SAMEA112733027	ERX10421999	ERR10985053	408170	human gut metagenome	ftp.sra.ebi.ac.uk/vol1/fastq/ERR109/053/ERR10985053/ERR10985053_1.fastq.gz;ftp.sra.ebi.ac.uk/vol1/fastq/ERR109/053/ERR10985053/ERR10985053_2.fastq.gz	ftp.sra.ebi.ac.uk/vol1/run/ERR109/ERR10985053/A_S273_R1.fq.gz;ftp.sra.ebi.ac.uk/vol1/run/ERR109/ERR10985053/A_S273_R2.fq.gz	ftp.sra.ebi.ac.uk/vol1/err/ERR109/053/ERR10985053.bam	A_S273
PRJEB60398	SAMEA112733030	ERX10422002	ERR10985056	408170	human gut metagenome	ftp.sra.ebi.ac.uk/vol1/fastq/ERR109/056/ERR10985056/ERR10985056_1.fastq.gz;ftp.sra.ebi.ac.uk/vol1/fastq/ERR109/056/ERR10985056/ERR10985056_2.fastq.gz	ftp.sra.ebi.ac.uk/vol1/run/ERR109/ERR10985056/A_S276_R1.fq.gz;ftp.sra.ebi.ac.uk/vol1/run/ERR109/ERR10985056/A_S276_R2.fq.gz	ftp.sra.ebi.ac.uk/vol1/err/ERR109/056/ERR10985056.bam	A_S276
PRJEB60398	SAMEA112733032	ERX10422004	ERR10985058	408170	human gut metagenome	ftp.sra.ebi.ac.uk/vol1/fastq/ERR109/058/ERR10985058/ERR10985058_1.fastq.gz;ftp.sra.ebi.ac.uk/vol1/fastq/ERR109/058/ERR10985058/ERR10985058_2.fastq.gz	ftp.sra.ebi.ac.uk/vol1/run/ERR109/ERR10985058/A_S278_R1.fq.gz;ftp.sra.ebi.ac.uk/vol1/run/ERR109/ERR10985058/A_S278_R2.fq.gz	ftp.sra.ebi.ac.uk/vol1/err/ERR109/058/ERR10985058.bam	A_S278
PRJEB60398	SAMEA112733036	ERX10422008	ERR10985062	408170	human gut metagenome	ftp.sra.ebi.ac.uk/vol1/fastq/ERR109/062/ERR10985062/ERR10985062_1.fastq.gz;ftp.sra.ebi.ac.uk/vol1/fastq/ERR109/062/ERR10985062/ERR10985062_2.fastq.gz	ftp.sra.ebi.ac.uk/vol1/run/ERR109/ERR10985062/A_S282_R1.fq.gz;ftp.sra.ebi.ac.uk/vol1/run/ERR109/ERR10985062/A_S282_R2.fq.gz	ftp.sra.ebi.ac.uk/vol1/err/ERR109/062/ERR10985062.bam	A_S282
PRJEB60398	SAMEA112733037	ERX10422009	ERR10985063	408170	human gut metagenome	ftp.sra.ebi.ac.uk/vol1/fastq/ERR109/063/ERR10985063/ERR10985063_1.fastq.gz;ftp.sra.ebi.ac.uk/vol1/fastq/ERR109/063/ERR10985063/ERR10985063_2.fastq.gz	ftp.sra.ebi.ac.uk/vol1/run/ERR109/ERR10985063/A_S283_R1.fq.gz;ftp.sra.ebi.ac.uk/vol1/run/ERR109/ERR10985063/A_S283_R2.fq.gz	ftp.sra.ebi.ac.uk/vol1/err/ERR109/063/ERR10985063.bam	A_S283
PRJEB60398	SAMEA112733038	ERX10422010	ERR10985064	408170	human gut metagenome	ftp.sra.ebi.ac.uk/vol1/fastq/ERR109/064/ERR10985064/ERR10985064_1.fastq.gz;ftp.sra.ebi.ac.uk/vol1/fastq/ERR109/064/ERR10985064/ERR10985064_2.fastq.gz	ftp.sra.ebi.ac.uk/vol1/run/ERR109/ERR10985064/A_S284_R1.fq.gz;ftp.sra.ebi.ac.uk/vol1/run/ERR109/ERR10985064/A_S284_R2.fq.gz	ftp.sra.ebi.ac.uk/vol1/err/ERR109/064/ERR10985064.bam	A_S284
PRJEB60398	SAMEA112733039	ERX10422011	ERR10985065	408170	human gut metagenome	ftp.sra.ebi.ac.uk/vol1/fastq/ERR109/065/ERR10985065/ERR10985065_1.fastq.gz;ftp.sra.ebi.ac.uk/vol1/fastq/ERR109/065/ERR10985065/ERR10985065_2.fastq.gz	ftp.sra.ebi.ac.uk/vol1/run/ERR109/ERR10985065/A_S285_R1.fq.gz;ftp.sra.ebi.ac.uk/vol1/run/ERR109/ERR10985065/A_S285_R2.fq.gz	ftp.sra.ebi.ac.uk/vol1/err/ERR109/065/ERR10985065.bam	A_S285
PRJEB60398	SAMEA112733040	ERX10422012	ERR10985066	408170	human gut metagenome	ftp.sra.ebi.ac.uk/vol1/fastq/ERR109/066/ERR10985066/ERR10985066_1.fastq.gz;ftp.sra.ebi.ac.uk/vol1/fastq/ERR109/066/ERR10985066/ERR10985066_2.fastq.gz	ftp.sra.ebi.ac.uk/vol1/run/ERR109/ERR10985066/A_S286_R1.fq.gz;ftp.sra.ebi.ac.uk/vol1/run/ERR109/ERR10985066/A_S286_R2.fq.gz	ftp.sra.ebi.ac.uk/vol1/err/ERR109/066/ERR10985066.bam	A_S286
PRJEB60398	SAMEA112733041	ERX10422013	ERR10985067	408170	human gut metagenome	ftp.sra.ebi.ac.uk/vol1/fastq/ERR109/067/ERR10985067/ERR10985067_1.fastq.gz;ftp.sra.ebi.ac.uk/vol1/fastq/ERR109/067/ERR10985067/ERR10985067_2.fastq.gz	ftp.sra.ebi.ac.uk/vol1/run/ERR109/ERR10985067/A_S287_R1.fq.gz;ftp.sra.ebi.ac.uk/vol1/run/ERR109/ERR10985067/A_S287_R2.fq.gz	ftp.sra.ebi.ac.uk/vol1/err/ERR109/067/ERR10985067.bam	A_S287
PRJEB60398	SAMEA112733042	ERX10422014	ERR10985068	408170	human gut metagenome	ftp.sra.ebi.ac.uk/vol1/fastq/ERR109/068/ERR10985068/ERR10985068_1.fastq.gz;ftp.sra.ebi.ac.uk/vol1/fastq/ERR109/068/ERR10985068/ERR10985068_2.fastq.gz	ftp.sra.ebi.ac.uk/vol1/run/ERR109/ERR10985068/A_S288_R1.fq.gz;ftp.sra.ebi.ac.uk/vol1/run/ERR109/ERR10985068/A_S288_R2.fq.gz	ftp.sra.ebi.ac.uk/vol1/err/ERR109/068/ERR10985068.bam	A_S288
PRJEB60398	SAMEA112733043	ERX10422015	ERR10985069	408170	human gut metagenome	ftp.sra.ebi.ac.uk/vol1/fastq/ERR109/069/ERR10985069/ERR10985069_1.fastq.gz;ftp.sra.ebi.ac.uk/vol1/fastq/ERR109/069/ERR10985069/ERR10985069_2.fastq.gz	ftp.sra.ebi.ac.uk/vol1/run/ERR109/ERR10985069/A_S289_R1.fq.gz;ftp.sra.ebi.ac.uk/vol1/run/ERR109/ERR10985069/A_S289_R2.fq.gz	ftp.sra.ebi.ac.uk/vol1/err/ERR109/069/ERR10985069.bam	A_S289
PRJEB60398	SAMEA112733049	ERX10422021	ERR10985075	408170	human gut metagenome	ftp.sra.ebi.ac.uk/vol1/fastq/ERR109/075/ERR10985075/ERR10985075_1.fastq.gz;ftp.sra.ebi.ac.uk/vol1/fastq/ERR109/075/ERR10985075/ERR10985075_2.fastq.gz	ftp.sra.ebi.ac.uk/vol1/run/ERR109/ERR10985075/A_S295_R1.fq.gz;ftp.sra.ebi.ac.uk/vol1/run/ERR109/ERR10985075/A_S295_R2.fq.gz	ftp.sra.ebi.ac.uk/vol1/err/ERR109/075/ERR10985075.bam	A_S295
PRJEB60398	SAMEA112733050	ERX10422022	ERR10985076	408170	human gut metagenome	ftp.sra.ebi.ac.uk/vol1/fastq/ERR109/076/ERR10985076/ERR10985076_1.fastq.gz;ftp.sra.ebi.ac.uk/vol1/fastq/ERR109/076/ERR10985076/ERR10985076_2.fastq.gz	ftp.sra.ebi.ac.uk/vol1/run/ERR109/ERR10985076/A_S296_R1.fq.gz;ftp.sra.ebi.ac.uk/vol1/run/ERR109/ERR10985076/A_S296_R2.fq.gz	ftp.sra.ebi.ac.uk/vol1/err/ERR109/076/ERR10985076.bam	A_S296
PRJEB60398	SAMEA112733053	ERX10422025	ERR10985079	408170	human gut metagenome	ftp.sra.ebi.ac.uk/vol1/fastq/ERR109/079/ERR10985079/ERR10985079_1.fastq.gz;ftp.sra.ebi.ac.uk/vol1/fastq/ERR109/079/ERR10985079/ERR10985079_2.fastq.gz	ftp.sra.ebi.ac.uk/vol1/run/ERR109/ERR10985079/A_S299_R1.fq.gz;ftp.sra.ebi.ac.uk/vol1/run/ERR109/ERR10985079/A_S299_R2.fq.gz	ftp.sra.ebi.ac.uk/vol1/err/ERR109/079/ERR10985079.bam	A_S299
PRJEB60398	SAMEA112733054	ERX10422026	ERR10985080	408170	human gut metagenome	ftp.sra.ebi.ac.uk/vol1/fastq/ERR109/080/ERR10985080/ERR10985080_1.fastq.gz;ftp.sra.ebi.ac.uk/vol1/fastq/ERR109/080/ERR10985080/ERR10985080_2.fastq.gz	ftp.sra.ebi.ac.uk/vol1/run/ERR109/ERR10985080/A_S300_R1.fq.gz;ftp.sra.ebi.ac.uk/vol1/run/ERR109/ERR10985080/A_S300_R2.fq.gz	ftp.sra.ebi.ac.uk/vol1/err/ERR109/080/ERR10985080.bam	A_S300
PRJEB60398	SAMEA112733060	ERX10422032	ERR10985086	408170	human gut metagenome	ftp.sra.ebi.ac.uk/vol1/fastq/ERR109/086/ERR10985086/ERR10985086_1.fastq.gz;ftp.sra.ebi.ac.uk/vol1/fastq/ERR109/086/ERR10985086/ERR10985086_2.fastq.gz	ftp.sra.ebi.ac.uk/vol1/run/ERR109/ERR10985086/A_S306_R1.fq.gz;ftp.sra.ebi.ac.uk/vol1/run/ERR109/ERR10985086/A_S306_R2.fq.gz	ftp.sra.ebi.ac.uk/vol1/err/ERR109/086/ERR10985086.bam	A_S306
PRJEB60398	SAMEA112733064	ERX10422036	ERR10985090	408170	human gut metagenome	ftp.sra.ebi.ac.uk/vol1/fastq/ERR109/090/ERR10985090/ERR10985090_1.fastq.gz;ftp.sra.ebi.ac.uk/vol1/fastq/ERR109/090/ERR10985090/ERR10985090_2.fastq.gz	ftp.sra.ebi.ac.uk/vol1/run/ERR109/ERR10985090/A_S310_R1.fq.gz;ftp.sra.ebi.ac.uk/vol1/run/ERR109/ERR10985090/A_S310_R2.fq.gz	ftp.sra.ebi.ac.uk/vol1/err/ERR109/090/ERR10985090.bam	A_S310
PRJEB60398	SAMEA112733069	ERX10422041	ERR10985095	408170	human gut metagenome	ftp.sra.ebi.ac.uk/vol1/fastq/ERR109/095/ERR10985095/ERR10985095_1.fastq.gz;ftp.sra.ebi.ac.uk/vol1/fastq/ERR109/095/ERR10985095/ERR10985095_2.fastq.gz	ftp.sra.ebi.ac.uk/vol1/run/ERR109/ERR10985095/A_S315_R1.fq.gz;ftp.sra.ebi.ac.uk/vol1/run/ERR109/ERR10985095/A_S315_R2.fq.gz	ftp.sra.ebi.ac.uk/vol1/err/ERR109/095/ERR10985095.bam	A_S315
PRJEB60398	SAMEA112733072	ERX10422044	ERR10985098	408170	human gut metagenome	ftp.sra.ebi.ac.uk/vol1/fastq/ERR109/098/ERR10985098/ERR10985098_1.fastq.gz;ftp.sra.ebi.ac.uk/vol1/fastq/ERR109/098/ERR10985098/ERR10985098_2.fastq.gz	ftp.sra.ebi.ac.uk/vol1/run/ERR109/ERR10985098/A_S318_R1.fq.gz;ftp.sra.ebi.ac.uk/vol1/run/ERR109/ERR10985098/A_S318_R2.fq.gz	ftp.sra.ebi.ac.uk/vol1/err/ERR109/098/ERR10985098.bam	A_S318
PRJEB60398	SAMEA112733073	ERX10422045	ERR10985099	408170	human gut metagenome	ftp.sra.ebi.ac.uk/vol1/fastq/ERR109/099/ERR10985099/ERR10985099_1.fastq.gz;ftp.sra.ebi.ac.uk/vol1/fastq/ERR109/099/ERR10985099/ERR10985099_2.fastq.gz	ftp.sra.ebi.ac.uk/vol1/run/ERR109/ERR10985099/A_S319_R1.fq.gz;ftp.sra.ebi.ac.uk/vol1/run/ERR109/ERR10985099/A_S319_R2.fq.gz	ftp.sra.ebi.ac.uk/vol1/err/ERR109/099/ERR10985099.bam	A_S319
PRJEB60398	SAMEA112733074	ERX10422046	ERR10985100	408170	human gut metagenome	ftp.sra.ebi.ac.uk/vol1/fastq/ERR109/000/ERR10985100/ERR10985100_1.fastq.gz;ftp.sra.ebi.ac.uk/vol1/fastq/ERR109/000/ERR10985100/ERR10985100_2.fastq.gz	ftp.sra.ebi.ac.uk/vol1/run/ERR109/ERR10985100/A_S320_R1.fq.gz;ftp.sra.ebi.ac.uk/vol1/run/ERR109/ERR10985100/A_S320_R2.fq.gz	ftp.sra.ebi.ac.uk/vol1/err/ERR109/000/ERR10985100.bam	A_S320
PRJEB60398	SAMEA112733077	ERX10422049	ERR10985103	408170	human gut metagenome	ftp.sra.ebi.ac.uk/vol1/fastq/ERR109/003/ERR10985103/ERR10985103_1.fastq.gz;ftp.sra.ebi.ac.uk/vol1/fastq/ERR109/003/ERR10985103/ERR10985103_2.fastq.gz	ftp.sra.ebi.ac.uk/vol1/run/ERR109/ERR10985103/A_S323_R1.fq.gz;ftp.sra.ebi.ac.uk/vol1/run/ERR109/ERR10985103/A_S323_R2.fq.gz	ftp.sra.ebi.ac.uk/vol1/err/ERR109/003/ERR10985103.bam	A_S323
PRJEB60398	SAMEA112733084	ERX10422056	ERR10985110	408170	human gut metagenome	ftp.sra.ebi.ac.uk/vol1/fastq/ERR109/010/ERR10985110/ERR10985110_1.fastq.gz;ftp.sra.ebi.ac.uk/vol1/fastq/ERR109/010/ERR10985110/ERR10985110_2.fastq.gz	ftp.sra.ebi.ac.uk/vol1/run/ERR109/ERR10985110/A_S330_R1.fq.gz;ftp.sra.ebi.ac.uk/vol1/run/ERR109/ERR10985110/A_S330_R2.fq.gz	ftp.sra.ebi.ac.uk/vol1/err/ERR109/010/ERR10985110.bam	A_S330
PRJEB60398	SAMEA112733087	ERX10422059	ERR10985113	408170	human gut metagenome	ftp.sra.ebi.ac.uk/vol1/fastq/ERR109/013/ERR10985113/ERR10985113_1.fastq.gz;ftp.sra.ebi.ac.uk/vol1/fastq/ERR109/013/ERR10985113/ERR10985113_2.fastq.gz	ftp.sra.ebi.ac.uk/vol1/run/ERR109/ERR10985113/A_S333_R1.fq.gz;ftp.sra.ebi.ac.uk/vol1/run/ERR109/ERR10985113/A_S333_R2.fq.gz	ftp.sra.ebi.ac.uk/vol1/err/ERR109/013/ERR10985113.bam	A_S333
PRJEB60398	SAMEA112733088	ERX10422060	ERR10985114	408170	human gut metagenome	ftp.sra.ebi.ac.uk/vol1/fastq/ERR109/014/ERR10985114/ERR10985114_1.fastq.gz;ftp.sra.ebi.ac.uk/vol1/fastq/ERR109/014/ERR10985114/ERR10985114_2.fastq.gz	ftp.sra.ebi.ac.uk/vol1/run/ERR109/ERR10985114/A_S334_R1.fq.gz;ftp.sra.ebi.ac.uk/vol1/run/ERR109/ERR10985114/A_S334_R2.fq.gz	ftp.sra.ebi.ac.uk/vol1/err/ERR109/014/ERR10985114.bam	A_S334
PRJEB60398	SAMEA112733091	ERX10422063	ERR10985117	408170	human gut metagenome	ftp.sra.ebi.ac.uk/vol1/fastq/ERR109/017/ERR10985117/ERR10985117_1.fastq.gz;ftp.sra.ebi.ac.uk/vol1/fastq/ERR109/017/ERR10985117/ERR10985117_2.fastq.gz	ftp.sra.ebi.ac.uk/vol1/run/ERR109/ERR10985117/A_S337_R1.fq.gz;ftp.sra.ebi.ac.uk/vol1/run/ERR109/ERR10985117/A_S337_R2.fq.gz	ftp.sra.ebi.ac.uk/vol1/err/ERR109/017/ERR10985117.bam	A_S337
PRJEB60398	SAMEA112733436	ERX10422403	ERR10985457	408170	human gut metagenome	ftp.sra.ebi.ac.uk/vol1/fastq/ERR109/057/ERR10985457/ERR10985457_1.fastq.gz;ftp.sra.ebi.ac.uk/vol1/fastq/ERR109/057/ERR10985457/ERR10985457_2.fastq.gz	ftp.sra.ebi.ac.uk/vol1/run/ERR109/ERR10985457/A21_S298_R1.fq.gz;ftp.sra.ebi.ac.uk/vol1/run/ERR109/ERR10985457/A21_S298_R2.fq.gz	ftp.sra.ebi.ac.uk/vol1/err/ERR109/057/ERR10985457.bam	A21_S298
PRJEB60398	SAMEA112733093	ERX10422065	ERR10985119	408170	human gut metagenome	ftp.sra.ebi.ac.uk/vol1/fastq/ERR109/019/ERR10985119/ERR10985119_1.fastq.gz;ftp.sra.ebi.ac.uk/vol1/fastq/ERR109/019/ERR10985119/ERR10985119_2.fastq.gz	ftp.sra.ebi.ac.uk/vol1/run/ERR109/ERR10985119/A_S339_R1.fq.gz;ftp.sra.ebi.ac.uk/vol1/run/ERR109/ERR10985119/A_S339_R2.fq.gz	ftp.sra.ebi.ac.uk/vol1/err/ERR109/019/ERR10985119.bam	A_S339
PRJEB60398	SAMEA112733094	ERX10422066	ERR10985120	408170	human gut metagenome	ftp.sra.ebi.ac.uk/vol1/fastq/ERR109/020/ERR10985120/ERR10985120_1.fastq.gz;ftp.sra.ebi.ac.uk/vol1/fastq/ERR109/020/ERR10985120/ERR10985120_2.fastq.gz	ftp.sra.ebi.ac.uk/vol1/run/ERR109/ERR10985120/A_S340_R1.fq.gz;ftp.sra.ebi.ac.uk/vol1/run/ERR109/ERR10985120/A_S340_R2.fq.gz	ftp.sra.ebi.ac.uk/vol1/err/ERR109/020/ERR10985120.bam	A_S340
PRJEB60398	SAMEA112733098	ERX10422070	ERR10985124	408170	human gut metagenome	ftp.sra.ebi.ac.uk/vol1/fastq/ERR109/024/ERR10985124/ERR10985124_1.fastq.gz;ftp.sra.ebi.ac.uk/vol1/fastq/ERR109/024/ERR10985124/ERR10985124_2.fastq.gz	ftp.sra.ebi.ac.uk/vol1/run/ERR109/ERR10985124/A_S344_R1.fq.gz;ftp.sra.ebi.ac.uk/vol1/run/ERR109/ERR10985124/A_S344_R2.fq.gz	ftp.sra.ebi.ac.uk/vol1/err/ERR109/024/ERR10985124.bam	A_S344
PRJEB60398	SAMEA112733102	ERX10422074	ERR10985128	408170	human gut metagenome	ftp.sra.ebi.ac.uk/vol1/fastq/ERR109/028/ERR10985128/ERR10985128_1.fastq.gz;ftp.sra.ebi.ac.uk/vol1/fastq/ERR109/028/ERR10985128/ERR10985128_2.fastq.gz	ftp.sra.ebi.ac.uk/vol1/run/ERR109/ERR10985128/A_S348_R1.fq.gz;ftp.sra.ebi.ac.uk/vol1/run/ERR109/ERR10985128/A_S348_R2.fq.gz	ftp.sra.ebi.ac.uk/vol1/err/ERR109/028/ERR10985128.bam	A_S348
PRJEB60398	SAMEA112733443	ERX10422410	ERR10985464	408170	human gut metagenome	ftp.sra.ebi.ac.uk/vol1/fastq/ERR109/064/ERR10985464/ERR10985464_1.fastq.gz;ftp.sra.ebi.ac.uk/vol1/fastq/ERR109/064/ERR10985464/ERR10985464_2.fastq.gz	ftp.sra.ebi.ac.uk/vol1/run/ERR109/ERR10985464/A21_S305_R1.fq.gz;ftp.sra.ebi.ac.uk/vol1/run/ERR109/ERR10985464/A21_S305_R2.fq.gz	ftp.sra.ebi.ac.uk/vol1/err/ERR109/064/ERR10985464.bam	A21_S305
PRJEB60398	SAMEA112733104	ERX10422076	ERR10985130	408170	human gut metagenome	ftp.sra.ebi.ac.uk/vol1/fastq/ERR109/030/ERR10985130/ERR10985130_1.fastq.gz;ftp.sra.ebi.ac.uk/vol1/fastq/ERR109/030/ERR10985130/ERR10985130_2.fastq.gz	ftp.sra.ebi.ac.uk/vol1/run/ERR109/ERR10985130/A_S350_R1.fq.gz;ftp.sra.ebi.ac.uk/vol1/run/ERR109/ERR10985130/A_S350_R2.fq.gz	ftp.sra.ebi.ac.uk/vol1/err/ERR109/030/ERR10985130.bam	A_S350
PRJEB60398	SAMEA112733105	ERX10422077	ERR10985131	408170	human gut metagenome	ftp.sra.ebi.ac.uk/vol1/fastq/ERR109/031/ERR10985131/ERR10985131_1.fastq.gz;ftp.sra.ebi.ac.uk/vol1/fastq/ERR109/031/ERR10985131/ERR10985131_2.fastq.gz	ftp.sra.ebi.ac.uk/vol1/run/ERR109/ERR10985131/A_S351_R1.fq.gz;ftp.sra.ebi.ac.uk/vol1/run/ERR109/ERR10985131/A_S351_R2.fq.gz	ftp.sra.ebi.ac.uk/vol1/err/ERR109/031/ERR10985131.bam	A_S351
PRJEB60398	SAMEA112733111	ERX10422079	ERR10985133	408170	human gut metagenome	ftp.sra.ebi.ac.uk/vol1/fastq/ERR109/033/ERR10985133/ERR10985133_1.fastq.gz;ftp.sra.ebi.ac.uk/vol1/fastq/ERR109/033/ERR10985133/ERR10985133_2.fastq.gz	ftp.sra.ebi.ac.uk/vol1/run/ERR109/ERR10985133/A_S357_R1.fq.gz;ftp.sra.ebi.ac.uk/vol1/run/ERR109/ERR10985133/A_S357_R2.fq.gz	ftp.sra.ebi.ac.uk/vol1/err/ERR109/033/ERR10985133.bam	A_S357
PRJEB60398	SAMEA112733115	ERX10422083	ERR10985137	408170	human gut metagenome	ftp.sra.ebi.ac.uk/vol1/fastq/ERR109/037/ERR10985137/ERR10985137_1.fastq.gz;ftp.sra.ebi.ac.uk/vol1/fastq/ERR109/037/ERR10985137/ERR10985137_2.fastq.gz	ftp.sra.ebi.ac.uk/vol1/run/ERR109/ERR10985137/A_S361_R1.fq.gz;ftp.sra.ebi.ac.uk/vol1/run/ERR109/ERR10985137/A_S361_R2.fq.gz	ftp.sra.ebi.ac.uk/vol1/err/ERR109/037/ERR10985137.bam	A_S361
PRJEB60398	SAMEA112733120	ERX10422088	ERR10985142	408170	human gut metagenome	ftp.sra.ebi.ac.uk/vol1/fastq/ERR109/042/ERR10985142/ERR10985142_1.fastq.gz;ftp.sra.ebi.ac.uk/vol1/fastq/ERR109/042/ERR10985142/ERR10985142_2.fastq.gz	ftp.sra.ebi.ac.uk/vol1/run/ERR109/ERR10985142/A_S366_R1.fq.gz;ftp.sra.ebi.ac.uk/vol1/run/ERR109/ERR10985142/A_S366_R2.fq.gz	ftp.sra.ebi.ac.uk/vol1/err/ERR109/042/ERR10985142.bam	A_S366
PRJEB60398	SAMEA112733444	ERX10422411	ERR10985465	408170	human gut metagenome	ftp.sra.ebi.ac.uk/vol1/fastq/ERR109/065/ERR10985465/ERR10985465_1.fastq.gz;ftp.sra.ebi.ac.uk/vol1/fastq/ERR109/065/ERR10985465/ERR10985465_2.fastq.gz	ftp.sra.ebi.ac.uk/vol1/run/ERR109/ERR10985465/A21_S306_R1.fq.gz;ftp.sra.ebi.ac.uk/vol1/run/ERR109/ERR10985465/A21_S306_R2.fq.gz	ftp.sra.ebi.ac.uk/vol1/err/ERR109/065/ERR10985465.bam	A21_S306
PRJEB60398	SAMEA112733451	ERX10422418	ERR10985472	408170	human gut metagenome	ftp.sra.ebi.ac.uk/vol1/fastq/ERR109/072/ERR10985472/ERR10985472_1.fastq.gz;ftp.sra.ebi.ac.uk/vol1/fastq/ERR109/072/ERR10985472/ERR10985472_2.fastq.gz	ftp.sra.ebi.ac.uk/vol1/run/ERR109/ERR10985472/A21_S313_R1.fq.gz;ftp.sra.ebi.ac.uk/vol1/run/ERR109/ERR10985472/A21_S313_R2.fq.gz	ftp.sra.ebi.ac.uk/vol1/err/ERR109/072/ERR10985472.bam	A21_S313
PRJEB60398	SAMEA112733122	ERX10422090	ERR10985144	408170	human gut metagenome	ftp.sra.ebi.ac.uk/vol1/fastq/ERR109/044/ERR10985144/ERR10985144_1.fastq.gz;ftp.sra.ebi.ac.uk/vol1/fastq/ERR109/044/ERR10985144/ERR10985144_2.fastq.gz	ftp.sra.ebi.ac.uk/vol1/run/ERR109/ERR10985144/A_S368_R1.fq.gz;ftp.sra.ebi.ac.uk/vol1/run/ERR109/ERR10985144/A_S368_R2.fq.gz	ftp.sra.ebi.ac.uk/vol1/err/ERR109/044/ERR10985144.bam	A_S368
PRJEB60398	SAMEA112733124	ERX10422092	ERR10985146	408170	human gut metagenome	ftp.sra.ebi.ac.uk/vol1/fastq/ERR109/046/ERR10985146/ERR10985146_1.fastq.gz;ftp.sra.ebi.ac.uk/vol1/fastq/ERR109/046/ERR10985146/ERR10985146_2.fastq.gz	ftp.sra.ebi.ac.uk/vol1/run/ERR109/ERR10985146/A_S370_R1.fq.gz;ftp.sra.ebi.ac.uk/vol1/run/ERR109/ERR10985146/A_S370_R2.fq.gz	ftp.sra.ebi.ac.uk/vol1/err/ERR109/046/ERR10985146.bam	A_S370
PRJEB60398	SAMEA112733453	ERX10422420	ERR10985474	408170	human gut metagenome	ftp.sra.ebi.ac.uk/vol1/fastq/ERR109/074/ERR10985474/ERR10985474_1.fastq.gz;ftp.sra.ebi.ac.uk/vol1/fastq/ERR109/074/ERR10985474/ERR10985474_2.fastq.gz	ftp.sra.ebi.ac.uk/vol1/run/ERR109/ERR10985474/A21_S315_R1.fq.gz;ftp.sra.ebi.ac.uk/vol1/run/ERR109/ERR10985474/A21_S315_R2.fq.gz	ftp.sra.ebi.ac.uk/vol1/err/ERR109/074/ERR10985474.bam	A21_S315
PRJEB60398	SAMEA112733125	ERX10422093	ERR10985147	408170	human gut metagenome	ftp.sra.ebi.ac.uk/vol1/fastq/ERR109/047/ERR10985147/ERR10985147_1.fastq.gz;ftp.sra.ebi.ac.uk/vol1/fastq/ERR109/047/ERR10985147/ERR10985147_2.fastq.gz	ftp.sra.ebi.ac.uk/vol1/run/ERR109/ERR10985147/A_S371_R1.fq.gz;ftp.sra.ebi.ac.uk/vol1/run/ERR109/ERR10985147/A_S371_R2.fq.gz	ftp.sra.ebi.ac.uk/vol1/err/ERR109/047/ERR10985147.bam	A_S371
PRJEB60398	SAMEA112733139	ERX10422107	ERR10985161	408170	human gut metagenome	ftp.sra.ebi.ac.uk/vol1/fastq/ERR109/061/ERR10985161/ERR10985161_1.fastq.gz;ftp.sra.ebi.ac.uk/vol1/fastq/ERR109/061/ERR10985161/ERR10985161_2.fastq.gz	ftp.sra.ebi.ac.uk/vol1/run/ERR109/ERR10985161/A21_S001_R1.fq.gz;ftp.sra.ebi.ac.uk/vol1/run/ERR109/ERR10985161/A21_S001_R2.fq.gz	ftp.sra.ebi.ac.uk/vol1/err/ERR109/061/ERR10985161.bam	A21_S001
PRJEB60398	SAMEA112733143	ERX10422111	ERR10985165	408170	human gut metagenome	ftp.sra.ebi.ac.uk/vol1/fastq/ERR109/065/ERR10985165/ERR10985165_1.fastq.gz;ftp.sra.ebi.ac.uk/vol1/fastq/ERR109/065/ERR10985165/ERR10985165_2.fastq.gz	ftp.sra.ebi.ac.uk/vol1/run/ERR109/ERR10985165/A21_S005_R1.fq.gz;ftp.sra.ebi.ac.uk/vol1/run/ERR109/ERR10985165/A21_S005_R2.fq.gz	ftp.sra.ebi.ac.uk/vol1/err/ERR109/065/ERR10985165.bam	A21_S005
PRJEB60398	SAMEA112733144	ERX10422112	ERR10985166	408170	human gut metagenome	ftp.sra.ebi.ac.uk/vol1/fastq/ERR109/066/ERR10985166/ERR10985166_1.fastq.gz;ftp.sra.ebi.ac.uk/vol1/fastq/ERR109/066/ERR10985166/ERR10985166_2.fastq.gz	ftp.sra.ebi.ac.uk/vol1/run/ERR109/ERR10985166/A21_S006_R1.fq.gz;ftp.sra.ebi.ac.uk/vol1/run/ERR109/ERR10985166/A21_S006_R2.fq.gz	ftp.sra.ebi.ac.uk/vol1/err/ERR109/066/ERR10985166.bam	A21_S006
PRJEB60398	SAMEA112733454	ERX10422421	ERR10985475	408170	human gut metagenome	ftp.sra.ebi.ac.uk/vol1/fastq/ERR109/075/ERR10985475/ERR10985475_1.fastq.gz;ftp.sra.ebi.ac.uk/vol1/fastq/ERR109/075/ERR10985475/ERR10985475_2.fastq.gz	ftp.sra.ebi.ac.uk/vol1/run/ERR109/ERR10985475/A21_S316_R1.fq.gz;ftp.sra.ebi.ac.uk/vol1/run/ERR109/ERR10985475/A21_S316_R2.fq.gz	ftp.sra.ebi.ac.uk/vol1/err/ERR109/075/ERR10985475.bam	A21_S316
PRJEB60398	SAMEA112733148	ERX10422116	ERR10985170	408170	human gut metagenome	ftp.sra.ebi.ac.uk/vol1/fastq/ERR109/070/ERR10985170/ERR10985170_1.fastq.gz;ftp.sra.ebi.ac.uk/vol1/fastq/ERR109/070/ERR10985170/ERR10985170_2.fastq.gz	ftp.sra.ebi.ac.uk/vol1/run/ERR109/ERR10985170/A21_S010_R1.fq.gz;ftp.sra.ebi.ac.uk/vol1/run/ERR109/ERR10985170/A21_S010_R2.fq.gz	ftp.sra.ebi.ac.uk/vol1/err/ERR109/070/ERR10985170.bam	A21_S010
PRJEB60398	SAMEA112733459	ERX10422426	ERR10985480	408170	human gut metagenome	ftp.sra.ebi.ac.uk/vol1/fastq/ERR109/080/ERR10985480/ERR10985480_1.fastq.gz;ftp.sra.ebi.ac.uk/vol1/fastq/ERR109/080/ERR10985480/ERR10985480_2.fastq.gz	ftp.sra.ebi.ac.uk/vol1/run/ERR109/ERR10985480/A21_S321_R1.fq.gz;ftp.sra.ebi.ac.uk/vol1/run/ERR109/ERR10985480/A21_S321_R2.fq.gz	ftp.sra.ebi.ac.uk/vol1/err/ERR109/080/ERR10985480.bam	A21_S321
PRJEB60398	SAMEA112733152	ERX10422120	ERR10985174	408170	human gut metagenome	ftp.sra.ebi.ac.uk/vol1/fastq/ERR109/074/ERR10985174/ERR10985174_1.fastq.gz;ftp.sra.ebi.ac.uk/vol1/fastq/ERR109/074/ERR10985174/ERR10985174_2.fastq.gz	ftp.sra.ebi.ac.uk/vol1/run/ERR109/ERR10985174/A21_S014_R1.fq.gz;ftp.sra.ebi.ac.uk/vol1/run/ERR109/ERR10985174/A21_S014_R2.fq.gz	ftp.sra.ebi.ac.uk/vol1/err/ERR109/074/ERR10985174.bam	A21_S014
PRJEB60398	SAMEA112733460	ERX10422427	ERR10985481	408170	human gut metagenome	ftp.sra.ebi.ac.uk/vol1/fastq/ERR109/081/ERR10985481/ERR10985481_1.fastq.gz;ftp.sra.ebi.ac.uk/vol1/fastq/ERR109/081/ERR10985481/ERR10985481_2.fastq.gz	ftp.sra.ebi.ac.uk/vol1/run/ERR109/ERR10985481/A21_S322_R1.fq.gz;ftp.sra.ebi.ac.uk/vol1/run/ERR109/ERR10985481/A21_S322_R2.fq.gz	ftp.sra.ebi.ac.uk/vol1/err/ERR109/081/ERR10985481.bam	A21_S322
PRJEB60398	SAMEA112733161	ERX10422129	ERR10985183	408170	human gut metagenome	ftp.sra.ebi.ac.uk/vol1/fastq/ERR109/083/ERR10985183/ERR10985183_1.fastq.gz;ftp.sra.ebi.ac.uk/vol1/fastq/ERR109/083/ERR10985183/ERR10985183_2.fastq.gz	ftp.sra.ebi.ac.uk/vol1/run/ERR109/ERR10985183/A21_S023_R1.fq.gz;ftp.sra.ebi.ac.uk/vol1/run/ERR109/ERR10985183/A21_S023_R2.fq.gz	ftp.sra.ebi.ac.uk/vol1/err/ERR109/083/ERR10985183.bam	A21_S023
PRJEB60398	SAMEA112733461	ERX10422428	ERR10985482	408170	human gut metagenome	ftp.sra.ebi.ac.uk/vol1/fastq/ERR109/082/ERR10985482/ERR10985482_1.fastq.gz;ftp.sra.ebi.ac.uk/vol1/fastq/ERR109/082/ERR10985482/ERR10985482_2.fastq.gz	ftp.sra.ebi.ac.uk/vol1/run/ERR109/ERR10985482/A21_S323_R1.fq.gz;ftp.sra.ebi.ac.uk/vol1/run/ERR109/ERR10985482/A21_S323_R2.fq.gz	ftp.sra.ebi.ac.uk/vol1/err/ERR109/082/ERR10985482.bam	A21_S323
PRJEB60398	SAMEA112733171	ERX10422139	ERR10985193	408170	human gut metagenome	ftp.sra.ebi.ac.uk/vol1/fastq/ERR109/093/ERR10985193/ERR10985193_1.fastq.gz;ftp.sra.ebi.ac.uk/vol1/fastq/ERR109/093/ERR10985193/ERR10985193_2.fastq.gz	ftp.sra.ebi.ac.uk/vol1/run/ERR109/ERR10985193/A21_S033_R1.fq.gz;ftp.sra.ebi.ac.uk/vol1/run/ERR109/ERR10985193/A21_S033_R2.fq.gz	ftp.sra.ebi.ac.uk/vol1/err/ERR109/093/ERR10985193.bam	A21_S033
PRJEB60398	SAMEA112733463	ERX10422430	ERR10985484	408170	human gut metagenome	ftp.sra.ebi.ac.uk/vol1/fastq/ERR109/084/ERR10985484/ERR10985484_1.fastq.gz;ftp.sra.ebi.ac.uk/vol1/fastq/ERR109/084/ERR10985484/ERR10985484_2.fastq.gz	ftp.sra.ebi.ac.uk/vol1/run/ERR109/ERR10985484/A21_S325_R1.fq.gz;ftp.sra.ebi.ac.uk/vol1/run/ERR109/ERR10985484/A21_S325_R2.fq.gz	ftp.sra.ebi.ac.uk/vol1/err/ERR109/084/ERR10985484.bam	A21_S325
PRJEB60398	SAMEA112733172	ERX10422140	ERR10985194	408170	human gut metagenome	ftp.sra.ebi.ac.uk/vol1/fastq/ERR109/094/ERR10985194/ERR10985194_1.fastq.gz;ftp.sra.ebi.ac.uk/vol1/fastq/ERR109/094/ERR10985194/ERR10985194_2.fastq.gz	ftp.sra.ebi.ac.uk/vol1/run/ERR109/ERR10985194/A21_S034_R1.fq.gz;ftp.sra.ebi.ac.uk/vol1/run/ERR109/ERR10985194/A21_S034_R2.fq.gz	ftp.sra.ebi.ac.uk/vol1/err/ERR109/094/ERR10985194.bam	A21_S034
PRJEB60398	SAMEA112733467	ERX10422434	ERR10985488	408170	human gut metagenome	ftp.sra.ebi.ac.uk/vol1/fastq/ERR109/088/ERR10985488/ERR10985488_1.fastq.gz;ftp.sra.ebi.ac.uk/vol1/fastq/ERR109/088/ERR10985488/ERR10985488_2.fastq.gz	ftp.sra.ebi.ac.uk/vol1/run/ERR109/ERR10985488/A21_S329_R1.fq.gz;ftp.sra.ebi.ac.uk/vol1/run/ERR109/ERR10985488/A21_S329_R2.fq.gz	ftp.sra.ebi.ac.uk/vol1/err/ERR109/088/ERR10985488.bam	A21_S329
PRJEB60398	SAMEA112733177	ERX10422145	ERR10985199	408170	human gut metagenome	ftp.sra.ebi.ac.uk/vol1/fastq/ERR109/099/ERR10985199/ERR10985199_1.fastq.gz;ftp.sra.ebi.ac.uk/vol1/fastq/ERR109/099/ERR10985199/ERR10985199_2.fastq.gz	ftp.sra.ebi.ac.uk/vol1/run/ERR109/ERR10985199/A21_S039_R1.fq.gz;ftp.sra.ebi.ac.uk/vol1/run/ERR109/ERR10985199/A21_S039_R2.fq.gz	ftp.sra.ebi.ac.uk/vol1/err/ERR109/099/ERR10985199.bam	A21_S039
PRJEB60398	SAMEA112733468	ERX10422435	ERR10985489	408170	human gut metagenome	ftp.sra.ebi.ac.uk/vol1/fastq/ERR109/089/ERR10985489/ERR10985489_1.fastq.gz;ftp.sra.ebi.ac.uk/vol1/fastq/ERR109/089/ERR10985489/ERR10985489_2.fastq.gz	ftp.sra.ebi.ac.uk/vol1/run/ERR109/ERR10985489/A21_S330_R1.fq.gz;ftp.sra.ebi.ac.uk/vol1/run/ERR109/ERR10985489/A21_S330_R2.fq.gz	ftp.sra.ebi.ac.uk/vol1/err/ERR109/089/ERR10985489.bam	A21_S330
PRJEB60398	SAMEA112733183	ERX10422151	ERR10985205	408170	human gut metagenome	ftp.sra.ebi.ac.uk/vol1/fastq/ERR109/005/ERR10985205/ERR10985205_1.fastq.gz;ftp.sra.ebi.ac.uk/vol1/fastq/ERR109/005/ERR10985205/ERR10985205_2.fastq.gz	ftp.sra.ebi.ac.uk/vol1/run/ERR109/ERR10985205/A21_S045_R1.fq.gz;ftp.sra.ebi.ac.uk/vol1/run/ERR109/ERR10985205/A21_S045_R2.fq.gz	ftp.sra.ebi.ac.uk/vol1/err/ERR109/005/ERR10985205.bam	A21_S045
PRJEB60398	SAMEA112733471	ERX10422438	ERR10985492	408170	human gut metagenome	ftp.sra.ebi.ac.uk/vol1/fastq/ERR109/092/ERR10985492/ERR10985492_1.fastq.gz;ftp.sra.ebi.ac.uk/vol1/fastq/ERR109/092/ERR10985492/ERR10985492_2.fastq.gz	ftp.sra.ebi.ac.uk/vol1/run/ERR109/ERR10985492/A21_S333_R1.fq.gz;ftp.sra.ebi.ac.uk/vol1/run/ERR109/ERR10985492/A21_S333_R2.fq.gz	ftp.sra.ebi.ac.uk/vol1/err/ERR109/092/ERR10985492.bam	A21_S333
PRJEB60398	SAMEA112733184	ERX10422152	ERR10985206	408170	human gut metagenome	ftp.sra.ebi.ac.uk/vol1/fastq/ERR109/006/ERR10985206/ERR10985206_1.fastq.gz;ftp.sra.ebi.ac.uk/vol1/fastq/ERR109/006/ERR10985206/ERR10985206_2.fastq.gz	ftp.sra.ebi.ac.uk/vol1/run/ERR109/ERR10985206/A21_S046_R1.fq.gz;ftp.sra.ebi.ac.uk/vol1/run/ERR109/ERR10985206/A21_S046_R2.fq.gz	ftp.sra.ebi.ac.uk/vol1/err/ERR109/006/ERR10985206.bam	A21_S046
PRJEB60398	SAMEA112733189	ERX10422157	ERR10985211	408170	human gut metagenome	ftp.sra.ebi.ac.uk/vol1/fastq/ERR109/011/ERR10985211/ERR10985211_1.fastq.gz;ftp.sra.ebi.ac.uk/vol1/fastq/ERR109/011/ERR10985211/ERR10985211_2.fastq.gz	ftp.sra.ebi.ac.uk/vol1/run/ERR109/ERR10985211/A21_S051_R1.fq.gz;ftp.sra.ebi.ac.uk/vol1/run/ERR109/ERR10985211/A21_S051_R2.fq.gz	ftp.sra.ebi.ac.uk/vol1/err/ERR109/011/ERR10985211.bam	A21_S051
PRJEB60398	SAMEA112733191	ERX10422159	ERR10985213	408170	human gut metagenome	ftp.sra.ebi.ac.uk/vol1/fastq/ERR109/013/ERR10985213/ERR10985213_1.fastq.gz;ftp.sra.ebi.ac.uk/vol1/fastq/ERR109/013/ERR10985213/ERR10985213_2.fastq.gz	ftp.sra.ebi.ac.uk/vol1/run/ERR109/ERR10985213/A21_S053_R1.fq.gz;ftp.sra.ebi.ac.uk/vol1/run/ERR109/ERR10985213/A21_S053_R2.fq.gz	ftp.sra.ebi.ac.uk/vol1/err/ERR109/013/ERR10985213.bam	A21_S053
PRJEB60398	SAMEA112733475	ERX10422442	ERR10985496	408170	human gut metagenome	ftp.sra.ebi.ac.uk/vol1/fastq/ERR109/096/ERR10985496/ERR10985496_1.fastq.gz;ftp.sra.ebi.ac.uk/vol1/fastq/ERR109/096/ERR10985496/ERR10985496_2.fastq.gz	ftp.sra.ebi.ac.uk/vol1/run/ERR109/ERR10985496/A21_S337_R1.fq.gz;ftp.sra.ebi.ac.uk/vol1/run/ERR109/ERR10985496/A21_S337_R2.fq.gz	ftp.sra.ebi.ac.uk/vol1/err/ERR109/096/ERR10985496.bam	A21_S337
PRJEB60398	SAMEA112733192	ERX10422160	ERR10985214	408170	human gut metagenome	ftp.sra.ebi.ac.uk/vol1/fastq/ERR109/014/ERR10985214/ERR10985214_1.fastq.gz;ftp.sra.ebi.ac.uk/vol1/fastq/ERR109/014/ERR10985214/ERR10985214_2.fastq.gz	ftp.sra.ebi.ac.uk/vol1/run/ERR109/ERR10985214/A21_S054_R1.fq.gz;ftp.sra.ebi.ac.uk/vol1/run/ERR109/ERR10985214/A21_S054_R2.fq.gz	ftp.sra.ebi.ac.uk/vol1/err/ERR109/014/ERR10985214.bam	A21_S054
PRJEB60398	SAMEA112733485	ERX10422452	ERR10985506	408170	human gut metagenome	ftp.sra.ebi.ac.uk/vol1/fastq/ERR109/006/ERR10985506/ERR10985506_1.fastq.gz;ftp.sra.ebi.ac.uk/vol1/fastq/ERR109/006/ERR10985506/ERR10985506_2.fastq.gz	ftp.sra.ebi.ac.uk/vol1/run/ERR109/ERR10985506/A21_S347_R1.fq.gz;ftp.sra.ebi.ac.uk/vol1/run/ERR109/ERR10985506/A21_S347_R2.fq.gz	ftp.sra.ebi.ac.uk/vol1/err/ERR109/006/ERR10985506.bam	A21_S347
PRJEB60398	SAMEA112733488	ERX10422455	ERR10985509	408170	human gut metagenome	ftp.sra.ebi.ac.uk/vol1/fastq/ERR109/009/ERR10985509/ERR10985509_1.fastq.gz;ftp.sra.ebi.ac.uk/vol1/fastq/ERR109/009/ERR10985509/ERR10985509_2.fastq.gz	ftp.sra.ebi.ac.uk/vol1/run/ERR109/ERR10985509/A21_S350_R1.fq.gz;ftp.sra.ebi.ac.uk/vol1/run/ERR109/ERR10985509/A21_S350_R2.fq.gz	ftp.sra.ebi.ac.uk/vol1/err/ERR109/009/ERR10985509.bam	A21_S350
PRJEB60398	SAMEA112733196	ERX10422164	ERR10985218	408170	human gut metagenome	ftp.sra.ebi.ac.uk/vol1/fastq/ERR109/018/ERR10985218/ERR10985218_1.fastq.gz;ftp.sra.ebi.ac.uk/vol1/fastq/ERR109/018/ERR10985218/ERR10985218_2.fastq.gz	ftp.sra.ebi.ac.uk/vol1/run/ERR109/ERR10985218/A21_S058_R1.fq.gz;ftp.sra.ebi.ac.uk/vol1/run/ERR109/ERR10985218/A21_S058_R2.fq.gz	ftp.sra.ebi.ac.uk/vol1/err/ERR109/018/ERR10985218.bam	A21_S058
PRJEB60398	SAMEA112733489	ERX10422456	ERR10985510	408170	human gut metagenome	ftp.sra.ebi.ac.uk/vol1/fastq/ERR109/010/ERR10985510/ERR10985510_1.fastq.gz;ftp.sra.ebi.ac.uk/vol1/fastq/ERR109/010/ERR10985510/ERR10985510_2.fastq.gz	ftp.sra.ebi.ac.uk/vol1/run/ERR109/ERR10985510/A21_S351_R1.fq.gz;ftp.sra.ebi.ac.uk/vol1/run/ERR109/ERR10985510/A21_S351_R2.fq.gz	ftp.sra.ebi.ac.uk/vol1/err/ERR109/010/ERR10985510.bam	A21_S351
PRJEB60398	SAMEA112733199	ERX10422167	ERR10985221	408170	human gut metagenome	ftp.sra.ebi.ac.uk/vol1/fastq/ERR109/021/ERR10985221/ERR10985221_1.fastq.gz;ftp.sra.ebi.ac.uk/vol1/fastq/ERR109/021/ERR10985221/ERR10985221_2.fastq.gz	ftp.sra.ebi.ac.uk/vol1/run/ERR109/ERR10985221/A21_S061_R1.fq.gz;ftp.sra.ebi.ac.uk/vol1/run/ERR109/ERR10985221/A21_S061_R2.fq.gz	ftp.sra.ebi.ac.uk/vol1/err/ERR109/021/ERR10985221.bam	A21_S061
PRJEB60398	SAMEA112733494	ERX10422461	ERR10985515	408170	human gut metagenome	ftp.sra.ebi.ac.uk/vol1/fastq/ERR109/015/ERR10985515/ERR10985515_1.fastq.gz;ftp.sra.ebi.ac.uk/vol1/fastq/ERR109/015/ERR10985515/ERR10985515_2.fastq.gz	ftp.sra.ebi.ac.uk/vol1/run/ERR109/ERR10985515/A21_S356_R1.fq.gz;ftp.sra.ebi.ac.uk/vol1/run/ERR109/ERR10985515/A21_S356_R2.fq.gz	ftp.sra.ebi.ac.uk/vol1/err/ERR109/015/ERR10985515.bam	A21_S356
PRJEB60398	SAMEA112733200	ERX10422168	ERR10985222	408170	human gut metagenome	ftp.sra.ebi.ac.uk/vol1/fastq/ERR109/022/ERR10985222/ERR10985222_1.fastq.gz;ftp.sra.ebi.ac.uk/vol1/fastq/ERR109/022/ERR10985222/ERR10985222_2.fastq.gz	ftp.sra.ebi.ac.uk/vol1/run/ERR109/ERR10985222/A21_S062_R1.fq.gz;ftp.sra.ebi.ac.uk/vol1/run/ERR109/ERR10985222/A21_S062_R2.fq.gz	ftp.sra.ebi.ac.uk/vol1/err/ERR109/022/ERR10985222.bam	A21_S062
PRJEB60398	SAMEA112733495	ERX10422462	ERR10985516	408170	human gut metagenome	ftp.sra.ebi.ac.uk/vol1/fastq/ERR109/016/ERR10985516/ERR10985516_1.fastq.gz;ftp.sra.ebi.ac.uk/vol1/fastq/ERR109/016/ERR10985516/ERR10985516_2.fastq.gz	ftp.sra.ebi.ac.uk/vol1/run/ERR109/ERR10985516/A21_S357_R1.fq.gz;ftp.sra.ebi.ac.uk/vol1/run/ERR109/ERR10985516/A21_S357_R2.fq.gz	ftp.sra.ebi.ac.uk/vol1/err/ERR109/016/ERR10985516.bam	A21_S357
PRJEB60398	SAMEA112733201	ERX10422169	ERR10985223	408170	human gut metagenome	ftp.sra.ebi.ac.uk/vol1/fastq/ERR109/023/ERR10985223/ERR10985223_1.fastq.gz;ftp.sra.ebi.ac.uk/vol1/fastq/ERR109/023/ERR10985223/ERR10985223_2.fastq.gz	ftp.sra.ebi.ac.uk/vol1/run/ERR109/ERR10985223/A21_S063_R1.fq.gz;ftp.sra.ebi.ac.uk/vol1/run/ERR109/ERR10985223/A21_S063_R2.fq.gz	ftp.sra.ebi.ac.uk/vol1/err/ERR109/023/ERR10985223.bam	A21_S063
PRJEB60398	SAMEA112733496	ERX10422463	ERR10985517	408170	human gut metagenome	ftp.sra.ebi.ac.uk/vol1/fastq/ERR109/017/ERR10985517/ERR10985517_1.fastq.gz;ftp.sra.ebi.ac.uk/vol1/fastq/ERR109/017/ERR10985517/ERR10985517_2.fastq.gz	ftp.sra.ebi.ac.uk/vol1/run/ERR109/ERR10985517/A21_S358_R1.fq.gz;ftp.sra.ebi.ac.uk/vol1/run/ERR109/ERR10985517/A21_S358_R2.fq.gz	ftp.sra.ebi.ac.uk/vol1/err/ERR109/017/ERR10985517.bam	A21_S358
PRJEB60398	SAMEA112733202	ERX10422170	ERR10985224	408170	human gut metagenome	ftp.sra.ebi.ac.uk/vol1/fastq/ERR109/024/ERR10985224/ERR10985224_1.fastq.gz;ftp.sra.ebi.ac.uk/vol1/fastq/ERR109/024/ERR10985224/ERR10985224_2.fastq.gz	ftp.sra.ebi.ac.uk/vol1/run/ERR109/ERR10985224/A21_S064_R1.fq.gz;ftp.sra.ebi.ac.uk/vol1/run/ERR109/ERR10985224/A21_S064_R2.fq.gz	ftp.sra.ebi.ac.uk/vol1/err/ERR109/024/ERR10985224.bam	A21_S064
PRJEB60398	SAMEA112733506	ERX10422473	ERR10985527	408170	human gut metagenome	ftp.sra.ebi.ac.uk/vol1/fastq/ERR109/027/ERR10985527/ERR10985527_1.fastq.gz;ftp.sra.ebi.ac.uk/vol1/fastq/ERR109/027/ERR10985527/ERR10985527_2.fastq.gz	ftp.sra.ebi.ac.uk/vol1/run/ERR109/ERR10985527/A21_S368_R1.fq.gz;ftp.sra.ebi.ac.uk/vol1/run/ERR109/ERR10985527/A21_S368_R2.fq.gz	ftp.sra.ebi.ac.uk/vol1/err/ERR109/027/ERR10985527.bam	A21_S368
PRJEB60398	SAMEA112733204	ERX10422172	ERR10985226	408170	human gut metagenome	ftp.sra.ebi.ac.uk/vol1/fastq/ERR109/026/ERR10985226/ERR10985226_1.fastq.gz;ftp.sra.ebi.ac.uk/vol1/fastq/ERR109/026/ERR10985226/ERR10985226_2.fastq.gz	ftp.sra.ebi.ac.uk/vol1/run/ERR109/ERR10985226/A21_S066_R1.fq.gz;ftp.sra.ebi.ac.uk/vol1/run/ERR109/ERR10985226/A21_S066_R2.fq.gz	ftp.sra.ebi.ac.uk/vol1/err/ERR109/026/ERR10985226.bam	A21_S066
PRJEB60398	SAMEA112733509	ERX10422476	ERR10985530	408170	human gut metagenome	ftp.sra.ebi.ac.uk/vol1/fastq/ERR109/030/ERR10985530/ERR10985530_1.fastq.gz;ftp.sra.ebi.ac.uk/vol1/fastq/ERR109/030/ERR10985530/ERR10985530_2.fastq.gz	ftp.sra.ebi.ac.uk/vol1/run/ERR109/ERR10985530/A21_S371_R1.fq.gz;ftp.sra.ebi.ac.uk/vol1/run/ERR109/ERR10985530/A21_S371_R2.fq.gz	ftp.sra.ebi.ac.uk/vol1/err/ERR109/030/ERR10985530.bam	A21_S371
PRJEB60398	SAMEA112733207	ERX10422175	ERR10985229	408170	human gut metagenome	ftp.sra.ebi.ac.uk/vol1/fastq/ERR109/029/ERR10985229/ERR10985229_1.fastq.gz;ftp.sra.ebi.ac.uk/vol1/fastq/ERR109/029/ERR10985229/ERR10985229_2.fastq.gz	ftp.sra.ebi.ac.uk/vol1/run/ERR109/ERR10985229/A21_S069_R1.fq.gz;ftp.sra.ebi.ac.uk/vol1/run/ERR109/ERR10985229/A21_S069_R2.fq.gz	ftp.sra.ebi.ac.uk/vol1/err/ERR109/029/ERR10985229.bam	A21_S069
PRJEB60398	SAMEA112733510	ERX10422477	ERR10985531	408170	human gut metagenome	ftp.sra.ebi.ac.uk/vol1/fastq/ERR109/031/ERR10985531/ERR10985531_1.fastq.gz;ftp.sra.ebi.ac.uk/vol1/fastq/ERR109/031/ERR10985531/ERR10985531_2.fastq.gz	ftp.sra.ebi.ac.uk/vol1/run/ERR109/ERR10985531/A21_S372_R1.fq.gz;ftp.sra.ebi.ac.uk/vol1/run/ERR109/ERR10985531/A21_S372_R2.fq.gz	ftp.sra.ebi.ac.uk/vol1/err/ERR109/031/ERR10985531.bam	A21_S372
PRJEB60398	SAMEA112733212	ERX10422180	ERR10985234	408170	human gut metagenome	ftp.sra.ebi.ac.uk/vol1/fastq/ERR109/034/ERR10985234/ERR10985234_1.fastq.gz;ftp.sra.ebi.ac.uk/vol1/fastq/ERR109/034/ERR10985234/ERR10985234_2.fastq.gz	ftp.sra.ebi.ac.uk/vol1/run/ERR109/ERR10985234/A21_S074_R1.fq.gz;ftp.sra.ebi.ac.uk/vol1/run/ERR109/ERR10985234/A21_S074_R2.fq.gz	ftp.sra.ebi.ac.uk/vol1/err/ERR109/034/ERR10985234.bam	A21_S074
PRJEB60398	SAMEA112733513	ERX10422480	ERR10985534	408170	human gut metagenome	ftp.sra.ebi.ac.uk/vol1/fastq/ERR109/034/ERR10985534/ERR10985534_1.fastq.gz;ftp.sra.ebi.ac.uk/vol1/fastq/ERR109/034/ERR10985534/ERR10985534_2.fastq.gz	ftp.sra.ebi.ac.uk/vol1/run/ERR109/ERR10985534/A21_S375_R1.fq.gz;ftp.sra.ebi.ac.uk/vol1/run/ERR109/ERR10985534/A21_S375_R2.fq.gz	ftp.sra.ebi.ac.uk/vol1/err/ERR109/034/ERR10985534.bam	A21_S375
PRJEB60398	SAMEA112733214	ERX10422182	ERR10985236	408170	human gut metagenome	ftp.sra.ebi.ac.uk/vol1/fastq/ERR109/036/ERR10985236/ERR10985236_1.fastq.gz;ftp.sra.ebi.ac.uk/vol1/fastq/ERR109/036/ERR10985236/ERR10985236_2.fastq.gz	ftp.sra.ebi.ac.uk/vol1/run/ERR109/ERR10985236/A21_S076_R1.fq.gz;ftp.sra.ebi.ac.uk/vol1/run/ERR109/ERR10985236/A21_S076_R2.fq.gz	ftp.sra.ebi.ac.uk/vol1/err/ERR109/036/ERR10985236.bam	A21_S076
PRJEB60398	SAMEA112733516	ERX10422483	ERR10985537	408170	human gut metagenome	ftp.sra.ebi.ac.uk/vol1/fastq/ERR109/037/ERR10985537/ERR10985537_1.fastq.gz;ftp.sra.ebi.ac.uk/vol1/fastq/ERR109/037/ERR10985537/ERR10985537_2.fastq.gz	ftp.sra.ebi.ac.uk/vol1/run/ERR109/ERR10985537/A21_S378_R1.fq.gz;ftp.sra.ebi.ac.uk/vol1/run/ERR109/ERR10985537/A21_S378_R2.fq.gz	ftp.sra.ebi.ac.uk/vol1/err/ERR109/037/ERR10985537.bam	A21_S378
PRJEB60398	SAMEA112733216	ERX10422184	ERR10985238	408170	human gut metagenome	ftp.sra.ebi.ac.uk/vol1/fastq/ERR109/038/ERR10985238/ERR10985238_1.fastq.gz;ftp.sra.ebi.ac.uk/vol1/fastq/ERR109/038/ERR10985238/ERR10985238_2.fastq.gz	ftp.sra.ebi.ac.uk/vol1/run/ERR109/ERR10985238/A21_S078_R1.fq.gz;ftp.sra.ebi.ac.uk/vol1/run/ERR109/ERR10985238/A21_S078_R2.fq.gz	ftp.sra.ebi.ac.uk/vol1/err/ERR109/038/ERR10985238.bam	A21_S078
PRJEB60398	SAMEA112733518	ERX10422485	ERR10985539	408170	human gut metagenome	ftp.sra.ebi.ac.uk/vol1/fastq/ERR109/039/ERR10985539/ERR10985539_1.fastq.gz;ftp.sra.ebi.ac.uk/vol1/fastq/ERR109/039/ERR10985539/ERR10985539_2.fastq.gz	ftp.sra.ebi.ac.uk/vol1/run/ERR109/ERR10985539/A21_S380_R1.fq.gz;ftp.sra.ebi.ac.uk/vol1/run/ERR109/ERR10985539/A21_S380_R2.fq.gz	ftp.sra.ebi.ac.uk/vol1/err/ERR109/039/ERR10985539.bam	A21_S380
PRJEB60398	SAMEA112733218	ERX10422186	ERR10985240	408170	human gut metagenome	ftp.sra.ebi.ac.uk/vol1/fastq/ERR109/040/ERR10985240/ERR10985240_1.fastq.gz;ftp.sra.ebi.ac.uk/vol1/fastq/ERR109/040/ERR10985240/ERR10985240_2.fastq.gz	ftp.sra.ebi.ac.uk/vol1/run/ERR109/ERR10985240/A21_S080_R1.fq.gz;ftp.sra.ebi.ac.uk/vol1/run/ERR109/ERR10985240/A21_S080_R2.fq.gz	ftp.sra.ebi.ac.uk/vol1/err/ERR109/040/ERR10985240.bam	A21_S080
PRJEB60398	SAMEA112733519	ERX10422486	ERR10985540	408170	human gut metagenome	ftp.sra.ebi.ac.uk/vol1/fastq/ERR109/040/ERR10985540/ERR10985540_1.fastq.gz;ftp.sra.ebi.ac.uk/vol1/fastq/ERR109/040/ERR10985540/ERR10985540_2.fastq.gz	ftp.sra.ebi.ac.uk/vol1/run/ERR109/ERR10985540/A21_S381_R1.fq.gz;ftp.sra.ebi.ac.uk/vol1/run/ERR109/ERR10985540/A21_S381_R2.fq.gz	ftp.sra.ebi.ac.uk/vol1/err/ERR109/040/ERR10985540.bam	A21_S381
PRJEB60398	SAMEA112733220	ERX10422188	ERR10985242	408170	human gut metagenome	ftp.sra.ebi.ac.uk/vol1/fastq/ERR109/042/ERR10985242/ERR10985242_1.fastq.gz;ftp.sra.ebi.ac.uk/vol1/fastq/ERR109/042/ERR10985242/ERR10985242_2.fastq.gz	ftp.sra.ebi.ac.uk/vol1/run/ERR109/ERR10985242/A21_S082_R1.fq.gz;ftp.sra.ebi.ac.uk/vol1/run/ERR109/ERR10985242/A21_S082_R2.fq.gz	ftp.sra.ebi.ac.uk/vol1/err/ERR109/042/ERR10985242.bam	A21_S082
PRJEB60398	SAMEA112733520	ERX10422487	ERR10985541	408170	human gut metagenome	ftp.sra.ebi.ac.uk/vol1/fastq/ERR109/041/ERR10985541/ERR10985541_1.fastq.gz;ftp.sra.ebi.ac.uk/vol1/fastq/ERR109/041/ERR10985541/ERR10985541_2.fastq.gz	ftp.sra.ebi.ac.uk/vol1/run/ERR109/ERR10985541/A21_S382_R1.fq.gz;ftp.sra.ebi.ac.uk/vol1/run/ERR109/ERR10985541/A21_S382_R2.fq.gz	ftp.sra.ebi.ac.uk/vol1/err/ERR109/041/ERR10985541.bam	A21_S382
PRJEB60398	SAMEA112733221	ERX10422189	ERR10985243	408170	human gut metagenome	ftp.sra.ebi.ac.uk/vol1/fastq/ERR109/043/ERR10985243/ERR10985243_1.fastq.gz;ftp.sra.ebi.ac.uk/vol1/fastq/ERR109/043/ERR10985243/ERR10985243_2.fastq.gz	ftp.sra.ebi.ac.uk/vol1/run/ERR109/ERR10985243/A21_S083_R1.fq.gz;ftp.sra.ebi.ac.uk/vol1/run/ERR109/ERR10985243/A21_S083_R2.fq.gz	ftp.sra.ebi.ac.uk/vol1/err/ERR109/043/ERR10985243.bam	A21_S083
PRJEB60398	SAMEA112733524	ERX10422491	ERR10985545	408170	human gut metagenome	ftp.sra.ebi.ac.uk/vol1/fastq/ERR109/045/ERR10985545/ERR10985545_1.fastq.gz;ftp.sra.ebi.ac.uk/vol1/fastq/ERR109/045/ERR10985545/ERR10985545_2.fastq.gz	ftp.sra.ebi.ac.uk/vol1/run/ERR109/ERR10985545/A22_S002_R1.fq.gz;ftp.sra.ebi.ac.uk/vol1/run/ERR109/ERR10985545/A22_S002_R2.fq.gz	ftp.sra.ebi.ac.uk/vol1/err/ERR109/045/ERR10985545.bam	A22_S002
PRJEB60398	SAMEA112733222	ERX10422190	ERR10985244	408170	human gut metagenome	ftp.sra.ebi.ac.uk/vol1/fastq/ERR109/044/ERR10985244/ERR10985244_1.fastq.gz;ftp.sra.ebi.ac.uk/vol1/fastq/ERR109/044/ERR10985244/ERR10985244_2.fastq.gz	ftp.sra.ebi.ac.uk/vol1/run/ERR109/ERR10985244/A21_S084_R1.fq.gz;ftp.sra.ebi.ac.uk/vol1/run/ERR109/ERR10985244/A21_S084_R2.fq.gz	ftp.sra.ebi.ac.uk/vol1/err/ERR109/044/ERR10985244.bam	A21_S084
PRJEB60398	SAMEA112733525	ERX10422492	ERR10985546	408170	human gut metagenome	ftp.sra.ebi.ac.uk/vol1/fastq/ERR109/046/ERR10985546/ERR10985546_1.fastq.gz;ftp.sra.ebi.ac.uk/vol1/fastq/ERR109/046/ERR10985546/ERR10985546_2.fastq.gz	ftp.sra.ebi.ac.uk/vol1/run/ERR109/ERR10985546/A22_S003_R1.fq.gz;ftp.sra.ebi.ac.uk/vol1/run/ERR109/ERR10985546/A22_S003_R2.fq.gz	ftp.sra.ebi.ac.uk/vol1/err/ERR109/046/ERR10985546.bam	A22_S003
PRJEB60398	SAMEA112733223	ERX10422191	ERR10985245	408170	human gut metagenome	ftp.sra.ebi.ac.uk/vol1/fastq/ERR109/045/ERR10985245/ERR10985245_1.fastq.gz;ftp.sra.ebi.ac.uk/vol1/fastq/ERR109/045/ERR10985245/ERR10985245_2.fastq.gz	ftp.sra.ebi.ac.uk/vol1/run/ERR109/ERR10985245/A21_S085_R1.fq.gz;ftp.sra.ebi.ac.uk/vol1/run/ERR109/ERR10985245/A21_S085_R2.fq.gz	ftp.sra.ebi.ac.uk/vol1/err/ERR109/045/ERR10985245.bam	A21_S085
PRJEB60398	SAMEA112733527	ERX10422494	ERR10985548	408170	human gut metagenome	ftp.sra.ebi.ac.uk/vol1/fastq/ERR109/048/ERR10985548/ERR10985548_1.fastq.gz;ftp.sra.ebi.ac.uk/vol1/fastq/ERR109/048/ERR10985548/ERR10985548_2.fastq.gz	ftp.sra.ebi.ac.uk/vol1/run/ERR109/ERR10985548/A22_S005_R1.fq.gz;ftp.sra.ebi.ac.uk/vol1/run/ERR109/ERR10985548/A22_S005_R2.fq.gz	ftp.sra.ebi.ac.uk/vol1/err/ERR109/048/ERR10985548.bam	A22_S005
PRJEB60398	SAMEA112733224	ERX10422192	ERR10985246	408170	human gut metagenome	ftp.sra.ebi.ac.uk/vol1/fastq/ERR109/046/ERR10985246/ERR10985246_1.fastq.gz;ftp.sra.ebi.ac.uk/vol1/fastq/ERR109/046/ERR10985246/ERR10985246_2.fastq.gz	ftp.sra.ebi.ac.uk/vol1/run/ERR109/ERR10985246/A21_S086_R1.fq.gz;ftp.sra.ebi.ac.uk/vol1/run/ERR109/ERR10985246/A21_S086_R2.fq.gz	ftp.sra.ebi.ac.uk/vol1/err/ERR109/046/ERR10985246.bam	A21_S086
PRJEB60398	SAMEA112733530	ERX10422497	ERR10985551	408170	human gut metagenome	ftp.sra.ebi.ac.uk/vol1/fastq/ERR109/051/ERR10985551/ERR10985551_1.fastq.gz;ftp.sra.ebi.ac.uk/vol1/fastq/ERR109/051/ERR10985551/ERR10985551_2.fastq.gz	ftp.sra.ebi.ac.uk/vol1/run/ERR109/ERR10985551/A22_S008_R1.fq.gz;ftp.sra.ebi.ac.uk/vol1/run/ERR109/ERR10985551/A22_S008_R2.fq.gz	ftp.sra.ebi.ac.uk/vol1/err/ERR109/051/ERR10985551.bam	A22_S008
PRJEB60398	SAMEA112733226	ERX10422194	ERR10985248	408170	human gut metagenome	ftp.sra.ebi.ac.uk/vol1/fastq/ERR109/048/ERR10985248/ERR10985248_1.fastq.gz;ftp.sra.ebi.ac.uk/vol1/fastq/ERR109/048/ERR10985248/ERR10985248_2.fastq.gz	ftp.sra.ebi.ac.uk/vol1/run/ERR109/ERR10985248/A21_S088_R1.fq.gz;ftp.sra.ebi.ac.uk/vol1/run/ERR109/ERR10985248/A21_S088_R2.fq.gz	ftp.sra.ebi.ac.uk/vol1/err/ERR109/048/ERR10985248.bam	A21_S088
PRJEB60398	SAMEA112733536	ERX10422503	ERR10985557	408170	human gut metagenome	ftp.sra.ebi.ac.uk/vol1/fastq/ERR109/057/ERR10985557/ERR10985557_1.fastq.gz;ftp.sra.ebi.ac.uk/vol1/fastq/ERR109/057/ERR10985557/ERR10985557_2.fastq.gz	ftp.sra.ebi.ac.uk/vol1/run/ERR109/ERR10985557/A22_S014_R1.fq.gz;ftp.sra.ebi.ac.uk/vol1/run/ERR109/ERR10985557/A22_S014_R2.fq.gz	ftp.sra.ebi.ac.uk/vol1/err/ERR109/057/ERR10985557.bam	A22_S014
PRJEB60398	SAMEA112733227	ERX10422195	ERR10985249	408170	human gut metagenome	ftp.sra.ebi.ac.uk/vol1/fastq/ERR109/049/ERR10985249/ERR10985249_1.fastq.gz;ftp.sra.ebi.ac.uk/vol1/fastq/ERR109/049/ERR10985249/ERR10985249_2.fastq.gz	ftp.sra.ebi.ac.uk/vol1/run/ERR109/ERR10985249/A21_S089_R1.fq.gz;ftp.sra.ebi.ac.uk/vol1/run/ERR109/ERR10985249/A21_S089_R2.fq.gz	ftp.sra.ebi.ac.uk/vol1/err/ERR109/049/ERR10985249.bam	A21_S089
PRJEB60398	SAMEA112733539	ERX10422506	ERR10985560	408170	human gut metagenome	ftp.sra.ebi.ac.uk/vol1/fastq/ERR109/060/ERR10985560/ERR10985560_1.fastq.gz;ftp.sra.ebi.ac.uk/vol1/fastq/ERR109/060/ERR10985560/ERR10985560_2.fastq.gz	ftp.sra.ebi.ac.uk/vol1/run/ERR109/ERR10985560/A22_S017_R1.fq.gz;ftp.sra.ebi.ac.uk/vol1/run/ERR109/ERR10985560/A22_S017_R2.fq.gz	ftp.sra.ebi.ac.uk/vol1/err/ERR109/060/ERR10985560.bam	A22_S017
PRJEB60398	SAMEA112733230	ERX10422198	ERR10985252	408170	human gut metagenome	ftp.sra.ebi.ac.uk/vol1/fastq/ERR109/052/ERR10985252/ERR10985252_1.fastq.gz;ftp.sra.ebi.ac.uk/vol1/fastq/ERR109/052/ERR10985252/ERR10985252_2.fastq.gz	ftp.sra.ebi.ac.uk/vol1/run/ERR109/ERR10985252/A21_S092_R1.fq.gz;ftp.sra.ebi.ac.uk/vol1/run/ERR109/ERR10985252/A21_S092_R2.fq.gz	ftp.sra.ebi.ac.uk/vol1/err/ERR109/052/ERR10985252.bam	A21_S092
PRJEB60398	SAMEA112733545	ERX10422512	ERR10985566	408170	human gut metagenome	ftp.sra.ebi.ac.uk/vol1/fastq/ERR109/066/ERR10985566/ERR10985566_1.fastq.gz;ftp.sra.ebi.ac.uk/vol1/fastq/ERR109/066/ERR10985566/ERR10985566_2.fastq.gz	ftp.sra.ebi.ac.uk/vol1/run/ERR109/ERR10985566/A22_S023_R1.fq.gz;ftp.sra.ebi.ac.uk/vol1/run/ERR109/ERR10985566/A22_S023_R2.fq.gz	ftp.sra.ebi.ac.uk/vol1/err/ERR109/066/ERR10985566.bam	A22_S023
PRJEB60398	SAMEA112733231	ERX10422199	ERR10985253	408170	human gut metagenome	ftp.sra.ebi.ac.uk/vol1/fastq/ERR109/053/ERR10985253/ERR10985253_1.fastq.gz;ftp.sra.ebi.ac.uk/vol1/fastq/ERR109/053/ERR10985253/ERR10985253_2.fastq.gz	ftp.sra.ebi.ac.uk/vol1/run/ERR109/ERR10985253/A21_S093_R1.fq.gz;ftp.sra.ebi.ac.uk/vol1/run/ERR109/ERR10985253/A21_S093_R2.fq.gz	ftp.sra.ebi.ac.uk/vol1/err/ERR109/053/ERR10985253.bam	A21_S093
PRJEB60398	SAMEA112733550	ERX10422517	ERR10985571	408170	human gut metagenome	ftp.sra.ebi.ac.uk/vol1/fastq/ERR109/071/ERR10985571/ERR10985571_1.fastq.gz;ftp.sra.ebi.ac.uk/vol1/fastq/ERR109/071/ERR10985571/ERR10985571_2.fastq.gz	ftp.sra.ebi.ac.uk/vol1/run/ERR109/ERR10985571/A22_S028_R1.fq.gz;ftp.sra.ebi.ac.uk/vol1/run/ERR109/ERR10985571/A22_S028_R2.fq.gz	ftp.sra.ebi.ac.uk/vol1/err/ERR109/071/ERR10985571.bam	A22_S028
PRJEB60398	SAMEA112733236	ERX10422204	ERR10985258	408170	human gut metagenome	ftp.sra.ebi.ac.uk/vol1/fastq/ERR109/058/ERR10985258/ERR10985258_1.fastq.gz;ftp.sra.ebi.ac.uk/vol1/fastq/ERR109/058/ERR10985258/ERR10985258_2.fastq.gz	ftp.sra.ebi.ac.uk/vol1/run/ERR109/ERR10985258/A21_S098_R1.fq.gz;ftp.sra.ebi.ac.uk/vol1/run/ERR109/ERR10985258/A21_S098_R2.fq.gz	ftp.sra.ebi.ac.uk/vol1/err/ERR109/058/ERR10985258.bam	A21_S098
PRJEB60398	SAMEA112733551	ERX10422518	ERR10985572	408170	human gut metagenome	ftp.sra.ebi.ac.uk/vol1/fastq/ERR109/072/ERR10985572/ERR10985572_1.fastq.gz;ftp.sra.ebi.ac.uk/vol1/fastq/ERR109/072/ERR10985572/ERR10985572_2.fastq.gz	ftp.sra.ebi.ac.uk/vol1/run/ERR109/ERR10985572/A22_S029_R1.fq.gz;ftp.sra.ebi.ac.uk/vol1/run/ERR109/ERR10985572/A22_S029_R2.fq.gz	ftp.sra.ebi.ac.uk/vol1/err/ERR109/072/ERR10985572.bam	A22_S029
PRJEB60398	SAMEA112733238	ERX10422206	ERR10985260	408170	human gut metagenome	ftp.sra.ebi.ac.uk/vol1/fastq/ERR109/060/ERR10985260/ERR10985260_1.fastq.gz;ftp.sra.ebi.ac.uk/vol1/fastq/ERR109/060/ERR10985260/ERR10985260_2.fastq.gz	ftp.sra.ebi.ac.uk/vol1/run/ERR109/ERR10985260/A21_S100_R1.fq.gz;ftp.sra.ebi.ac.uk/vol1/run/ERR109/ERR10985260/A21_S100_R2.fq.gz	ftp.sra.ebi.ac.uk/vol1/err/ERR109/060/ERR10985260.bam	A21_S100
PRJEB60398	SAMEA112733553	ERX10422520	ERR10985574	408170	human gut metagenome	ftp.sra.ebi.ac.uk/vol1/fastq/ERR109/074/ERR10985574/ERR10985574_1.fastq.gz;ftp.sra.ebi.ac.uk/vol1/fastq/ERR109/074/ERR10985574/ERR10985574_2.fastq.gz	ftp.sra.ebi.ac.uk/vol1/run/ERR109/ERR10985574/A22_S031_R1.fq.gz;ftp.sra.ebi.ac.uk/vol1/run/ERR109/ERR10985574/A22_S031_R2.fq.gz	ftp.sra.ebi.ac.uk/vol1/err/ERR109/074/ERR10985574.bam	A22_S031
PRJEB60398	SAMEA112733242	ERX10422210	ERR10985264	408170	human gut metagenome	ftp.sra.ebi.ac.uk/vol1/fastq/ERR109/064/ERR10985264/ERR10985264_1.fastq.gz;ftp.sra.ebi.ac.uk/vol1/fastq/ERR109/064/ERR10985264/ERR10985264_2.fastq.gz	ftp.sra.ebi.ac.uk/vol1/run/ERR109/ERR10985264/A21_S104_R1.fq.gz;ftp.sra.ebi.ac.uk/vol1/run/ERR109/ERR10985264/A21_S104_R2.fq.gz	ftp.sra.ebi.ac.uk/vol1/err/ERR109/064/ERR10985264.bam	A21_S104
PRJEB60398	SAMEA112733558	ERX10422525	ERR10985579	408170	human gut metagenome	ftp.sra.ebi.ac.uk/vol1/fastq/ERR109/079/ERR10985579/ERR10985579_1.fastq.gz;ftp.sra.ebi.ac.uk/vol1/fastq/ERR109/079/ERR10985579/ERR10985579_2.fastq.gz	ftp.sra.ebi.ac.uk/vol1/run/ERR109/ERR10985579/A22_S036_R1.fq.gz;ftp.sra.ebi.ac.uk/vol1/run/ERR109/ERR10985579/A22_S036_R2.fq.gz	ftp.sra.ebi.ac.uk/vol1/err/ERR109/079/ERR10985579.bam	A22_S036
PRJEB60398	SAMEA112733245	ERX10422213	ERR10985267	408170	human gut metagenome	ftp.sra.ebi.ac.uk/vol1/fastq/ERR109/067/ERR10985267/ERR10985267_1.fastq.gz;ftp.sra.ebi.ac.uk/vol1/fastq/ERR109/067/ERR10985267/ERR10985267_2.fastq.gz	ftp.sra.ebi.ac.uk/vol1/run/ERR109/ERR10985267/A21_S107_R1.fq.gz;ftp.sra.ebi.ac.uk/vol1/run/ERR109/ERR10985267/A21_S107_R2.fq.gz	ftp.sra.ebi.ac.uk/vol1/err/ERR109/067/ERR10985267.bam	A21_S107
PRJEB60398	SAMEA112733560	ERX10422527	ERR10985581	408170	human gut metagenome	ftp.sra.ebi.ac.uk/vol1/fastq/ERR109/081/ERR10985581/ERR10985581_1.fastq.gz;ftp.sra.ebi.ac.uk/vol1/fastq/ERR109/081/ERR10985581/ERR10985581_2.fastq.gz	ftp.sra.ebi.ac.uk/vol1/run/ERR109/ERR10985581/A22_S038_R1.fq.gz;ftp.sra.ebi.ac.uk/vol1/run/ERR109/ERR10985581/A22_S038_R2.fq.gz	ftp.sra.ebi.ac.uk/vol1/err/ERR109/081/ERR10985581.bam	A22_S038
PRJEB60398	SAMEA112733248	ERX10422216	ERR10985270	408170	human gut metagenome	ftp.sra.ebi.ac.uk/vol1/fastq/ERR109/070/ERR10985270/ERR10985270_1.fastq.gz;ftp.sra.ebi.ac.uk/vol1/fastq/ERR109/070/ERR10985270/ERR10985270_2.fastq.gz	ftp.sra.ebi.ac.uk/vol1/run/ERR109/ERR10985270/A21_S110_R1.fq.gz;ftp.sra.ebi.ac.uk/vol1/run/ERR109/ERR10985270/A21_S110_R2.fq.gz	ftp.sra.ebi.ac.uk/vol1/err/ERR109/070/ERR10985270.bam	A21_S110
PRJEB60398	SAMEA112733562	ERX10422529	ERR10985583	408170	human gut metagenome	ftp.sra.ebi.ac.uk/vol1/fastq/ERR109/083/ERR10985583/ERR10985583_1.fastq.gz;ftp.sra.ebi.ac.uk/vol1/fastq/ERR109/083/ERR10985583/ERR10985583_2.fastq.gz	ftp.sra.ebi.ac.uk/vol1/run/ERR109/ERR10985583/A22_S040_R1.fq.gz;ftp.sra.ebi.ac.uk/vol1/run/ERR109/ERR10985583/A22_S040_R2.fq.gz	ftp.sra.ebi.ac.uk/vol1/err/ERR109/083/ERR10985583.bam	A22_S040
PRJEB60398	SAMEA112733250	ERX10422218	ERR10985272	408170	human gut metagenome	ftp.sra.ebi.ac.uk/vol1/fastq/ERR109/072/ERR10985272/ERR10985272_1.fastq.gz;ftp.sra.ebi.ac.uk/vol1/fastq/ERR109/072/ERR10985272/ERR10985272_2.fastq.gz	ftp.sra.ebi.ac.uk/vol1/run/ERR109/ERR10985272/A21_S112_R1.fq.gz;ftp.sra.ebi.ac.uk/vol1/run/ERR109/ERR10985272/A21_S112_R2.fq.gz	ftp.sra.ebi.ac.uk/vol1/err/ERR109/072/ERR10985272.bam	A21_S112
PRJEB60398	SAMEA112733571	ERX10422538	ERR10985592	408170	human gut metagenome	ftp.sra.ebi.ac.uk/vol1/fastq/ERR109/092/ERR10985592/ERR10985592_1.fastq.gz;ftp.sra.ebi.ac.uk/vol1/fastq/ERR109/092/ERR10985592/ERR10985592_2.fastq.gz	ftp.sra.ebi.ac.uk/vol1/run/ERR109/ERR10985592/A22_S049_R1.fq.gz;ftp.sra.ebi.ac.uk/vol1/run/ERR109/ERR10985592/A22_S049_R2.fq.gz	ftp.sra.ebi.ac.uk/vol1/err/ERR109/092/ERR10985592.bam	A22_S049
PRJEB60398	SAMEA112733254	ERX10422222	ERR10985276	408170	human gut metagenome	ftp.sra.ebi.ac.uk/vol1/fastq/ERR109/076/ERR10985276/ERR10985276_1.fastq.gz;ftp.sra.ebi.ac.uk/vol1/fastq/ERR109/076/ERR10985276/ERR10985276_2.fastq.gz	ftp.sra.ebi.ac.uk/vol1/run/ERR109/ERR10985276/A21_S116_R1.fq.gz;ftp.sra.ebi.ac.uk/vol1/run/ERR109/ERR10985276/A21_S116_R2.fq.gz	ftp.sra.ebi.ac.uk/vol1/err/ERR109/076/ERR10985276.bam	A21_S116
PRJEB60398	SAMEA112733572	ERX10422539	ERR10985593	408170	human gut metagenome	ftp.sra.ebi.ac.uk/vol1/fastq/ERR109/093/ERR10985593/ERR10985593_1.fastq.gz;ftp.sra.ebi.ac.uk/vol1/fastq/ERR109/093/ERR10985593/ERR10985593_2.fastq.gz	ftp.sra.ebi.ac.uk/vol1/run/ERR109/ERR10985593/A22_S050_R1.fq.gz;ftp.sra.ebi.ac.uk/vol1/run/ERR109/ERR10985593/A22_S050_R2.fq.gz	ftp.sra.ebi.ac.uk/vol1/err/ERR109/093/ERR10985593.bam	A22_S050
PRJEB60398	SAMEA112733257	ERX10422225	ERR10985279	408170	human gut metagenome	ftp.sra.ebi.ac.uk/vol1/fastq/ERR109/079/ERR10985279/ERR10985279_1.fastq.gz;ftp.sra.ebi.ac.uk/vol1/fastq/ERR109/079/ERR10985279/ERR10985279_2.fastq.gz	ftp.sra.ebi.ac.uk/vol1/run/ERR109/ERR10985279/A21_S119_R1.fq.gz;ftp.sra.ebi.ac.uk/vol1/run/ERR109/ERR10985279/A21_S119_R2.fq.gz	ftp.sra.ebi.ac.uk/vol1/err/ERR109/079/ERR10985279.bam	A21_S119
PRJEB60398	SAMEA112733575	ERX10422542	ERR10985596	408170	human gut metagenome	ftp.sra.ebi.ac.uk/vol1/fastq/ERR109/096/ERR10985596/ERR10985596_1.fastq.gz;ftp.sra.ebi.ac.uk/vol1/fastq/ERR109/096/ERR10985596/ERR10985596_2.fastq.gz	ftp.sra.ebi.ac.uk/vol1/run/ERR109/ERR10985596/A22_S053_R1.fq.gz;ftp.sra.ebi.ac.uk/vol1/run/ERR109/ERR10985596/A22_S053_R2.fq.gz	ftp.sra.ebi.ac.uk/vol1/err/ERR109/096/ERR10985596.bam	A22_S053
PRJEB60398	SAMEA112733259	ERX10422227	ERR10985281	408170	human gut metagenome	ftp.sra.ebi.ac.uk/vol1/fastq/ERR109/081/ERR10985281/ERR10985281_1.fastq.gz;ftp.sra.ebi.ac.uk/vol1/fastq/ERR109/081/ERR10985281/ERR10985281_2.fastq.gz	ftp.sra.ebi.ac.uk/vol1/run/ERR109/ERR10985281/A21_S121_R1.fq.gz;ftp.sra.ebi.ac.uk/vol1/run/ERR109/ERR10985281/A21_S121_R2.fq.gz	ftp.sra.ebi.ac.uk/vol1/err/ERR109/081/ERR10985281.bam	A21_S121
PRJEB60398	SAMEA112733577	ERX10422544	ERR10985598	408170	human gut metagenome	ftp.sra.ebi.ac.uk/vol1/fastq/ERR109/098/ERR10985598/ERR10985598_1.fastq.gz;ftp.sra.ebi.ac.uk/vol1/fastq/ERR109/098/ERR10985598/ERR10985598_2.fastq.gz	ftp.sra.ebi.ac.uk/vol1/run/ERR109/ERR10985598/A22_S055_R1.fq.gz;ftp.sra.ebi.ac.uk/vol1/run/ERR109/ERR10985598/A22_S055_R2.fq.gz	ftp.sra.ebi.ac.uk/vol1/err/ERR109/098/ERR10985598.bam	A22_S055
PRJEB60398	SAMEA112733260	ERX10422228	ERR10985282	408170	human gut metagenome	ftp.sra.ebi.ac.uk/vol1/fastq/ERR109/082/ERR10985282/ERR10985282_1.fastq.gz;ftp.sra.ebi.ac.uk/vol1/fastq/ERR109/082/ERR10985282/ERR10985282_2.fastq.gz	ftp.sra.ebi.ac.uk/vol1/run/ERR109/ERR10985282/A21_S122_R1.fq.gz;ftp.sra.ebi.ac.uk/vol1/run/ERR109/ERR10985282/A21_S122_R2.fq.gz	ftp.sra.ebi.ac.uk/vol1/err/ERR109/082/ERR10985282.bam	A21_S122
PRJEB60398	SAMEA112733579	ERX10422546	ERR10985600	408170	human gut metagenome	ftp.sra.ebi.ac.uk/vol1/fastq/ERR109/000/ERR10985600/ERR10985600_1.fastq.gz;ftp.sra.ebi.ac.uk/vol1/fastq/ERR109/000/ERR10985600/ERR10985600_2.fastq.gz	ftp.sra.ebi.ac.uk/vol1/run/ERR109/ERR10985600/A22_S057_R1.fq.gz;ftp.sra.ebi.ac.uk/vol1/run/ERR109/ERR10985600/A22_S057_R2.fq.gz	ftp.sra.ebi.ac.uk/vol1/err/ERR109/000/ERR10985600.bam	A22_S057
PRJEB60398	SAMEA112733269	ERX10422237	ERR10985291	408170	human gut metagenome	ftp.sra.ebi.ac.uk/vol1/fastq/ERR109/091/ERR10985291/ERR10985291_1.fastq.gz;ftp.sra.ebi.ac.uk/vol1/fastq/ERR109/091/ERR10985291/ERR10985291_2.fastq.gz	ftp.sra.ebi.ac.uk/vol1/run/ERR109/ERR10985291/A21_S131_R1.fq.gz;ftp.sra.ebi.ac.uk/vol1/run/ERR109/ERR10985291/A21_S131_R2.fq.gz	ftp.sra.ebi.ac.uk/vol1/err/ERR109/091/ERR10985291.bam	A21_S131
PRJEB60398	SAMEA112733580	ERX10422547	ERR10985601	408170	human gut metagenome	ftp.sra.ebi.ac.uk/vol1/fastq/ERR109/001/ERR10985601/ERR10985601_1.fastq.gz;ftp.sra.ebi.ac.uk/vol1/fastq/ERR109/001/ERR10985601/ERR10985601_2.fastq.gz	ftp.sra.ebi.ac.uk/vol1/run/ERR109/ERR10985601/A22_S058_R1.fq.gz;ftp.sra.ebi.ac.uk/vol1/run/ERR109/ERR10985601/A22_S058_R2.fq.gz	ftp.sra.ebi.ac.uk/vol1/err/ERR109/001/ERR10985601.bam	A22_S058
PRJEB60398	SAMEA112733271	ERX10422239	ERR10985293	408170	human gut metagenome	ftp.sra.ebi.ac.uk/vol1/fastq/ERR109/093/ERR10985293/ERR10985293_1.fastq.gz;ftp.sra.ebi.ac.uk/vol1/fastq/ERR109/093/ERR10985293/ERR10985293_2.fastq.gz	ftp.sra.ebi.ac.uk/vol1/run/ERR109/ERR10985293/A21_S133_R1.fq.gz;ftp.sra.ebi.ac.uk/vol1/run/ERR109/ERR10985293/A21_S133_R2.fq.gz	ftp.sra.ebi.ac.uk/vol1/err/ERR109/093/ERR10985293.bam	A21_S133
PRJEB60398	SAMEA112733583	ERX10422550	ERR10985604	408170	human gut metagenome	ftp.sra.ebi.ac.uk/vol1/fastq/ERR109/004/ERR10985604/ERR10985604_1.fastq.gz;ftp.sra.ebi.ac.uk/vol1/fastq/ERR109/004/ERR10985604/ERR10985604_2.fastq.gz	ftp.sra.ebi.ac.uk/vol1/run/ERR109/ERR10985604/A22_S061_R1.fq.gz;ftp.sra.ebi.ac.uk/vol1/run/ERR109/ERR10985604/A22_S061_R2.fq.gz	ftp.sra.ebi.ac.uk/vol1/err/ERR109/004/ERR10985604.bam	A22_S061
PRJEB60398	SAMEA112733272	ERX10422240	ERR10985294	408170	human gut metagenome	ftp.sra.ebi.ac.uk/vol1/fastq/ERR109/094/ERR10985294/ERR10985294_1.fastq.gz;ftp.sra.ebi.ac.uk/vol1/fastq/ERR109/094/ERR10985294/ERR10985294_2.fastq.gz	ftp.sra.ebi.ac.uk/vol1/run/ERR109/ERR10985294/A21_S134_R1.fq.gz;ftp.sra.ebi.ac.uk/vol1/run/ERR109/ERR10985294/A21_S134_R2.fq.gz	ftp.sra.ebi.ac.uk/vol1/err/ERR109/094/ERR10985294.bam	A21_S134
PRJEB60398	SAMEA112733585	ERX10422552	ERR10985606	408170	human gut metagenome	ftp.sra.ebi.ac.uk/vol1/fastq/ERR109/006/ERR10985606/ERR10985606_1.fastq.gz;ftp.sra.ebi.ac.uk/vol1/fastq/ERR109/006/ERR10985606/ERR10985606_2.fastq.gz	ftp.sra.ebi.ac.uk/vol1/run/ERR109/ERR10985606/A22_S063_R1.fq.gz;ftp.sra.ebi.ac.uk/vol1/run/ERR109/ERR10985606/A22_S063_R2.fq.gz	ftp.sra.ebi.ac.uk/vol1/err/ERR109/006/ERR10985606.bam	A22_S063
PRJEB60398	SAMEA112733273	ERX10422241	ERR10985295	408170	human gut metagenome	ftp.sra.ebi.ac.uk/vol1/fastq/ERR109/095/ERR10985295/ERR10985295_1.fastq.gz;ftp.sra.ebi.ac.uk/vol1/fastq/ERR109/095/ERR10985295/ERR10985295_2.fastq.gz	ftp.sra.ebi.ac.uk/vol1/run/ERR109/ERR10985295/A21_S135_R1.fq.gz;ftp.sra.ebi.ac.uk/vol1/run/ERR109/ERR10985295/A21_S135_R2.fq.gz	ftp.sra.ebi.ac.uk/vol1/err/ERR109/095/ERR10985295.bam	A21_S135
PRJEB60398	SAMEA112733590	ERX10422557	ERR10985611	408170	human gut metagenome	ftp.sra.ebi.ac.uk/vol1/fastq/ERR109/011/ERR10985611/ERR10985611_1.fastq.gz;ftp.sra.ebi.ac.uk/vol1/fastq/ERR109/011/ERR10985611/ERR10985611_2.fastq.gz	ftp.sra.ebi.ac.uk/vol1/run/ERR109/ERR10985611/A22_S068_R1.fq.gz;ftp.sra.ebi.ac.uk/vol1/run/ERR109/ERR10985611/A22_S068_R2.fq.gz	ftp.sra.ebi.ac.uk/vol1/err/ERR109/011/ERR10985611.bam	A22_S068
PRJEB60398	SAMEA112733275	ERX10422243	ERR10985297	408170	human gut metagenome	ftp.sra.ebi.ac.uk/vol1/fastq/ERR109/097/ERR10985297/ERR10985297_1.fastq.gz;ftp.sra.ebi.ac.uk/vol1/fastq/ERR109/097/ERR10985297/ERR10985297_2.fastq.gz	ftp.sra.ebi.ac.uk/vol1/run/ERR109/ERR10985297/A21_S137_R1.fq.gz;ftp.sra.ebi.ac.uk/vol1/run/ERR109/ERR10985297/A21_S137_R2.fq.gz	ftp.sra.ebi.ac.uk/vol1/err/ERR109/097/ERR10985297.bam	A21_S137
PRJEB60398	SAMEA112733591	ERX10422558	ERR10985612	408170	human gut metagenome	ftp.sra.ebi.ac.uk/vol1/fastq/ERR109/012/ERR10985612/ERR10985612_1.fastq.gz;ftp.sra.ebi.ac.uk/vol1/fastq/ERR109/012/ERR10985612/ERR10985612_2.fastq.gz	ftp.sra.ebi.ac.uk/vol1/run/ERR109/ERR10985612/A22_S069_R1.fq.gz;ftp.sra.ebi.ac.uk/vol1/run/ERR109/ERR10985612/A22_S069_R2.fq.gz	ftp.sra.ebi.ac.uk/vol1/err/ERR109/012/ERR10985612.bam	A22_S069
PRJEB60398	SAMEA112733276	ERX10422244	ERR10985298	408170	human gut metagenome	ftp.sra.ebi.ac.uk/vol1/fastq/ERR109/098/ERR10985298/ERR10985298_1.fastq.gz;ftp.sra.ebi.ac.uk/vol1/fastq/ERR109/098/ERR10985298/ERR10985298_2.fastq.gz	ftp.sra.ebi.ac.uk/vol1/run/ERR109/ERR10985298/A21_S138_R1.fq.gz;ftp.sra.ebi.ac.uk/vol1/run/ERR109/ERR10985298/A21_S138_R2.fq.gz	ftp.sra.ebi.ac.uk/vol1/err/ERR109/098/ERR10985298.bam	A21_S138
PRJEB60398	SAMEA112733592	ERX10422559	ERR10985613	408170	human gut metagenome	ftp.sra.ebi.ac.uk/vol1/fastq/ERR109/013/ERR10985613/ERR10985613_1.fastq.gz;ftp.sra.ebi.ac.uk/vol1/fastq/ERR109/013/ERR10985613/ERR10985613_2.fastq.gz	ftp.sra.ebi.ac.uk/vol1/run/ERR109/ERR10985613/A22_S070_R1.fq.gz;ftp.sra.ebi.ac.uk/vol1/run/ERR109/ERR10985613/A22_S070_R2.fq.gz	ftp.sra.ebi.ac.uk/vol1/err/ERR109/013/ERR10985613.bam	A22_S070
PRJEB60398	SAMEA112733278	ERX10422246	ERR10985300	408170	human gut metagenome	ftp.sra.ebi.ac.uk/vol1/fastq/ERR109/000/ERR10985300/ERR10985300_1.fastq.gz;ftp.sra.ebi.ac.uk/vol1/fastq/ERR109/000/ERR10985300/ERR10985300_2.fastq.gz	ftp.sra.ebi.ac.uk/vol1/run/ERR109/ERR10985300/A21_S140_R1.fq.gz;ftp.sra.ebi.ac.uk/vol1/run/ERR109/ERR10985300/A21_S140_R2.fq.gz	ftp.sra.ebi.ac.uk/vol1/err/ERR109/000/ERR10985300.bam	A21_S140
PRJEB60398	SAMEA112733596	ERX10422563	ERR10985617	408170	human gut metagenome	ftp.sra.ebi.ac.uk/vol1/fastq/ERR109/017/ERR10985617/ERR10985617_1.fastq.gz;ftp.sra.ebi.ac.uk/vol1/fastq/ERR109/017/ERR10985617/ERR10985617_2.fastq.gz	ftp.sra.ebi.ac.uk/vol1/run/ERR109/ERR10985617/A22_S074_R1.fq.gz;ftp.sra.ebi.ac.uk/vol1/run/ERR109/ERR10985617/A22_S074_R2.fq.gz	ftp.sra.ebi.ac.uk/vol1/err/ERR109/017/ERR10985617.bam	A22_S074
PRJEB60398	SAMEA112733280	ERX10422248	ERR10985302	408170	human gut metagenome	ftp.sra.ebi.ac.uk/vol1/fastq/ERR109/002/ERR10985302/ERR10985302_1.fastq.gz;ftp.sra.ebi.ac.uk/vol1/fastq/ERR109/002/ERR10985302/ERR10985302_2.fastq.gz	ftp.sra.ebi.ac.uk/vol1/run/ERR109/ERR10985302/A21_S142_R1.fq.gz;ftp.sra.ebi.ac.uk/vol1/run/ERR109/ERR10985302/A21_S142_R2.fq.gz	ftp.sra.ebi.ac.uk/vol1/err/ERR109/002/ERR10985302.bam	A21_S142
PRJEB60398	SAMEA112733288	ERX10422256	ERR10985310	408170	human gut metagenome	ftp.sra.ebi.ac.uk/vol1/fastq/ERR109/010/ERR10985310/ERR10985310_1.fastq.gz;ftp.sra.ebi.ac.uk/vol1/fastq/ERR109/010/ERR10985310/ERR10985310_2.fastq.gz	ftp.sra.ebi.ac.uk/vol1/run/ERR109/ERR10985310/A21_S150_R1.fq.gz;ftp.sra.ebi.ac.uk/vol1/run/ERR109/ERR10985310/A21_S150_R2.fq.gz	ftp.sra.ebi.ac.uk/vol1/err/ERR109/010/ERR10985310.bam	A21_S150
PRJEB60398	SAMEA112733600	ERX10422567	ERR10985621	408170	human gut metagenome	ftp.sra.ebi.ac.uk/vol1/fastq/ERR109/021/ERR10985621/ERR10985621_1.fastq.gz;ftp.sra.ebi.ac.uk/vol1/fastq/ERR109/021/ERR10985621/ERR10985621_2.fastq.gz	ftp.sra.ebi.ac.uk/vol1/run/ERR109/ERR10985621/A22_S078_R1.fq.gz;ftp.sra.ebi.ac.uk/vol1/run/ERR109/ERR10985621/A22_S078_R2.fq.gz	ftp.sra.ebi.ac.uk/vol1/err/ERR109/021/ERR10985621.bam	A22_S078
PRJEB60398	SAMEA112733291	ERX10422259	ERR10985313	408170	human gut metagenome	ftp.sra.ebi.ac.uk/vol1/fastq/ERR109/013/ERR10985313/ERR10985313_1.fastq.gz;ftp.sra.ebi.ac.uk/vol1/fastq/ERR109/013/ERR10985313/ERR10985313_2.fastq.gz	ftp.sra.ebi.ac.uk/vol1/run/ERR109/ERR10985313/A21_S153_R1.fq.gz;ftp.sra.ebi.ac.uk/vol1/run/ERR109/ERR10985313/A21_S153_R2.fq.gz	ftp.sra.ebi.ac.uk/vol1/err/ERR109/013/ERR10985313.bam	A21_S153
PRJEB60398	SAMEA112733606	ERX10422573	ERR10985627	408170	human gut metagenome	ftp.sra.ebi.ac.uk/vol1/fastq/ERR109/027/ERR10985627/ERR10985627_1.fastq.gz;ftp.sra.ebi.ac.uk/vol1/fastq/ERR109/027/ERR10985627/ERR10985627_2.fastq.gz	ftp.sra.ebi.ac.uk/vol1/run/ERR109/ERR10985627/A22_S084_R1.fq.gz;ftp.sra.ebi.ac.uk/vol1/run/ERR109/ERR10985627/A22_S084_R2.fq.gz	ftp.sra.ebi.ac.uk/vol1/err/ERR109/027/ERR10985627.bam	A22_S084
PRJEB60398	SAMEA112733297	ERX10422265	ERR10985319	408170	human gut metagenome	ftp.sra.ebi.ac.uk/vol1/fastq/ERR109/019/ERR10985319/ERR10985319_1.fastq.gz;ftp.sra.ebi.ac.uk/vol1/fastq/ERR109/019/ERR10985319/ERR10985319_2.fastq.gz	ftp.sra.ebi.ac.uk/vol1/run/ERR109/ERR10985319/A21_S159_R1.fq.gz;ftp.sra.ebi.ac.uk/vol1/run/ERR109/ERR10985319/A21_S159_R2.fq.gz	ftp.sra.ebi.ac.uk/vol1/err/ERR109/019/ERR10985319.bam	A21_S159
PRJEB60398	SAMEA112733306	ERX10422274	ERR10985328	408170	human gut metagenome	ftp.sra.ebi.ac.uk/vol1/fastq/ERR109/028/ERR10985328/ERR10985328_1.fastq.gz;ftp.sra.ebi.ac.uk/vol1/fastq/ERR109/028/ERR10985328/ERR10985328_2.fastq.gz	ftp.sra.ebi.ac.uk/vol1/run/ERR109/ERR10985328/A21_S168_R1.fq.gz;ftp.sra.ebi.ac.uk/vol1/run/ERR109/ERR10985328/A21_S168_R2.fq.gz	ftp.sra.ebi.ac.uk/vol1/err/ERR109/028/ERR10985328.bam	A21_S168
PRJEB60398	SAMEA112733607	ERX10422574	ERR10985628	408170	human gut metagenome	ftp.sra.ebi.ac.uk/vol1/fastq/ERR109/028/ERR10985628/ERR10985628_1.fastq.gz;ftp.sra.ebi.ac.uk/vol1/fastq/ERR109/028/ERR10985628/ERR10985628_2.fastq.gz	ftp.sra.ebi.ac.uk/vol1/run/ERR109/ERR10985628/A22_S085_R1.fq.gz;ftp.sra.ebi.ac.uk/vol1/run/ERR109/ERR10985628/A22_S085_R2.fq.gz	ftp.sra.ebi.ac.uk/vol1/err/ERR109/028/ERR10985628.bam	A22_S085
PRJEB60398	SAMEA112733308	ERX10422276	ERR10985330	408170	human gut metagenome	ftp.sra.ebi.ac.uk/vol1/fastq/ERR109/030/ERR10985330/ERR10985330_1.fastq.gz;ftp.sra.ebi.ac.uk/vol1/fastq/ERR109/030/ERR10985330/ERR10985330_2.fastq.gz	ftp.sra.ebi.ac.uk/vol1/run/ERR109/ERR10985330/A21_S170_R1.fq.gz;ftp.sra.ebi.ac.uk/vol1/run/ERR109/ERR10985330/A21_S170_R2.fq.gz	ftp.sra.ebi.ac.uk/vol1/err/ERR109/030/ERR10985330.bam	A21_S170
PRJEB60398	SAMEA112733611	ERX10422578	ERR10985632	408170	human gut metagenome	ftp.sra.ebi.ac.uk/vol1/fastq/ERR109/032/ERR10985632/ERR10985632_1.fastq.gz;ftp.sra.ebi.ac.uk/vol1/fastq/ERR109/032/ERR10985632/ERR10985632_2.fastq.gz	ftp.sra.ebi.ac.uk/vol1/run/ERR109/ERR10985632/A22_S089_R1.fq.gz;ftp.sra.ebi.ac.uk/vol1/run/ERR109/ERR10985632/A22_S089_R2.fq.gz	ftp.sra.ebi.ac.uk/vol1/err/ERR109/032/ERR10985632.bam	A22_S089
PRJEB60398	SAMEA112733313	ERX10422281	ERR10985335	408170	human gut metagenome	ftp.sra.ebi.ac.uk/vol1/fastq/ERR109/035/ERR10985335/ERR10985335_1.fastq.gz;ftp.sra.ebi.ac.uk/vol1/fastq/ERR109/035/ERR10985335/ERR10985335_2.fastq.gz	ftp.sra.ebi.ac.uk/vol1/run/ERR109/ERR10985335/A21_S175_R1.fq.gz;ftp.sra.ebi.ac.uk/vol1/run/ERR109/ERR10985335/A21_S175_R2.fq.gz	ftp.sra.ebi.ac.uk/vol1/err/ERR109/035/ERR10985335.bam	A21_S175
PRJEB60398	SAMEA112733615	ERX10422582	ERR10985636	408170	human gut metagenome	ftp.sra.ebi.ac.uk/vol1/fastq/ERR109/036/ERR10985636/ERR10985636_1.fastq.gz;ftp.sra.ebi.ac.uk/vol1/fastq/ERR109/036/ERR10985636/ERR10985636_2.fastq.gz	ftp.sra.ebi.ac.uk/vol1/run/ERR109/ERR10985636/A22_S093_R1.fq.gz;ftp.sra.ebi.ac.uk/vol1/run/ERR109/ERR10985636/A22_S093_R2.fq.gz	ftp.sra.ebi.ac.uk/vol1/err/ERR109/036/ERR10985636.bam	A22_S093
PRJEB60398	SAMEA112733617	ERX10422584	ERR10985638	408170	human gut metagenome	ftp.sra.ebi.ac.uk/vol1/fastq/ERR109/038/ERR10985638/ERR10985638_1.fastq.gz;ftp.sra.ebi.ac.uk/vol1/fastq/ERR109/038/ERR10985638/ERR10985638_2.fastq.gz	ftp.sra.ebi.ac.uk/vol1/run/ERR109/ERR10985638/A22_S095_R1.fq.gz;ftp.sra.ebi.ac.uk/vol1/run/ERR109/ERR10985638/A22_S095_R2.fq.gz	ftp.sra.ebi.ac.uk/vol1/err/ERR109/038/ERR10985638.bam	A22_S095
PRJEB60398	SAMEA112733317	ERX10422285	ERR10985339	408170	human gut metagenome	ftp.sra.ebi.ac.uk/vol1/fastq/ERR109/039/ERR10985339/ERR10985339_1.fastq.gz;ftp.sra.ebi.ac.uk/vol1/fastq/ERR109/039/ERR10985339/ERR10985339_2.fastq.gz	ftp.sra.ebi.ac.uk/vol1/run/ERR109/ERR10985339/A21_S179_R1.fq.gz;ftp.sra.ebi.ac.uk/vol1/run/ERR109/ERR10985339/A21_S179_R2.fq.gz	ftp.sra.ebi.ac.uk/vol1/err/ERR109/039/ERR10985339.bam	A21_S179
PRJEB60398	SAMEA112733621	ERX10422588	ERR10985642	408170	human gut metagenome	ftp.sra.ebi.ac.uk/vol1/fastq/ERR109/042/ERR10985642/ERR10985642_1.fastq.gz;ftp.sra.ebi.ac.uk/vol1/fastq/ERR109/042/ERR10985642/ERR10985642_2.fastq.gz	ftp.sra.ebi.ac.uk/vol1/run/ERR109/ERR10985642/A22_S099_R1.fq.gz;ftp.sra.ebi.ac.uk/vol1/run/ERR109/ERR10985642/A22_S099_R2.fq.gz	ftp.sra.ebi.ac.uk/vol1/err/ERR109/042/ERR10985642.bam	A22_S099
PRJEB60398	SAMEA112733319	ERX10422287	ERR10985341	408170	human gut metagenome	ftp.sra.ebi.ac.uk/vol1/fastq/ERR109/041/ERR10985341/ERR10985341_1.fastq.gz;ftp.sra.ebi.ac.uk/vol1/fastq/ERR109/041/ERR10985341/ERR10985341_2.fastq.gz	ftp.sra.ebi.ac.uk/vol1/run/ERR109/ERR10985341/A21_S181_R1.fq.gz;ftp.sra.ebi.ac.uk/vol1/run/ERR109/ERR10985341/A21_S181_R2.fq.gz	ftp.sra.ebi.ac.uk/vol1/err/ERR109/041/ERR10985341.bam	A21_S181
PRJEB60398	SAMEA112733622	ERX10422589	ERR10985643	408170	human gut metagenome	ftp.sra.ebi.ac.uk/vol1/fastq/ERR109/043/ERR10985643/ERR10985643_1.fastq.gz;ftp.sra.ebi.ac.uk/vol1/fastq/ERR109/043/ERR10985643/ERR10985643_2.fastq.gz	ftp.sra.ebi.ac.uk/vol1/run/ERR109/ERR10985643/A22_S100_R1.fq.gz;ftp.sra.ebi.ac.uk/vol1/run/ERR109/ERR10985643/A22_S100_R2.fq.gz	ftp.sra.ebi.ac.uk/vol1/err/ERR109/043/ERR10985643.bam	A22_S100
PRJEB60398	SAMEA112733320	ERX10422288	ERR10985342	408170	human gut metagenome	ftp.sra.ebi.ac.uk/vol1/fastq/ERR109/042/ERR10985342/ERR10985342_1.fastq.gz;ftp.sra.ebi.ac.uk/vol1/fastq/ERR109/042/ERR10985342/ERR10985342_2.fastq.gz	ftp.sra.ebi.ac.uk/vol1/run/ERR109/ERR10985342/A21_S182_R1.fq.gz;ftp.sra.ebi.ac.uk/vol1/run/ERR109/ERR10985342/A21_S182_R2.fq.gz	ftp.sra.ebi.ac.uk/vol1/err/ERR109/042/ERR10985342.bam	A21_S182
PRJEB60398	SAMEA112733626	ERX10422593	ERR10985647	408170	human gut metagenome	ftp.sra.ebi.ac.uk/vol1/fastq/ERR109/047/ERR10985647/ERR10985647_1.fastq.gz;ftp.sra.ebi.ac.uk/vol1/fastq/ERR109/047/ERR10985647/ERR10985647_2.fastq.gz	ftp.sra.ebi.ac.uk/vol1/run/ERR109/ERR10985647/A22_S104_R1.fq.gz;ftp.sra.ebi.ac.uk/vol1/run/ERR109/ERR10985647/A22_S104_R2.fq.gz	ftp.sra.ebi.ac.uk/vol1/err/ERR109/047/ERR10985647.bam	A22_S104
PRJEB60398	SAMEA112733321	ERX10422289	ERR10985343	408170	human gut metagenome	ftp.sra.ebi.ac.uk/vol1/fastq/ERR109/043/ERR10985343/ERR10985343_1.fastq.gz;ftp.sra.ebi.ac.uk/vol1/fastq/ERR109/043/ERR10985343/ERR10985343_2.fastq.gz	ftp.sra.ebi.ac.uk/vol1/run/ERR109/ERR10985343/A21_S183_R1.fq.gz;ftp.sra.ebi.ac.uk/vol1/run/ERR109/ERR10985343/A21_S183_R2.fq.gz	ftp.sra.ebi.ac.uk/vol1/err/ERR109/043/ERR10985343.bam	A21_S183
PRJEB60398	SAMEA112733324	ERX10422292	ERR10985346	408170	human gut metagenome	ftp.sra.ebi.ac.uk/vol1/fastq/ERR109/046/ERR10985346/ERR10985346_1.fastq.gz;ftp.sra.ebi.ac.uk/vol1/fastq/ERR109/046/ERR10985346/ERR10985346_2.fastq.gz	ftp.sra.ebi.ac.uk/vol1/run/ERR109/ERR10985346/A21_S186_R1.fq.gz;ftp.sra.ebi.ac.uk/vol1/run/ERR109/ERR10985346/A21_S186_R2.fq.gz	ftp.sra.ebi.ac.uk/vol1/err/ERR109/046/ERR10985346.bam	A21_S186
PRJEB60398	SAMEA112733628	ERX10422595	ERR10985649	408170	human gut metagenome	ftp.sra.ebi.ac.uk/vol1/fastq/ERR109/049/ERR10985649/ERR10985649_1.fastq.gz;ftp.sra.ebi.ac.uk/vol1/fastq/ERR109/049/ERR10985649/ERR10985649_2.fastq.gz	ftp.sra.ebi.ac.uk/vol1/run/ERR109/ERR10985649/A22_S106_R1.fq.gz;ftp.sra.ebi.ac.uk/vol1/run/ERR109/ERR10985649/A22_S106_R2.fq.gz	ftp.sra.ebi.ac.uk/vol1/err/ERR109/049/ERR10985649.bam	A22_S106
PRJEB60398	SAMEA112733630	ERX10422597	ERR10985651	408170	human gut metagenome	ftp.sra.ebi.ac.uk/vol1/fastq/ERR109/051/ERR10985651/ERR10985651_1.fastq.gz;ftp.sra.ebi.ac.uk/vol1/fastq/ERR109/051/ERR10985651/ERR10985651_2.fastq.gz	ftp.sra.ebi.ac.uk/vol1/run/ERR109/ERR10985651/A22_S108_R1.fq.gz;ftp.sra.ebi.ac.uk/vol1/run/ERR109/ERR10985651/A22_S108_R2.fq.gz	ftp.sra.ebi.ac.uk/vol1/err/ERR109/051/ERR10985651.bam	A22_S108
PRJEB60398	SAMEA112733325	ERX10422293	ERR10985347	408170	human gut metagenome	ftp.sra.ebi.ac.uk/vol1/fastq/ERR109/047/ERR10985347/ERR10985347_1.fastq.gz;ftp.sra.ebi.ac.uk/vol1/fastq/ERR109/047/ERR10985347/ERR10985347_2.fastq.gz	ftp.sra.ebi.ac.uk/vol1/run/ERR109/ERR10985347/A21_S187_R1.fq.gz;ftp.sra.ebi.ac.uk/vol1/run/ERR109/ERR10985347/A21_S187_R2.fq.gz	ftp.sra.ebi.ac.uk/vol1/err/ERR109/047/ERR10985347.bam	A21_S187
PRJEB60398	SAMEA112733632	ERX10422599	ERR10985653	408170	human gut metagenome	ftp.sra.ebi.ac.uk/vol1/fastq/ERR109/053/ERR10985653/ERR10985653_1.fastq.gz;ftp.sra.ebi.ac.uk/vol1/fastq/ERR109/053/ERR10985653/ERR10985653_2.fastq.gz	ftp.sra.ebi.ac.uk/vol1/run/ERR109/ERR10985653/A22_S110_R1.fq.gz;ftp.sra.ebi.ac.uk/vol1/run/ERR109/ERR10985653/A22_S110_R2.fq.gz	ftp.sra.ebi.ac.uk/vol1/err/ERR109/053/ERR10985653.bam	A22_S110
PRJEB60398	SAMEA112733331	ERX10422299	ERR10985353	408170	human gut metagenome	ftp.sra.ebi.ac.uk/vol1/fastq/ERR109/053/ERR10985353/ERR10985353_1.fastq.gz;ftp.sra.ebi.ac.uk/vol1/fastq/ERR109/053/ERR10985353/ERR10985353_2.fastq.gz	ftp.sra.ebi.ac.uk/vol1/run/ERR109/ERR10985353/A21_S193_R1.fq.gz;ftp.sra.ebi.ac.uk/vol1/run/ERR109/ERR10985353/A21_S193_R2.fq.gz	ftp.sra.ebi.ac.uk/vol1/err/ERR109/053/ERR10985353.bam	A21_S193
PRJEB60398	SAMEA112733635	ERX10422602	ERR10985656	408170	human gut metagenome	ftp.sra.ebi.ac.uk/vol1/fastq/ERR109/056/ERR10985656/ERR10985656_1.fastq.gz;ftp.sra.ebi.ac.uk/vol1/fastq/ERR109/056/ERR10985656/ERR10985656_2.fastq.gz	ftp.sra.ebi.ac.uk/vol1/run/ERR109/ERR10985656/A22_S113_R1.fq.gz;ftp.sra.ebi.ac.uk/vol1/run/ERR109/ERR10985656/A22_S113_R2.fq.gz	ftp.sra.ebi.ac.uk/vol1/err/ERR109/056/ERR10985656.bam	A22_S113
PRJEB60398	SAMEA112733335	ERX10422303	ERR10985357	408170	human gut metagenome	ftp.sra.ebi.ac.uk/vol1/fastq/ERR109/057/ERR10985357/ERR10985357_1.fastq.gz;ftp.sra.ebi.ac.uk/vol1/fastq/ERR109/057/ERR10985357/ERR10985357_2.fastq.gz	ftp.sra.ebi.ac.uk/vol1/run/ERR109/ERR10985357/A21_S197_R1.fq.gz;ftp.sra.ebi.ac.uk/vol1/run/ERR109/ERR10985357/A21_S197_R2.fq.gz	ftp.sra.ebi.ac.uk/vol1/err/ERR109/057/ERR10985357.bam	A21_S197
PRJEB60398	SAMEA112733637	ERX10422604	ERR10985658	408170	human gut metagenome	ftp.sra.ebi.ac.uk/vol1/fastq/ERR109/058/ERR10985658/ERR10985658_1.fastq.gz;ftp.sra.ebi.ac.uk/vol1/fastq/ERR109/058/ERR10985658/ERR10985658_2.fastq.gz	ftp.sra.ebi.ac.uk/vol1/run/ERR109/ERR10985658/A22_S115_R1.fq.gz;ftp.sra.ebi.ac.uk/vol1/run/ERR109/ERR10985658/A22_S115_R2.fq.gz	ftp.sra.ebi.ac.uk/vol1/err/ERR109/058/ERR10985658.bam	A22_S115
PRJEB60398	SAMEA112733337	ERX10422305	ERR10985359	408170	human gut metagenome	ftp.sra.ebi.ac.uk/vol1/fastq/ERR109/059/ERR10985359/ERR10985359_1.fastq.gz;ftp.sra.ebi.ac.uk/vol1/fastq/ERR109/059/ERR10985359/ERR10985359_2.fastq.gz	ftp.sra.ebi.ac.uk/vol1/run/ERR109/ERR10985359/A21_S199_R1.fq.gz;ftp.sra.ebi.ac.uk/vol1/run/ERR109/ERR10985359/A21_S199_R2.fq.gz	ftp.sra.ebi.ac.uk/vol1/err/ERR109/059/ERR10985359.bam	A21_S199
PRJEB60398	SAMEA112733643	ERX10422610	ERR10985664	408170	human gut metagenome	ftp.sra.ebi.ac.uk/vol1/fastq/ERR109/064/ERR10985664/ERR10985664_1.fastq.gz;ftp.sra.ebi.ac.uk/vol1/fastq/ERR109/064/ERR10985664/ERR10985664_2.fastq.gz	ftp.sra.ebi.ac.uk/vol1/run/ERR109/ERR10985664/A22_S121_R1.fq.gz;ftp.sra.ebi.ac.uk/vol1/run/ERR109/ERR10985664/A22_S121_R2.fq.gz	ftp.sra.ebi.ac.uk/vol1/err/ERR109/064/ERR10985664.bam	A22_S121
PRJEB60398	SAMEA112733338	ERX10422306	ERR10985360	408170	human gut metagenome	ftp.sra.ebi.ac.uk/vol1/fastq/ERR109/060/ERR10985360/ERR10985360_1.fastq.gz;ftp.sra.ebi.ac.uk/vol1/fastq/ERR109/060/ERR10985360/ERR10985360_2.fastq.gz	ftp.sra.ebi.ac.uk/vol1/run/ERR109/ERR10985360/A21_S200_R1.fq.gz;ftp.sra.ebi.ac.uk/vol1/run/ERR109/ERR10985360/A21_S200_R2.fq.gz	ftp.sra.ebi.ac.uk/vol1/err/ERR109/060/ERR10985360.bam	A21_S200
PRJEB60398	SAMEA112733646	ERX10422613	ERR10985667	408170	human gut metagenome	ftp.sra.ebi.ac.uk/vol1/fastq/ERR109/067/ERR10985667/ERR10985667_1.fastq.gz;ftp.sra.ebi.ac.uk/vol1/fastq/ERR109/067/ERR10985667/ERR10985667_2.fastq.gz	ftp.sra.ebi.ac.uk/vol1/run/ERR109/ERR10985667/A22_S124_R1.fq.gz;ftp.sra.ebi.ac.uk/vol1/run/ERR109/ERR10985667/A22_S124_R2.fq.gz	ftp.sra.ebi.ac.uk/vol1/err/ERR109/067/ERR10985667.bam	A22_S124
PRJEB60398	SAMEA112733340	ERX10422308	ERR10985362	408170	human gut metagenome	ftp.sra.ebi.ac.uk/vol1/fastq/ERR109/062/ERR10985362/ERR10985362_1.fastq.gz;ftp.sra.ebi.ac.uk/vol1/fastq/ERR109/062/ERR10985362/ERR10985362_2.fastq.gz	ftp.sra.ebi.ac.uk/vol1/run/ERR109/ERR10985362/A21_S202_R1.fq.gz;ftp.sra.ebi.ac.uk/vol1/run/ERR109/ERR10985362/A21_S202_R2.fq.gz	ftp.sra.ebi.ac.uk/vol1/err/ERR109/062/ERR10985362.bam	A21_S202
PRJEB60398	SAMEA112733648	ERX10422615	ERR10985669	408170	human gut metagenome	ftp.sra.ebi.ac.uk/vol1/fastq/ERR109/069/ERR10985669/ERR10985669_1.fastq.gz;ftp.sra.ebi.ac.uk/vol1/fastq/ERR109/069/ERR10985669/ERR10985669_2.fastq.gz	ftp.sra.ebi.ac.uk/vol1/run/ERR109/ERR10985669/A22_S126_R1.fq.gz;ftp.sra.ebi.ac.uk/vol1/run/ERR109/ERR10985669/A22_S126_R2.fq.gz	ftp.sra.ebi.ac.uk/vol1/err/ERR109/069/ERR10985669.bam	A22_S126
PRJEB60398	SAMEA112733343	ERX10422311	ERR10985365	408170	human gut metagenome	ftp.sra.ebi.ac.uk/vol1/fastq/ERR109/065/ERR10985365/ERR10985365_1.fastq.gz;ftp.sra.ebi.ac.uk/vol1/fastq/ERR109/065/ERR10985365/ERR10985365_2.fastq.gz	ftp.sra.ebi.ac.uk/vol1/run/ERR109/ERR10985365/A21_S205_R1.fq.gz;ftp.sra.ebi.ac.uk/vol1/run/ERR109/ERR10985365/A21_S205_R2.fq.gz	ftp.sra.ebi.ac.uk/vol1/err/ERR109/065/ERR10985365.bam	A21_S205
PRJEB60398	SAMEA112733650	ERX10422617	ERR10985671	408170	human gut metagenome	ftp.sra.ebi.ac.uk/vol1/fastq/ERR109/071/ERR10985671/ERR10985671_1.fastq.gz;ftp.sra.ebi.ac.uk/vol1/fastq/ERR109/071/ERR10985671/ERR10985671_2.fastq.gz	ftp.sra.ebi.ac.uk/vol1/run/ERR109/ERR10985671/A22_S128_R1.fq.gz;ftp.sra.ebi.ac.uk/vol1/run/ERR109/ERR10985671/A22_S128_R2.fq.gz	ftp.sra.ebi.ac.uk/vol1/err/ERR109/071/ERR10985671.bam	A22_S128
PRJEB60398	SAMEA112733345	ERX10422313	ERR10985367	408170	human gut metagenome	ftp.sra.ebi.ac.uk/vol1/fastq/ERR109/067/ERR10985367/ERR10985367_1.fastq.gz;ftp.sra.ebi.ac.uk/vol1/fastq/ERR109/067/ERR10985367/ERR10985367_2.fastq.gz	ftp.sra.ebi.ac.uk/vol1/run/ERR109/ERR10985367/A21_S207_R1.fq.gz;ftp.sra.ebi.ac.uk/vol1/run/ERR109/ERR10985367/A21_S207_R2.fq.gz	ftp.sra.ebi.ac.uk/vol1/err/ERR109/067/ERR10985367.bam	A21_S207
PRJEB60398	SAMEA112733653	ERX10422620	ERR10985674	408170	human gut metagenome	ftp.sra.ebi.ac.uk/vol1/fastq/ERR109/074/ERR10985674/ERR10985674_1.fastq.gz;ftp.sra.ebi.ac.uk/vol1/fastq/ERR109/074/ERR10985674/ERR10985674_2.fastq.gz	ftp.sra.ebi.ac.uk/vol1/run/ERR109/ERR10985674/A22_S131_R1.fq.gz;ftp.sra.ebi.ac.uk/vol1/run/ERR109/ERR10985674/A22_S131_R2.fq.gz	ftp.sra.ebi.ac.uk/vol1/err/ERR109/074/ERR10985674.bam	A22_S131
PRJEB60398	SAMEA112733348	ERX10422316	ERR10985370	408170	human gut metagenome	ftp.sra.ebi.ac.uk/vol1/fastq/ERR109/070/ERR10985370/ERR10985370_1.fastq.gz;ftp.sra.ebi.ac.uk/vol1/fastq/ERR109/070/ERR10985370/ERR10985370_2.fastq.gz	ftp.sra.ebi.ac.uk/vol1/run/ERR109/ERR10985370/A21_S210_R1.fq.gz;ftp.sra.ebi.ac.uk/vol1/run/ERR109/ERR10985370/A21_S210_R2.fq.gz	ftp.sra.ebi.ac.uk/vol1/err/ERR109/070/ERR10985370.bam	A21_S210
PRJEB60398	SAMEA112733656	ERX10422623	ERR10985677	408170	human gut metagenome	ftp.sra.ebi.ac.uk/vol1/fastq/ERR109/077/ERR10985677/ERR10985677_1.fastq.gz;ftp.sra.ebi.ac.uk/vol1/fastq/ERR109/077/ERR10985677/ERR10985677_2.fastq.gz	ftp.sra.ebi.ac.uk/vol1/run/ERR109/ERR10985677/A22_S134_R1.fq.gz;ftp.sra.ebi.ac.uk/vol1/run/ERR109/ERR10985677/A22_S134_R2.fq.gz	ftp.sra.ebi.ac.uk/vol1/err/ERR109/077/ERR10985677.bam	A22_S134
PRJEB60398	SAMEA112733350	ERX10422318	ERR10985372	408170	human gut metagenome	ftp.sra.ebi.ac.uk/vol1/fastq/ERR109/072/ERR10985372/ERR10985372_1.fastq.gz;ftp.sra.ebi.ac.uk/vol1/fastq/ERR109/072/ERR10985372/ERR10985372_2.fastq.gz	ftp.sra.ebi.ac.uk/vol1/run/ERR109/ERR10985372/A21_S212_R1.fq.gz;ftp.sra.ebi.ac.uk/vol1/run/ERR109/ERR10985372/A21_S212_R2.fq.gz	ftp.sra.ebi.ac.uk/vol1/err/ERR109/072/ERR10985372.bam	A21_S212
PRJEB60398	SAMEA112733657	ERX10422624	ERR10985678	408170	human gut metagenome	ftp.sra.ebi.ac.uk/vol1/fastq/ERR109/078/ERR10985678/ERR10985678_1.fastq.gz;ftp.sra.ebi.ac.uk/vol1/fastq/ERR109/078/ERR10985678/ERR10985678_2.fastq.gz	ftp.sra.ebi.ac.uk/vol1/run/ERR109/ERR10985678/A22_S135_R1.fq.gz;ftp.sra.ebi.ac.uk/vol1/run/ERR109/ERR10985678/A22_S135_R2.fq.gz	ftp.sra.ebi.ac.uk/vol1/err/ERR109/078/ERR10985678.bam	A22_S135
PRJEB60398	SAMEA112733351	ERX10422319	ERR10985373	408170	human gut metagenome	ftp.sra.ebi.ac.uk/vol1/fastq/ERR109/073/ERR10985373/ERR10985373_1.fastq.gz;ftp.sra.ebi.ac.uk/vol1/fastq/ERR109/073/ERR10985373/ERR10985373_2.fastq.gz	ftp.sra.ebi.ac.uk/vol1/run/ERR109/ERR10985373/A21_S213_R1.fq.gz;ftp.sra.ebi.ac.uk/vol1/run/ERR109/ERR10985373/A21_S213_R2.fq.gz	ftp.sra.ebi.ac.uk/vol1/err/ERR109/073/ERR10985373.bam	A21_S213
PRJEB60398	SAMEA112733663	ERX10422630	ERR10985684	408170	human gut metagenome	ftp.sra.ebi.ac.uk/vol1/fastq/ERR109/084/ERR10985684/ERR10985684_1.fastq.gz;ftp.sra.ebi.ac.uk/vol1/fastq/ERR109/084/ERR10985684/ERR10985684_2.fastq.gz	ftp.sra.ebi.ac.uk/vol1/run/ERR109/ERR10985684/A22_S141_R1.fq.gz;ftp.sra.ebi.ac.uk/vol1/run/ERR109/ERR10985684/A22_S141_R2.fq.gz	ftp.sra.ebi.ac.uk/vol1/err/ERR109/084/ERR10985684.bam	A22_S141
PRJEB60398	SAMEA112733353	ERX10422321	ERR10985375	408170	human gut metagenome	ftp.sra.ebi.ac.uk/vol1/fastq/ERR109/075/ERR10985375/ERR10985375_1.fastq.gz;ftp.sra.ebi.ac.uk/vol1/fastq/ERR109/075/ERR10985375/ERR10985375_2.fastq.gz	ftp.sra.ebi.ac.uk/vol1/run/ERR109/ERR10985375/A21_S215_R1.fq.gz;ftp.sra.ebi.ac.uk/vol1/run/ERR109/ERR10985375/A21_S215_R2.fq.gz	ftp.sra.ebi.ac.uk/vol1/err/ERR109/075/ERR10985375.bam	A21_S215
PRJEB60398	SAMEA112733665	ERX10422632	ERR10985686	408170	human gut metagenome	ftp.sra.ebi.ac.uk/vol1/fastq/ERR109/086/ERR10985686/ERR10985686_1.fastq.gz;ftp.sra.ebi.ac.uk/vol1/fastq/ERR109/086/ERR10985686/ERR10985686_2.fastq.gz	ftp.sra.ebi.ac.uk/vol1/run/ERR109/ERR10985686/A22_S143_R1.fq.gz;ftp.sra.ebi.ac.uk/vol1/run/ERR109/ERR10985686/A22_S143_R2.fq.gz	ftp.sra.ebi.ac.uk/vol1/err/ERR109/086/ERR10985686.bam	A22_S143
PRJEB60398	SAMEA112733354	ERX10422322	ERR10985376	408170	human gut metagenome	ftp.sra.ebi.ac.uk/vol1/fastq/ERR109/076/ERR10985376/ERR10985376_1.fastq.gz;ftp.sra.ebi.ac.uk/vol1/fastq/ERR109/076/ERR10985376/ERR10985376_2.fastq.gz	ftp.sra.ebi.ac.uk/vol1/run/ERR109/ERR10985376/A21_S216_R1.fq.gz;ftp.sra.ebi.ac.uk/vol1/run/ERR109/ERR10985376/A21_S216_R2.fq.gz	ftp.sra.ebi.ac.uk/vol1/err/ERR109/076/ERR10985376.bam	A21_S216
PRJEB60398	SAMEA112733671	ERX10422638	ERR10985692	408170	human gut metagenome	ftp.sra.ebi.ac.uk/vol1/fastq/ERR109/092/ERR10985692/ERR10985692_1.fastq.gz;ftp.sra.ebi.ac.uk/vol1/fastq/ERR109/092/ERR10985692/ERR10985692_2.fastq.gz	ftp.sra.ebi.ac.uk/vol1/run/ERR109/ERR10985692/A22_S149_R1.fq.gz;ftp.sra.ebi.ac.uk/vol1/run/ERR109/ERR10985692/A22_S149_R2.fq.gz	ftp.sra.ebi.ac.uk/vol1/err/ERR109/092/ERR10985692.bam	A22_S149
PRJEB60398	SAMEA112733355	ERX10422323	ERR10985377	408170	human gut metagenome	ftp.sra.ebi.ac.uk/vol1/fastq/ERR109/077/ERR10985377/ERR10985377_1.fastq.gz;ftp.sra.ebi.ac.uk/vol1/fastq/ERR109/077/ERR10985377/ERR10985377_2.fastq.gz	ftp.sra.ebi.ac.uk/vol1/run/ERR109/ERR10985377/A21_S217_R1.fq.gz;ftp.sra.ebi.ac.uk/vol1/run/ERR109/ERR10985377/A21_S217_R2.fq.gz	ftp.sra.ebi.ac.uk/vol1/err/ERR109/077/ERR10985377.bam	A21_S217
PRJEB60398	SAMEA112733673	ERX10422640	ERR10985694	408170	human gut metagenome	ftp.sra.ebi.ac.uk/vol1/fastq/ERR109/094/ERR10985694/ERR10985694_1.fastq.gz;ftp.sra.ebi.ac.uk/vol1/fastq/ERR109/094/ERR10985694/ERR10985694_2.fastq.gz	ftp.sra.ebi.ac.uk/vol1/run/ERR109/ERR10985694/A22_S151_R1.fq.gz;ftp.sra.ebi.ac.uk/vol1/run/ERR109/ERR10985694/A22_S151_R2.fq.gz	ftp.sra.ebi.ac.uk/vol1/err/ERR109/094/ERR10985694.bam	A22_S151
PRJEB60398	SAMEA112733356	ERX10422324	ERR10985378	408170	human gut metagenome	ftp.sra.ebi.ac.uk/vol1/fastq/ERR109/078/ERR10985378/ERR10985378_1.fastq.gz;ftp.sra.ebi.ac.uk/vol1/fastq/ERR109/078/ERR10985378/ERR10985378_2.fastq.gz	ftp.sra.ebi.ac.uk/vol1/run/ERR109/ERR10985378/A21_S218_R1.fq.gz;ftp.sra.ebi.ac.uk/vol1/run/ERR109/ERR10985378/A21_S218_R2.fq.gz	ftp.sra.ebi.ac.uk/vol1/err/ERR109/078/ERR10985378.bam	A21_S218
PRJEB60398	SAMEA112733674	ERX10422641	ERR10985695	408170	human gut metagenome	ftp.sra.ebi.ac.uk/vol1/fastq/ERR109/095/ERR10985695/ERR10985695_1.fastq.gz;ftp.sra.ebi.ac.uk/vol1/fastq/ERR109/095/ERR10985695/ERR10985695_2.fastq.gz	ftp.sra.ebi.ac.uk/vol1/run/ERR109/ERR10985695/A22_S152_R1.fq.gz;ftp.sra.ebi.ac.uk/vol1/run/ERR109/ERR10985695/A22_S152_R2.fq.gz	ftp.sra.ebi.ac.uk/vol1/err/ERR109/095/ERR10985695.bam	A22_S152
PRJEB60398	SAMEA112733358	ERX10422326	ERR10985380	408170	human gut metagenome	ftp.sra.ebi.ac.uk/vol1/fastq/ERR109/080/ERR10985380/ERR10985380_1.fastq.gz;ftp.sra.ebi.ac.uk/vol1/fastq/ERR109/080/ERR10985380/ERR10985380_2.fastq.gz	ftp.sra.ebi.ac.uk/vol1/run/ERR109/ERR10985380/A21_S220_R1.fq.gz;ftp.sra.ebi.ac.uk/vol1/run/ERR109/ERR10985380/A21_S220_R2.fq.gz	ftp.sra.ebi.ac.uk/vol1/err/ERR109/080/ERR10985380.bam	A21_S220
PRJEB60398	SAMEA112733675	ERX10422642	ERR10985696	408170	human gut metagenome	ftp.sra.ebi.ac.uk/vol1/fastq/ERR109/096/ERR10985696/ERR10985696_1.fastq.gz;ftp.sra.ebi.ac.uk/vol1/fastq/ERR109/096/ERR10985696/ERR10985696_2.fastq.gz	ftp.sra.ebi.ac.uk/vol1/run/ERR109/ERR10985696/A22_S153_R1.fq.gz;ftp.sra.ebi.ac.uk/vol1/run/ERR109/ERR10985696/A22_S153_R2.fq.gz	ftp.sra.ebi.ac.uk/vol1/err/ERR109/096/ERR10985696.bam	A22_S153
PRJEB60398	SAMEA112733359	ERX10422327	ERR10985381	408170	human gut metagenome	ftp.sra.ebi.ac.uk/vol1/fastq/ERR109/081/ERR10985381/ERR10985381_1.fastq.gz;ftp.sra.ebi.ac.uk/vol1/fastq/ERR109/081/ERR10985381/ERR10985381_2.fastq.gz	ftp.sra.ebi.ac.uk/vol1/run/ERR109/ERR10985381/A21_S221_R1.fq.gz;ftp.sra.ebi.ac.uk/vol1/run/ERR109/ERR10985381/A21_S221_R2.fq.gz	ftp.sra.ebi.ac.uk/vol1/err/ERR109/081/ERR10985381.bam	A21_S221
PRJEB60398	SAMEA112733686	ERX10422653	ERR10985707	408170	human gut metagenome	ftp.sra.ebi.ac.uk/vol1/fastq/ERR109/007/ERR10985707/ERR10985707_1.fastq.gz;ftp.sra.ebi.ac.uk/vol1/fastq/ERR109/007/ERR10985707/ERR10985707_2.fastq.gz	ftp.sra.ebi.ac.uk/vol1/run/ERR109/ERR10985707/A22_S164_R1.fq.gz;ftp.sra.ebi.ac.uk/vol1/run/ERR109/ERR10985707/A22_S164_R2.fq.gz	ftp.sra.ebi.ac.uk/vol1/err/ERR109/007/ERR10985707.bam	A22_S164
PRJEB60398	SAMEA112733367	ERX10422335	ERR10985389	408170	human gut metagenome	ftp.sra.ebi.ac.uk/vol1/fastq/ERR109/089/ERR10985389/ERR10985389_1.fastq.gz;ftp.sra.ebi.ac.uk/vol1/fastq/ERR109/089/ERR10985389/ERR10985389_2.fastq.gz	ftp.sra.ebi.ac.uk/vol1/run/ERR109/ERR10985389/A21_S229_R1.fq.gz;ftp.sra.ebi.ac.uk/vol1/run/ERR109/ERR10985389/A21_S229_R2.fq.gz	ftp.sra.ebi.ac.uk/vol1/err/ERR109/089/ERR10985389.bam	A21_S229
PRJEB60398	SAMEA112733687	ERX10422654	ERR10985708	408170	human gut metagenome	ftp.sra.ebi.ac.uk/vol1/fastq/ERR109/008/ERR10985708/ERR10985708_1.fastq.gz;ftp.sra.ebi.ac.uk/vol1/fastq/ERR109/008/ERR10985708/ERR10985708_2.fastq.gz	ftp.sra.ebi.ac.uk/vol1/run/ERR109/ERR10985708/A22_S165_R1.fq.gz;ftp.sra.ebi.ac.uk/vol1/run/ERR109/ERR10985708/A22_S165_R2.fq.gz	ftp.sra.ebi.ac.uk/vol1/err/ERR109/008/ERR10985708.bam	A22_S165
PRJEB60398	SAMEA112733368	ERX10422336	ERR10985390	408170	human gut metagenome	ftp.sra.ebi.ac.uk/vol1/fastq/ERR109/090/ERR10985390/ERR10985390_1.fastq.gz;ftp.sra.ebi.ac.uk/vol1/fastq/ERR109/090/ERR10985390/ERR10985390_2.fastq.gz	ftp.sra.ebi.ac.uk/vol1/run/ERR109/ERR10985390/A21_S230_R1.fq.gz;ftp.sra.ebi.ac.uk/vol1/run/ERR109/ERR10985390/A21_S230_R2.fq.gz	ftp.sra.ebi.ac.uk/vol1/err/ERR109/090/ERR10985390.bam	A21_S230
PRJEB60398	SAMEA112733690	ERX10422657	ERR10985711	408170	human gut metagenome	ftp.sra.ebi.ac.uk/vol1/fastq/ERR109/011/ERR10985711/ERR10985711_1.fastq.gz;ftp.sra.ebi.ac.uk/vol1/fastq/ERR109/011/ERR10985711/ERR10985711_2.fastq.gz	ftp.sra.ebi.ac.uk/vol1/run/ERR109/ERR10985711/A22_S168_R1.fq.gz;ftp.sra.ebi.ac.uk/vol1/run/ERR109/ERR10985711/A22_S168_R2.fq.gz	ftp.sra.ebi.ac.uk/vol1/err/ERR109/011/ERR10985711.bam	A22_S168
PRJEB60398	SAMEA112733372	ERX10422340	ERR10985394	408170	human gut metagenome	ftp.sra.ebi.ac.uk/vol1/fastq/ERR109/094/ERR10985394/ERR10985394_1.fastq.gz;ftp.sra.ebi.ac.uk/vol1/fastq/ERR109/094/ERR10985394/ERR10985394_2.fastq.gz	ftp.sra.ebi.ac.uk/vol1/run/ERR109/ERR10985394/A21_S234_R1.fq.gz;ftp.sra.ebi.ac.uk/vol1/run/ERR109/ERR10985394/A21_S234_R2.fq.gz	ftp.sra.ebi.ac.uk/vol1/err/ERR109/094/ERR10985394.bam	A21_S234
PRJEB60398	SAMEA112733693	ERX10422660	ERR10985714	408170	human gut metagenome	ftp.sra.ebi.ac.uk/vol1/fastq/ERR109/014/ERR10985714/ERR10985714_1.fastq.gz;ftp.sra.ebi.ac.uk/vol1/fastq/ERR109/014/ERR10985714/ERR10985714_2.fastq.gz	ftp.sra.ebi.ac.uk/vol1/run/ERR109/ERR10985714/A22_S171_R1.fq.gz;ftp.sra.ebi.ac.uk/vol1/run/ERR109/ERR10985714/A22_S171_R2.fq.gz	ftp.sra.ebi.ac.uk/vol1/err/ERR109/014/ERR10985714.bam	A22_S171
PRJEB60398	SAMEA112733374	ERX10422342	ERR10985396	408170	human gut metagenome	ftp.sra.ebi.ac.uk/vol1/fastq/ERR109/096/ERR10985396/ERR10985396_1.fastq.gz;ftp.sra.ebi.ac.uk/vol1/fastq/ERR109/096/ERR10985396/ERR10985396_2.fastq.gz	ftp.sra.ebi.ac.uk/vol1/run/ERR109/ERR10985396/A21_S236_R1.fq.gz;ftp.sra.ebi.ac.uk/vol1/run/ERR109/ERR10985396/A21_S236_R2.fq.gz	ftp.sra.ebi.ac.uk/vol1/err/ERR109/096/ERR10985396.bam	A21_S236
PRJEB60398	SAMEA112733705	ERX10422672	ERR10985726	408170	human gut metagenome	ftp.sra.ebi.ac.uk/vol1/fastq/ERR109/026/ERR10985726/ERR10985726_1.fastq.gz;ftp.sra.ebi.ac.uk/vol1/fastq/ERR109/026/ERR10985726/ERR10985726_2.fastq.gz	ftp.sra.ebi.ac.uk/vol1/run/ERR109/ERR10985726/A22_S183_R1.fq.gz;ftp.sra.ebi.ac.uk/vol1/run/ERR109/ERR10985726/A22_S183_R2.fq.gz	ftp.sra.ebi.ac.uk/vol1/err/ERR109/026/ERR10985726.bam	A22_S183
PRJEB60398	SAMEA112733379	ERX10422347	ERR10985401	408170	human gut metagenome	ftp.sra.ebi.ac.uk/vol1/fastq/ERR109/001/ERR10985401/ERR10985401_1.fastq.gz;ftp.sra.ebi.ac.uk/vol1/fastq/ERR109/001/ERR10985401/ERR10985401_2.fastq.gz	ftp.sra.ebi.ac.uk/vol1/run/ERR109/ERR10985401/A21_S241_R1.fq.gz;ftp.sra.ebi.ac.uk/vol1/run/ERR109/ERR10985401/A21_S241_R2.fq.gz	ftp.sra.ebi.ac.uk/vol1/err/ERR109/001/ERR10985401.bam	A21_S241
PRJEB60398	SAMEA112733715	ERX10422682	ERR10985736	408170	human gut metagenome	ftp.sra.ebi.ac.uk/vol1/fastq/ERR109/036/ERR10985736/ERR10985736_1.fastq.gz;ftp.sra.ebi.ac.uk/vol1/fastq/ERR109/036/ERR10985736/ERR10985736_2.fastq.gz	ftp.sra.ebi.ac.uk/vol1/run/ERR109/ERR10985736/A22_S193_R1.fq.gz;ftp.sra.ebi.ac.uk/vol1/run/ERR109/ERR10985736/A22_S193_R2.fq.gz	ftp.sra.ebi.ac.uk/vol1/err/ERR109/036/ERR10985736.bam	A22_S193
PRJEB60398	SAMEA112733381	ERX10422349	ERR10985403	408170	human gut metagenome	ftp.sra.ebi.ac.uk/vol1/fastq/ERR109/003/ERR10985403/ERR10985403_1.fastq.gz;ftp.sra.ebi.ac.uk/vol1/fastq/ERR109/003/ERR10985403/ERR10985403_2.fastq.gz	ftp.sra.ebi.ac.uk/vol1/run/ERR109/ERR10985403/A21_S243_R1.fq.gz;ftp.sra.ebi.ac.uk/vol1/run/ERR109/ERR10985403/A21_S243_R2.fq.gz	ftp.sra.ebi.ac.uk/vol1/err/ERR109/003/ERR10985403.bam	A21_S243
PRJEB60398	SAMEA112733717	ERX10422684	ERR10985738	408170	human gut metagenome	ftp.sra.ebi.ac.uk/vol1/fastq/ERR109/038/ERR10985738/ERR10985738_1.fastq.gz;ftp.sra.ebi.ac.uk/vol1/fastq/ERR109/038/ERR10985738/ERR10985738_2.fastq.gz	ftp.sra.ebi.ac.uk/vol1/run/ERR109/ERR10985738/A22_S195_R1.fq.gz;ftp.sra.ebi.ac.uk/vol1/run/ERR109/ERR10985738/A22_S195_R2.fq.gz	ftp.sra.ebi.ac.uk/vol1/err/ERR109/038/ERR10985738.bam	A22_S195
PRJEB60398	SAMEA112733387	ERX10422355	ERR10985409	408170	human gut metagenome	ftp.sra.ebi.ac.uk/vol1/fastq/ERR109/009/ERR10985409/ERR10985409_1.fastq.gz;ftp.sra.ebi.ac.uk/vol1/fastq/ERR109/009/ERR10985409/ERR10985409_2.fastq.gz	ftp.sra.ebi.ac.uk/vol1/run/ERR109/ERR10985409/A21_S249_R1.fq.gz;ftp.sra.ebi.ac.uk/vol1/run/ERR109/ERR10985409/A21_S249_R2.fq.gz	ftp.sra.ebi.ac.uk/vol1/err/ERR109/009/ERR10985409.bam	A21_S249
PRJEB60398	SAMEA112733723	ERX10422690	ERR10985744	408170	human gut metagenome	ftp.sra.ebi.ac.uk/vol1/fastq/ERR109/044/ERR10985744/ERR10985744_1.fastq.gz;ftp.sra.ebi.ac.uk/vol1/fastq/ERR109/044/ERR10985744/ERR10985744_2.fastq.gz	ftp.sra.ebi.ac.uk/vol1/run/ERR109/ERR10985744/A22_S201_R1.fq.gz;ftp.sra.ebi.ac.uk/vol1/run/ERR109/ERR10985744/A22_S201_R2.fq.gz	ftp.sra.ebi.ac.uk/vol1/err/ERR109/044/ERR10985744.bam	A22_S201
PRJEB60398	SAMEA112733389	ERX10422357	ERR10985411	408170	human gut metagenome	ftp.sra.ebi.ac.uk/vol1/fastq/ERR109/011/ERR10985411/ERR10985411_1.fastq.gz;ftp.sra.ebi.ac.uk/vol1/fastq/ERR109/011/ERR10985411/ERR10985411_2.fastq.gz	ftp.sra.ebi.ac.uk/vol1/run/ERR109/ERR10985411/A21_S251_R1.fq.gz;ftp.sra.ebi.ac.uk/vol1/run/ERR109/ERR10985411/A21_S251_R2.fq.gz	ftp.sra.ebi.ac.uk/vol1/err/ERR109/011/ERR10985411.bam	A21_S251
PRJEB60398	SAMEA112733725	ERX10422692	ERR10985746	408170	human gut metagenome	ftp.sra.ebi.ac.uk/vol1/fastq/ERR109/046/ERR10985746/ERR10985746_1.fastq.gz;ftp.sra.ebi.ac.uk/vol1/fastq/ERR109/046/ERR10985746/ERR10985746_2.fastq.gz	ftp.sra.ebi.ac.uk/vol1/run/ERR109/ERR10985746/A22_S203_R1.fq.gz;ftp.sra.ebi.ac.uk/vol1/run/ERR109/ERR10985746/A22_S203_R2.fq.gz	ftp.sra.ebi.ac.uk/vol1/err/ERR109/046/ERR10985746.bam	A22_S203
PRJEB60398	SAMEA112733396	ERX10422364	ERR10985418	408170	human gut metagenome	ftp.sra.ebi.ac.uk/vol1/fastq/ERR109/018/ERR10985418/ERR10985418_1.fastq.gz;ftp.sra.ebi.ac.uk/vol1/fastq/ERR109/018/ERR10985418/ERR10985418_2.fastq.gz	ftp.sra.ebi.ac.uk/vol1/run/ERR109/ERR10985418/A21_S258_R1.fq.gz;ftp.sra.ebi.ac.uk/vol1/run/ERR109/ERR10985418/A21_S258_R2.fq.gz	ftp.sra.ebi.ac.uk/vol1/err/ERR109/018/ERR10985418.bam	A21_S258
PRJEB60398	SAMEA112733726	ERX10422693	ERR10985747	408170	human gut metagenome	ftp.sra.ebi.ac.uk/vol1/fastq/ERR109/047/ERR10985747/ERR10985747_1.fastq.gz;ftp.sra.ebi.ac.uk/vol1/fastq/ERR109/047/ERR10985747/ERR10985747_2.fastq.gz	ftp.sra.ebi.ac.uk/vol1/run/ERR109/ERR10985747/A22_S204_R1.fq.gz;ftp.sra.ebi.ac.uk/vol1/run/ERR109/ERR10985747/A22_S204_R2.fq.gz	ftp.sra.ebi.ac.uk/vol1/err/ERR109/047/ERR10985747.bam	A22_S204
PRJEB60398	SAMEA112733398	ERX10422366	ERR10985420	408170	human gut metagenome	ftp.sra.ebi.ac.uk/vol1/fastq/ERR109/020/ERR10985420/ERR10985420_1.fastq.gz;ftp.sra.ebi.ac.uk/vol1/fastq/ERR109/020/ERR10985420/ERR10985420_2.fastq.gz	ftp.sra.ebi.ac.uk/vol1/run/ERR109/ERR10985420/A21_S260_R1.fq.gz;ftp.sra.ebi.ac.uk/vol1/run/ERR109/ERR10985420/A21_S260_R2.fq.gz	ftp.sra.ebi.ac.uk/vol1/err/ERR109/020/ERR10985420.bam	A21_S260
PRJEB60398	SAMEA112733732	ERX10422699	ERR10985753	408170	human gut metagenome	ftp.sra.ebi.ac.uk/vol1/fastq/ERR109/053/ERR10985753/ERR10985753_1.fastq.gz;ftp.sra.ebi.ac.uk/vol1/fastq/ERR109/053/ERR10985753/ERR10985753_2.fastq.gz	ftp.sra.ebi.ac.uk/vol1/run/ERR109/ERR10985753/A22_S210_R1.fq.gz;ftp.sra.ebi.ac.uk/vol1/run/ERR109/ERR10985753/A22_S210_R2.fq.gz	ftp.sra.ebi.ac.uk/vol1/err/ERR109/053/ERR10985753.bam	A22_S210
PRJEB60398	SAMEA112733401	ERX10422369	ERR10985423	408170	human gut metagenome	ftp.sra.ebi.ac.uk/vol1/fastq/ERR109/023/ERR10985423/ERR10985423_1.fastq.gz;ftp.sra.ebi.ac.uk/vol1/fastq/ERR109/023/ERR10985423/ERR10985423_2.fastq.gz	ftp.sra.ebi.ac.uk/vol1/run/ERR109/ERR10985423/A21_S263_R1.fq.gz;ftp.sra.ebi.ac.uk/vol1/run/ERR109/ERR10985423/A21_S263_R2.fq.gz	ftp.sra.ebi.ac.uk/vol1/err/ERR109/023/ERR10985423.bam	A21_S263
PRJEB60398	SAMEA112733733	ERX10422700	ERR10985754	408170	human gut metagenome	ftp.sra.ebi.ac.uk/vol1/fastq/ERR109/054/ERR10985754/ERR10985754_1.fastq.gz;ftp.sra.ebi.ac.uk/vol1/fastq/ERR109/054/ERR10985754/ERR10985754_2.fastq.gz	ftp.sra.ebi.ac.uk/vol1/run/ERR109/ERR10985754/A22_S211_R1.fq.gz;ftp.sra.ebi.ac.uk/vol1/run/ERR109/ERR10985754/A22_S211_R2.fq.gz	ftp.sra.ebi.ac.uk/vol1/err/ERR109/054/ERR10985754.bam	A22_S211
PRJEB60398	SAMEA112733402	ERX10422370	ERR10985424	408170	human gut metagenome	ftp.sra.ebi.ac.uk/vol1/fastq/ERR109/024/ERR10985424/ERR10985424_1.fastq.gz;ftp.sra.ebi.ac.uk/vol1/fastq/ERR109/024/ERR10985424/ERR10985424_2.fastq.gz	ftp.sra.ebi.ac.uk/vol1/run/ERR109/ERR10985424/A21_S264_R1.fq.gz;ftp.sra.ebi.ac.uk/vol1/run/ERR109/ERR10985424/A21_S264_R2.fq.gz	ftp.sra.ebi.ac.uk/vol1/err/ERR109/024/ERR10985424.bam	A21_S264
PRJEB60398	SAMEA112733737	ERX10422704	ERR10985758	408170	human gut metagenome	ftp.sra.ebi.ac.uk/vol1/fastq/ERR109/058/ERR10985758/ERR10985758_1.fastq.gz;ftp.sra.ebi.ac.uk/vol1/fastq/ERR109/058/ERR10985758/ERR10985758_2.fastq.gz	ftp.sra.ebi.ac.uk/vol1/run/ERR109/ERR10985758/A22_S215_R1.fq.gz;ftp.sra.ebi.ac.uk/vol1/run/ERR109/ERR10985758/A22_S215_R2.fq.gz	ftp.sra.ebi.ac.uk/vol1/err/ERR109/058/ERR10985758.bam	A22_S215
PRJEB60398	SAMEA112733405	ERX10422373	ERR10985427	408170	human gut metagenome	ftp.sra.ebi.ac.uk/vol1/fastq/ERR109/027/ERR10985427/ERR10985427_1.fastq.gz;ftp.sra.ebi.ac.uk/vol1/fastq/ERR109/027/ERR10985427/ERR10985427_2.fastq.gz	ftp.sra.ebi.ac.uk/vol1/run/ERR109/ERR10985427/A21_S267_R1.fq.gz;ftp.sra.ebi.ac.uk/vol1/run/ERR109/ERR10985427/A21_S267_R2.fq.gz	ftp.sra.ebi.ac.uk/vol1/err/ERR109/027/ERR10985427.bam	A21_S267
PRJEB60398	SAMEA112733742	ERX10422709	ERR10985763	408170	human gut metagenome	ftp.sra.ebi.ac.uk/vol1/fastq/ERR109/063/ERR10985763/ERR10985763_1.fastq.gz;ftp.sra.ebi.ac.uk/vol1/fastq/ERR109/063/ERR10985763/ERR10985763_2.fastq.gz	ftp.sra.ebi.ac.uk/vol1/run/ERR109/ERR10985763/A22_S220_R1.fq.gz;ftp.sra.ebi.ac.uk/vol1/run/ERR109/ERR10985763/A22_S220_R2.fq.gz	ftp.sra.ebi.ac.uk/vol1/err/ERR109/063/ERR10985763.bam	A22_S220
PRJEB60398	SAMEA112733409	ERX10422377	ERR10985431	408170	human gut metagenome	ftp.sra.ebi.ac.uk/vol1/fastq/ERR109/031/ERR10985431/ERR10985431_1.fastq.gz;ftp.sra.ebi.ac.uk/vol1/fastq/ERR109/031/ERR10985431/ERR10985431_2.fastq.gz	ftp.sra.ebi.ac.uk/vol1/run/ERR109/ERR10985431/A21_S271_R1.fq.gz;ftp.sra.ebi.ac.uk/vol1/run/ERR109/ERR10985431/A21_S271_R2.fq.gz	ftp.sra.ebi.ac.uk/vol1/err/ERR109/031/ERR10985431.bam	A21_S271
PRJEB60398	SAMEA112733743	ERX10422710	ERR10985764	408170	human gut metagenome	ftp.sra.ebi.ac.uk/vol1/fastq/ERR109/064/ERR10985764/ERR10985764_1.fastq.gz;ftp.sra.ebi.ac.uk/vol1/fastq/ERR109/064/ERR10985764/ERR10985764_2.fastq.gz	ftp.sra.ebi.ac.uk/vol1/run/ERR109/ERR10985764/A22_S221_R1.fq.gz;ftp.sra.ebi.ac.uk/vol1/run/ERR109/ERR10985764/A22_S221_R2.fq.gz	ftp.sra.ebi.ac.uk/vol1/err/ERR109/064/ERR10985764.bam	A22_S221
PRJEB60398	SAMEA112733413	ERX10422381	ERR10985435	408170	human gut metagenome	ftp.sra.ebi.ac.uk/vol1/fastq/ERR109/035/ERR10985435/ERR10985435_1.fastq.gz;ftp.sra.ebi.ac.uk/vol1/fastq/ERR109/035/ERR10985435/ERR10985435_2.fastq.gz	ftp.sra.ebi.ac.uk/vol1/run/ERR109/ERR10985435/A21_S275_R1.fq.gz;ftp.sra.ebi.ac.uk/vol1/run/ERR109/ERR10985435/A21_S275_R2.fq.gz	ftp.sra.ebi.ac.uk/vol1/err/ERR109/035/ERR10985435.bam	A21_S275
PRJEB60398	SAMEA112733747	ERX10422714	ERR10985768	408170	human gut metagenome	ftp.sra.ebi.ac.uk/vol1/fastq/ERR109/068/ERR10985768/ERR10985768_1.fastq.gz;ftp.sra.ebi.ac.uk/vol1/fastq/ERR109/068/ERR10985768/ERR10985768_2.fastq.gz	ftp.sra.ebi.ac.uk/vol1/run/ERR109/ERR10985768/A22_S225_R1.fq.gz;ftp.sra.ebi.ac.uk/vol1/run/ERR109/ERR10985768/A22_S225_R2.fq.gz	ftp.sra.ebi.ac.uk/vol1/err/ERR109/068/ERR10985768.bam	A22_S225
PRJEB60398	SAMEA112733415	ERX10422383	ERR10985437	408170	human gut metagenome	ftp.sra.ebi.ac.uk/vol1/fastq/ERR109/037/ERR10985437/ERR10985437_1.fastq.gz;ftp.sra.ebi.ac.uk/vol1/fastq/ERR109/037/ERR10985437/ERR10985437_2.fastq.gz	ftp.sra.ebi.ac.uk/vol1/run/ERR109/ERR10985437/A21_S277_R1.fq.gz;ftp.sra.ebi.ac.uk/vol1/run/ERR109/ERR10985437/A21_S277_R2.fq.gz	ftp.sra.ebi.ac.uk/vol1/err/ERR109/037/ERR10985437.bam	A21_S277
PRJEB60398	SAMEA112733758	ERX10422725	ERR10985779	408170	human gut metagenome	ftp.sra.ebi.ac.uk/vol1/fastq/ERR109/079/ERR10985779/ERR10985779_1.fastq.gz;ftp.sra.ebi.ac.uk/vol1/fastq/ERR109/079/ERR10985779/ERR10985779_2.fastq.gz	ftp.sra.ebi.ac.uk/vol1/run/ERR109/ERR10985779/A22_S236_R1.fq.gz;ftp.sra.ebi.ac.uk/vol1/run/ERR109/ERR10985779/A22_S236_R2.fq.gz	ftp.sra.ebi.ac.uk/vol1/err/ERR109/079/ERR10985779.bam	A22_S236
PRJEB60398	SAMEA112733421	ERX10422388	ERR10985442	408170	human gut metagenome	ftp.sra.ebi.ac.uk/vol1/fastq/ERR109/042/ERR10985442/ERR10985442_1.fastq.gz;ftp.sra.ebi.ac.uk/vol1/fastq/ERR109/042/ERR10985442/ERR10985442_2.fastq.gz	ftp.sra.ebi.ac.uk/vol1/run/ERR109/ERR10985442/A21_S283_R1.fq.gz;ftp.sra.ebi.ac.uk/vol1/run/ERR109/ERR10985442/A21_S283_R2.fq.gz	ftp.sra.ebi.ac.uk/vol1/err/ERR109/042/ERR10985442.bam	A21_S283
PRJEB60398	SAMEA112733760	ERX10422727	ERR10985781	408170	human gut metagenome	ftp.sra.ebi.ac.uk/vol1/fastq/ERR109/081/ERR10985781/ERR10985781_1.fastq.gz;ftp.sra.ebi.ac.uk/vol1/fastq/ERR109/081/ERR10985781/ERR10985781_2.fastq.gz	ftp.sra.ebi.ac.uk/vol1/run/ERR109/ERR10985781/A22_S238_R1.fq.gz;ftp.sra.ebi.ac.uk/vol1/run/ERR109/ERR10985781/A22_S238_R2.fq.gz	ftp.sra.ebi.ac.uk/vol1/err/ERR109/081/ERR10985781.bam	A22_S238
PRJEB60398	SAMEA112733427	ERX10422394	ERR10985448	408170	human gut metagenome	ftp.sra.ebi.ac.uk/vol1/fastq/ERR109/048/ERR10985448/ERR10985448_1.fastq.gz;ftp.sra.ebi.ac.uk/vol1/fastq/ERR109/048/ERR10985448/ERR10985448_2.fastq.gz	ftp.sra.ebi.ac.uk/vol1/run/ERR109/ERR10985448/A21_S289_R1.fq.gz;ftp.sra.ebi.ac.uk/vol1/run/ERR109/ERR10985448/A21_S289_R2.fq.gz	ftp.sra.ebi.ac.uk/vol1/err/ERR109/048/ERR10985448.bam	A21_S289
PRJEB60398	SAMEA112733768	ERX10422734	ERR10985788	408170	human gut metagenome	ftp.sra.ebi.ac.uk/vol1/fastq/ERR109/088/ERR10985788/ERR10985788_1.fastq.gz;ftp.sra.ebi.ac.uk/vol1/fastq/ERR109/088/ERR10985788/ERR10985788_2.fastq.gz	ftp.sra.ebi.ac.uk/vol1/run/ERR109/ERR10985788/A22_S246_R1.fq.gz;ftp.sra.ebi.ac.uk/vol1/run/ERR109/ERR10985788/A22_S246_R2.fq.gz	ftp.sra.ebi.ac.uk/vol1/err/ERR109/088/ERR10985788.bam	A22_S246
PRJEB60398	SAMEA112733429	ERX10422396	ERR10985450	408170	human gut metagenome	ftp.sra.ebi.ac.uk/vol1/fastq/ERR109/050/ERR10985450/ERR10985450_1.fastq.gz;ftp.sra.ebi.ac.uk/vol1/fastq/ERR109/050/ERR10985450/ERR10985450_2.fastq.gz	ftp.sra.ebi.ac.uk/vol1/run/ERR109/ERR10985450/A21_S291_R1.fq.gz;ftp.sra.ebi.ac.uk/vol1/run/ERR109/ERR10985450/A21_S291_R2.fq.gz	ftp.sra.ebi.ac.uk/vol1/err/ERR109/050/ERR10985450.bam	A21_S291
PRJEB60398	SAMEA112733769	ERX10422735	ERR10985789	408170	human gut metagenome	ftp.sra.ebi.ac.uk/vol1/fastq/ERR109/089/ERR10985789/ERR10985789_1.fastq.gz;ftp.sra.ebi.ac.uk/vol1/fastq/ERR109/089/ERR10985789/ERR10985789_2.fastq.gz	ftp.sra.ebi.ac.uk/vol1/run/ERR109/ERR10985789/A22_S247_R1.fq.gz;ftp.sra.ebi.ac.uk/vol1/run/ERR109/ERR10985789/A22_S247_R2.fq.gz	ftp.sra.ebi.ac.uk/vol1/err/ERR109/089/ERR10985789.bam	A22_S247
PRJEB60398	SAMEA112733431	ERX10422398	ERR10985452	408170	human gut metagenome	ftp.sra.ebi.ac.uk/vol1/fastq/ERR109/052/ERR10985452/ERR10985452_1.fastq.gz;ftp.sra.ebi.ac.uk/vol1/fastq/ERR109/052/ERR10985452/ERR10985452_2.fastq.gz	ftp.sra.ebi.ac.uk/vol1/run/ERR109/ERR10985452/A21_S293_R1.fq.gz;ftp.sra.ebi.ac.uk/vol1/run/ERR109/ERR10985452/A21_S293_R2.fq.gz	ftp.sra.ebi.ac.uk/vol1/err/ERR109/052/ERR10985452.bam	A21_S293
PRJEB60398	SAMEA112733772	ERX10422738	ERR10985792	408170	human gut metagenome	ftp.sra.ebi.ac.uk/vol1/fastq/ERR109/092/ERR10985792/ERR10985792_1.fastq.gz;ftp.sra.ebi.ac.uk/vol1/fastq/ERR109/092/ERR10985792/ERR10985792_2.fastq.gz	ftp.sra.ebi.ac.uk/vol1/run/ERR109/ERR10985792/A22_S250_R1.fq.gz;ftp.sra.ebi.ac.uk/vol1/run/ERR109/ERR10985792/A22_S250_R2.fq.gz	ftp.sra.ebi.ac.uk/vol1/err/ERR109/092/ERR10985792.bam	A22_S250
PRJEB60398	SAMEA112733438	ERX10422405	ERR10985459	408170	human gut metagenome	ftp.sra.ebi.ac.uk/vol1/fastq/ERR109/059/ERR10985459/ERR10985459_1.fastq.gz;ftp.sra.ebi.ac.uk/vol1/fastq/ERR109/059/ERR10985459/ERR10985459_2.fastq.gz	ftp.sra.ebi.ac.uk/vol1/run/ERR109/ERR10985459/A21_S300_R1.fq.gz;ftp.sra.ebi.ac.uk/vol1/run/ERR109/ERR10985459/A21_S300_R2.fq.gz	ftp.sra.ebi.ac.uk/vol1/err/ERR109/059/ERR10985459.bam	A21_S300
PRJEB60398	SAMEA112733777	ERX10422743	ERR10985797	408170	human gut metagenome	ftp.sra.ebi.ac.uk/vol1/fastq/ERR109/097/ERR10985797/ERR10985797_1.fastq.gz;ftp.sra.ebi.ac.uk/vol1/fastq/ERR109/097/ERR10985797/ERR10985797_2.fastq.gz	ftp.sra.ebi.ac.uk/vol1/run/ERR109/ERR10985797/A22_S255_R1.fq.gz;ftp.sra.ebi.ac.uk/vol1/run/ERR109/ERR10985797/A22_S255_R2.fq.gz	ftp.sra.ebi.ac.uk/vol1/err/ERR109/097/ERR10985797.bam	A22_S255
PRJEB60398	SAMEA112733439	ERX10422406	ERR10985460	408170	human gut metagenome	ftp.sra.ebi.ac.uk/vol1/fastq/ERR109/060/ERR10985460/ERR10985460_1.fastq.gz;ftp.sra.ebi.ac.uk/vol1/fastq/ERR109/060/ERR10985460/ERR10985460_2.fastq.gz	ftp.sra.ebi.ac.uk/vol1/run/ERR109/ERR10985460/A21_S301_R1.fq.gz;ftp.sra.ebi.ac.uk/vol1/run/ERR109/ERR10985460/A21_S301_R2.fq.gz	ftp.sra.ebi.ac.uk/vol1/err/ERR109/060/ERR10985460.bam	A21_S301
PRJEB60398	SAMEA112733783	ERX10422749	ERR10985803	408170	human gut metagenome	ftp.sra.ebi.ac.uk/vol1/fastq/ERR109/003/ERR10985803/ERR10985803_1.fastq.gz;ftp.sra.ebi.ac.uk/vol1/fastq/ERR109/003/ERR10985803/ERR10985803_2.fastq.gz	ftp.sra.ebi.ac.uk/vol1/run/ERR109/ERR10985803/A22_S261_R1.fq.gz;ftp.sra.ebi.ac.uk/vol1/run/ERR109/ERR10985803/A22_S261_R2.fq.gz	ftp.sra.ebi.ac.uk/vol1/err/ERR109/003/ERR10985803.bam	A22_S261
PRJEB60398	SAMEA112733440	ERX10422407	ERR10985461	408170	human gut metagenome	ftp.sra.ebi.ac.uk/vol1/fastq/ERR109/061/ERR10985461/ERR10985461_1.fastq.gz;ftp.sra.ebi.ac.uk/vol1/fastq/ERR109/061/ERR10985461/ERR10985461_2.fastq.gz	ftp.sra.ebi.ac.uk/vol1/run/ERR109/ERR10985461/A21_S302_R1.fq.gz;ftp.sra.ebi.ac.uk/vol1/run/ERR109/ERR10985461/A21_S302_R2.fq.gz	ftp.sra.ebi.ac.uk/vol1/err/ERR109/061/ERR10985461.bam	A21_S302
PRJEB60398	SAMEA112733785	ERX10422751	ERR10985805	408170	human gut metagenome	ftp.sra.ebi.ac.uk/vol1/fastq/ERR109/005/ERR10985805/ERR10985805_1.fastq.gz;ftp.sra.ebi.ac.uk/vol1/fastq/ERR109/005/ERR10985805/ERR10985805_2.fastq.gz	ftp.sra.ebi.ac.uk/vol1/run/ERR109/ERR10985805/A22_S263_R1.fq.gz;ftp.sra.ebi.ac.uk/vol1/run/ERR109/ERR10985805/A22_S263_R2.fq.gz	ftp.sra.ebi.ac.uk/vol1/err/ERR109/005/ERR10985805.bam	A22_S263
PRJEB60398	SAMEA112733441	ERX10422408	ERR10985462	408170	human gut metagenome	ftp.sra.ebi.ac.uk/vol1/fastq/ERR109/062/ERR10985462/ERR10985462_1.fastq.gz;ftp.sra.ebi.ac.uk/vol1/fastq/ERR109/062/ERR10985462/ERR10985462_2.fastq.gz	ftp.sra.ebi.ac.uk/vol1/run/ERR109/ERR10985462/A21_S303_R1.fq.gz;ftp.sra.ebi.ac.uk/vol1/run/ERR109/ERR10985462/A21_S303_R2.fq.gz	ftp.sra.ebi.ac.uk/vol1/err/ERR109/062/ERR10985462.bam	A21_S303
PRJEB60398	SAMEA112733791	ERX10422757	ERR10985811	408170	human gut metagenome	ftp.sra.ebi.ac.uk/vol1/fastq/ERR109/011/ERR10985811/ERR10985811_1.fastq.gz;ftp.sra.ebi.ac.uk/vol1/fastq/ERR109/011/ERR10985811/ERR10985811_2.fastq.gz	ftp.sra.ebi.ac.uk/vol1/run/ERR109/ERR10985811/A22_S269_R1.fq.gz;ftp.sra.ebi.ac.uk/vol1/run/ERR109/ERR10985811/A22_S269_R2.fq.gz	ftp.sra.ebi.ac.uk/vol1/err/ERR109/011/ERR10985811.bam	A22_S269
PRJEB60398	SAMEA112733442	ERX10422409	ERR10985463	408170	human gut metagenome	ftp.sra.ebi.ac.uk/vol1/fastq/ERR109/063/ERR10985463/ERR10985463_1.fastq.gz;ftp.sra.ebi.ac.uk/vol1/fastq/ERR109/063/ERR10985463/ERR10985463_2.fastq.gz	ftp.sra.ebi.ac.uk/vol1/run/ERR109/ERR10985463/A21_S304_R1.fq.gz;ftp.sra.ebi.ac.uk/vol1/run/ERR109/ERR10985463/A21_S304_R2.fq.gz	ftp.sra.ebi.ac.uk/vol1/err/ERR109/063/ERR10985463.bam	A21_S304
PRJEB60398	SAMEA112733792	ERX10422758	ERR10985812	408170	human gut metagenome	ftp.sra.ebi.ac.uk/vol1/fastq/ERR109/012/ERR10985812/ERR10985812_1.fastq.gz;ftp.sra.ebi.ac.uk/vol1/fastq/ERR109/012/ERR10985812/ERR10985812_2.fastq.gz	ftp.sra.ebi.ac.uk/vol1/run/ERR109/ERR10985812/A22_S270_R1.fq.gz;ftp.sra.ebi.ac.uk/vol1/run/ERR109/ERR10985812/A22_S270_R2.fq.gz	ftp.sra.ebi.ac.uk/vol1/err/ERR109/012/ERR10985812.bam	A22_S270
PRJEB60398	SAMEA112733446	ERX10422413	ERR10985467	408170	human gut metagenome	ftp.sra.ebi.ac.uk/vol1/fastq/ERR109/067/ERR10985467/ERR10985467_1.fastq.gz;ftp.sra.ebi.ac.uk/vol1/fastq/ERR109/067/ERR10985467/ERR10985467_2.fastq.gz	ftp.sra.ebi.ac.uk/vol1/run/ERR109/ERR10985467/A21_S308_R1.fq.gz;ftp.sra.ebi.ac.uk/vol1/run/ERR109/ERR10985467/A21_S308_R2.fq.gz	ftp.sra.ebi.ac.uk/vol1/err/ERR109/067/ERR10985467.bam	A21_S308
PRJEB60398	SAMEA112733794	ERX10422760	ERR10985814	408170	human gut metagenome	ftp.sra.ebi.ac.uk/vol1/fastq/ERR109/014/ERR10985814/ERR10985814_1.fastq.gz;ftp.sra.ebi.ac.uk/vol1/fastq/ERR109/014/ERR10985814/ERR10985814_2.fastq.gz	ftp.sra.ebi.ac.uk/vol1/run/ERR109/ERR10985814/A22_S272_R1.fq.gz;ftp.sra.ebi.ac.uk/vol1/run/ERR109/ERR10985814/A22_S272_R2.fq.gz	ftp.sra.ebi.ac.uk/vol1/err/ERR109/014/ERR10985814.bam	A22_S272
PRJEB60398	SAMEA112733447	ERX10422414	ERR10985468	408170	human gut metagenome	ftp.sra.ebi.ac.uk/vol1/fastq/ERR109/068/ERR10985468/ERR10985468_1.fastq.gz;ftp.sra.ebi.ac.uk/vol1/fastq/ERR109/068/ERR10985468/ERR10985468_2.fastq.gz	ftp.sra.ebi.ac.uk/vol1/run/ERR109/ERR10985468/A21_S309_R1.fq.gz;ftp.sra.ebi.ac.uk/vol1/run/ERR109/ERR10985468/A21_S309_R2.fq.gz	ftp.sra.ebi.ac.uk/vol1/err/ERR109/068/ERR10985468.bam	A21_S309
PRJEB60398	SAMEA112733802	ERX10422768	ERR10985822	408170	human gut metagenome	ftp.sra.ebi.ac.uk/vol1/fastq/ERR109/022/ERR10985822/ERR10985822_1.fastq.gz;ftp.sra.ebi.ac.uk/vol1/fastq/ERR109/022/ERR10985822/ERR10985822_2.fastq.gz	ftp.sra.ebi.ac.uk/vol1/run/ERR109/ERR10985822/A22_S280_R1.fq.gz;ftp.sra.ebi.ac.uk/vol1/run/ERR109/ERR10985822/A22_S280_R2.fq.gz	ftp.sra.ebi.ac.uk/vol1/err/ERR109/022/ERR10985822.bam	A22_S280
PRJEB60398	SAMEA112733449	ERX10422416	ERR10985470	408170	human gut metagenome	ftp.sra.ebi.ac.uk/vol1/fastq/ERR109/070/ERR10985470/ERR10985470_1.fastq.gz;ftp.sra.ebi.ac.uk/vol1/fastq/ERR109/070/ERR10985470/ERR10985470_2.fastq.gz	ftp.sra.ebi.ac.uk/vol1/run/ERR109/ERR10985470/A21_S311_R1.fq.gz;ftp.sra.ebi.ac.uk/vol1/run/ERR109/ERR10985470/A21_S311_R2.fq.gz	ftp.sra.ebi.ac.uk/vol1/err/ERR109/070/ERR10985470.bam	A21_S311
PRJEB60398	SAMEA112733805	ERX10422771	ERR10985825	408170	human gut metagenome	ftp.sra.ebi.ac.uk/vol1/fastq/ERR109/025/ERR10985825/ERR10985825_1.fastq.gz;ftp.sra.ebi.ac.uk/vol1/fastq/ERR109/025/ERR10985825/ERR10985825_2.fastq.gz	ftp.sra.ebi.ac.uk/vol1/run/ERR109/ERR10985825/A22_S283_R1.fq.gz;ftp.sra.ebi.ac.uk/vol1/run/ERR109/ERR10985825/A22_S283_R2.fq.gz	ftp.sra.ebi.ac.uk/vol1/err/ERR109/025/ERR10985825.bam	A22_S283
PRJEB60398	SAMEA112733452	ERX10422419	ERR10985473	408170	human gut metagenome	ftp.sra.ebi.ac.uk/vol1/fastq/ERR109/073/ERR10985473/ERR10985473_1.fastq.gz;ftp.sra.ebi.ac.uk/vol1/fastq/ERR109/073/ERR10985473/ERR10985473_2.fastq.gz	ftp.sra.ebi.ac.uk/vol1/run/ERR109/ERR10985473/A21_S314_R1.fq.gz;ftp.sra.ebi.ac.uk/vol1/run/ERR109/ERR10985473/A21_S314_R2.fq.gz	ftp.sra.ebi.ac.uk/vol1/err/ERR109/073/ERR10985473.bam	A21_S314
PRJEB60398	SAMEA112733809	ERX10422775	ERR10985829	408170	human gut metagenome	ftp.sra.ebi.ac.uk/vol1/fastq/ERR109/029/ERR10985829/ERR10985829_1.fastq.gz;ftp.sra.ebi.ac.uk/vol1/fastq/ERR109/029/ERR10985829/ERR10985829_2.fastq.gz	ftp.sra.ebi.ac.uk/vol1/run/ERR109/ERR10985829/A22_S287_R1.fq.gz;ftp.sra.ebi.ac.uk/vol1/run/ERR109/ERR10985829/A22_S287_R2.fq.gz	ftp.sra.ebi.ac.uk/vol1/err/ERR109/029/ERR10985829.bam	A22_S287
PRJEB60398	SAMEA112733458	ERX10422425	ERR10985479	408170	human gut metagenome	ftp.sra.ebi.ac.uk/vol1/fastq/ERR109/079/ERR10985479/ERR10985479_1.fastq.gz;ftp.sra.ebi.ac.uk/vol1/fastq/ERR109/079/ERR10985479/ERR10985479_2.fastq.gz	ftp.sra.ebi.ac.uk/vol1/run/ERR109/ERR10985479/A21_S320_R1.fq.gz;ftp.sra.ebi.ac.uk/vol1/run/ERR109/ERR10985479/A21_S320_R2.fq.gz	ftp.sra.ebi.ac.uk/vol1/err/ERR109/079/ERR10985479.bam	A21_S320
PRJEB60398	SAMEA112733812	ERX10422778	ERR10985832	408170	human gut metagenome	ftp.sra.ebi.ac.uk/vol1/fastq/ERR109/032/ERR10985832/ERR10985832_1.fastq.gz;ftp.sra.ebi.ac.uk/vol1/fastq/ERR109/032/ERR10985832/ERR10985832_2.fastq.gz	ftp.sra.ebi.ac.uk/vol1/run/ERR109/ERR10985832/A22_S290_R1.fq.gz;ftp.sra.ebi.ac.uk/vol1/run/ERR109/ERR10985832/A22_S290_R2.fq.gz	ftp.sra.ebi.ac.uk/vol1/err/ERR109/032/ERR10985832.bam	A22_S290
PRJEB60398	SAMEA112733465	ERX10422432	ERR10985486	408170	human gut metagenome	ftp.sra.ebi.ac.uk/vol1/fastq/ERR109/086/ERR10985486/ERR10985486_1.fastq.gz;ftp.sra.ebi.ac.uk/vol1/fastq/ERR109/086/ERR10985486/ERR10985486_2.fastq.gz	ftp.sra.ebi.ac.uk/vol1/run/ERR109/ERR10985486/A21_S327_R1.fq.gz;ftp.sra.ebi.ac.uk/vol1/run/ERR109/ERR10985486/A21_S327_R2.fq.gz	ftp.sra.ebi.ac.uk/vol1/err/ERR109/086/ERR10985486.bam	A21_S327
PRJEB60398	SAMEA112733813	ERX10422779	ERR10985833	408170	human gut metagenome	ftp.sra.ebi.ac.uk/vol1/fastq/ERR109/033/ERR10985833/ERR10985833_1.fastq.gz;ftp.sra.ebi.ac.uk/vol1/fastq/ERR109/033/ERR10985833/ERR10985833_2.fastq.gz	ftp.sra.ebi.ac.uk/vol1/run/ERR109/ERR10985833/A22_S291_R1.fq.gz;ftp.sra.ebi.ac.uk/vol1/run/ERR109/ERR10985833/A22_S291_R2.fq.gz	ftp.sra.ebi.ac.uk/vol1/err/ERR109/033/ERR10985833.bam	A22_S291
PRJEB60398	SAMEA112733469	ERX10422436	ERR10985490	408170	human gut metagenome	ftp.sra.ebi.ac.uk/vol1/fastq/ERR109/090/ERR10985490/ERR10985490_1.fastq.gz;ftp.sra.ebi.ac.uk/vol1/fastq/ERR109/090/ERR10985490/ERR10985490_2.fastq.gz	ftp.sra.ebi.ac.uk/vol1/run/ERR109/ERR10985490/A21_S331_R1.fq.gz;ftp.sra.ebi.ac.uk/vol1/run/ERR109/ERR10985490/A21_S331_R2.fq.gz	ftp.sra.ebi.ac.uk/vol1/err/ERR109/090/ERR10985490.bam	A21_S331
PRJEB60398	SAMEA112733478	ERX10422445	ERR10985499	408170	human gut metagenome	ftp.sra.ebi.ac.uk/vol1/fastq/ERR109/099/ERR10985499/ERR10985499_1.fastq.gz;ftp.sra.ebi.ac.uk/vol1/fastq/ERR109/099/ERR10985499/ERR10985499_2.fastq.gz	ftp.sra.ebi.ac.uk/vol1/run/ERR109/ERR10985499/A21_S340_R1.fq.gz;ftp.sra.ebi.ac.uk/vol1/run/ERR109/ERR10985499/A21_S340_R2.fq.gz	ftp.sra.ebi.ac.uk/vol1/err/ERR109/099/ERR10985499.bam	A21_S340
PRJEB60398	SAMEA112733818	ERX10422784	ERR10985838	408170	human gut metagenome	ftp.sra.ebi.ac.uk/vol1/fastq/ERR109/038/ERR10985838/ERR10985838_1.fastq.gz;ftp.sra.ebi.ac.uk/vol1/fastq/ERR109/038/ERR10985838/ERR10985838_2.fastq.gz	ftp.sra.ebi.ac.uk/vol1/run/ERR109/ERR10985838/A22_S296_R1.fq.gz;ftp.sra.ebi.ac.uk/vol1/run/ERR109/ERR10985838/A22_S296_R2.fq.gz	ftp.sra.ebi.ac.uk/vol1/err/ERR109/038/ERR10985838.bam	A22_S296
PRJEB60398	SAMEA112733479	ERX10422446	ERR10985500	408170	human gut metagenome	ftp.sra.ebi.ac.uk/vol1/fastq/ERR109/000/ERR10985500/ERR10985500_1.fastq.gz;ftp.sra.ebi.ac.uk/vol1/fastq/ERR109/000/ERR10985500/ERR10985500_2.fastq.gz	ftp.sra.ebi.ac.uk/vol1/run/ERR109/ERR10985500/A21_S341_R1.fq.gz;ftp.sra.ebi.ac.uk/vol1/run/ERR109/ERR10985500/A21_S341_R2.fq.gz	ftp.sra.ebi.ac.uk/vol1/err/ERR109/000/ERR10985500.bam	A21_S341
PRJEB60398	SAMEA112733821	ERX10422787	ERR10985841	408170	human gut metagenome	ftp.sra.ebi.ac.uk/vol1/fastq/ERR109/041/ERR10985841/ERR10985841_1.fastq.gz;ftp.sra.ebi.ac.uk/vol1/fastq/ERR109/041/ERR10985841/ERR10985841_2.fastq.gz	ftp.sra.ebi.ac.uk/vol1/run/ERR109/ERR10985841/A22_S299_R1.fq.gz;ftp.sra.ebi.ac.uk/vol1/run/ERR109/ERR10985841/A22_S299_R2.fq.gz	ftp.sra.ebi.ac.uk/vol1/err/ERR109/041/ERR10985841.bam	A22_S299
PRJEB60398	SAMEA112733480	ERX10422447	ERR10985501	408170	human gut metagenome	ftp.sra.ebi.ac.uk/vol1/fastq/ERR109/001/ERR10985501/ERR10985501_1.fastq.gz;ftp.sra.ebi.ac.uk/vol1/fastq/ERR109/001/ERR10985501/ERR10985501_2.fastq.gz	ftp.sra.ebi.ac.uk/vol1/run/ERR109/ERR10985501/A21_S342_R1.fq.gz;ftp.sra.ebi.ac.uk/vol1/run/ERR109/ERR10985501/A21_S342_R2.fq.gz	ftp.sra.ebi.ac.uk/vol1/err/ERR109/001/ERR10985501.bam	A21_S342
PRJEB60398	SAMEA112733822	ERX10422788	ERR10985842	408170	human gut metagenome	ftp.sra.ebi.ac.uk/vol1/fastq/ERR109/042/ERR10985842/ERR10985842_1.fastq.gz;ftp.sra.ebi.ac.uk/vol1/fastq/ERR109/042/ERR10985842/ERR10985842_2.fastq.gz	ftp.sra.ebi.ac.uk/vol1/run/ERR109/ERR10985842/A22_S300_R1.fq.gz;ftp.sra.ebi.ac.uk/vol1/run/ERR109/ERR10985842/A22_S300_R2.fq.gz	ftp.sra.ebi.ac.uk/vol1/err/ERR109/042/ERR10985842.bam	A22_S300
PRJEB60398	SAMEA112733481	ERX10422448	ERR10985502	408170	human gut metagenome	ftp.sra.ebi.ac.uk/vol1/fastq/ERR109/002/ERR10985502/ERR10985502_1.fastq.gz;ftp.sra.ebi.ac.uk/vol1/fastq/ERR109/002/ERR10985502/ERR10985502_2.fastq.gz	ftp.sra.ebi.ac.uk/vol1/run/ERR109/ERR10985502/A21_S343_R1.fq.gz;ftp.sra.ebi.ac.uk/vol1/run/ERR109/ERR10985502/A21_S343_R2.fq.gz	ftp.sra.ebi.ac.uk/vol1/err/ERR109/002/ERR10985502.bam	A21_S343
PRJEB60398	SAMEA112733825	ERX10422791	ERR10985845	408170	human gut metagenome	ftp.sra.ebi.ac.uk/vol1/fastq/ERR109/045/ERR10985845/ERR10985845_1.fastq.gz;ftp.sra.ebi.ac.uk/vol1/fastq/ERR109/045/ERR10985845/ERR10985845_2.fastq.gz	ftp.sra.ebi.ac.uk/vol1/run/ERR109/ERR10985845/A22_S303_R1.fq.gz;ftp.sra.ebi.ac.uk/vol1/run/ERR109/ERR10985845/A22_S303_R2.fq.gz	ftp.sra.ebi.ac.uk/vol1/err/ERR109/045/ERR10985845.bam	A22_S303
PRJEB60398	SAMEA112733482	ERX10422449	ERR10985503	408170	human gut metagenome	ftp.sra.ebi.ac.uk/vol1/fastq/ERR109/003/ERR10985503/ERR10985503_1.fastq.gz;ftp.sra.ebi.ac.uk/vol1/fastq/ERR109/003/ERR10985503/ERR10985503_2.fastq.gz	ftp.sra.ebi.ac.uk/vol1/run/ERR109/ERR10985503/A21_S344_R1.fq.gz;ftp.sra.ebi.ac.uk/vol1/run/ERR109/ERR10985503/A21_S344_R2.fq.gz	ftp.sra.ebi.ac.uk/vol1/err/ERR109/003/ERR10985503.bam	A21_S344
PRJEB60398	SAMEA112733826	ERX10422792	ERR10985846	408170	human gut metagenome	ftp.sra.ebi.ac.uk/vol1/fastq/ERR109/046/ERR10985846/ERR10985846_1.fastq.gz;ftp.sra.ebi.ac.uk/vol1/fastq/ERR109/046/ERR10985846/ERR10985846_2.fastq.gz	ftp.sra.ebi.ac.uk/vol1/run/ERR109/ERR10985846/A22_S304_R1.fq.gz;ftp.sra.ebi.ac.uk/vol1/run/ERR109/ERR10985846/A22_S304_R2.fq.gz	ftp.sra.ebi.ac.uk/vol1/err/ERR109/046/ERR10985846.bam	A22_S304
PRJEB60398	SAMEA112733484	ERX10422451	ERR10985505	408170	human gut metagenome	ftp.sra.ebi.ac.uk/vol1/fastq/ERR109/005/ERR10985505/ERR10985505_1.fastq.gz;ftp.sra.ebi.ac.uk/vol1/fastq/ERR109/005/ERR10985505/ERR10985505_2.fastq.gz	ftp.sra.ebi.ac.uk/vol1/run/ERR109/ERR10985505/A21_S346_R1.fq.gz;ftp.sra.ebi.ac.uk/vol1/run/ERR109/ERR10985505/A21_S346_R2.fq.gz	ftp.sra.ebi.ac.uk/vol1/err/ERR109/005/ERR10985505.bam	A21_S346
PRJEB60398	SAMEA112733827	ERX10422793	ERR10985847	408170	human gut metagenome	ftp.sra.ebi.ac.uk/vol1/fastq/ERR109/047/ERR10985847/ERR10985847_1.fastq.gz;ftp.sra.ebi.ac.uk/vol1/fastq/ERR109/047/ERR10985847/ERR10985847_2.fastq.gz	ftp.sra.ebi.ac.uk/vol1/run/ERR109/ERR10985847/A22_S305_R1.fq.gz;ftp.sra.ebi.ac.uk/vol1/run/ERR109/ERR10985847/A22_S305_R2.fq.gz	ftp.sra.ebi.ac.uk/vol1/err/ERR109/047/ERR10985847.bam	A22_S305
PRJEB60398	SAMEA112733486	ERX10422453	ERR10985507	408170	human gut metagenome	ftp.sra.ebi.ac.uk/vol1/fastq/ERR109/007/ERR10985507/ERR10985507_1.fastq.gz;ftp.sra.ebi.ac.uk/vol1/fastq/ERR109/007/ERR10985507/ERR10985507_2.fastq.gz	ftp.sra.ebi.ac.uk/vol1/run/ERR109/ERR10985507/A21_S348_R1.fq.gz;ftp.sra.ebi.ac.uk/vol1/run/ERR109/ERR10985507/A21_S348_R2.fq.gz	ftp.sra.ebi.ac.uk/vol1/err/ERR109/007/ERR10985507.bam	A21_S348
PRJEB60398	SAMEA112733835	ERX10422801	ERR10985855	408170	human gut metagenome	ftp.sra.ebi.ac.uk/vol1/fastq/ERR109/055/ERR10985855/ERR10985855_1.fastq.gz;ftp.sra.ebi.ac.uk/vol1/fastq/ERR109/055/ERR10985855/ERR10985855_2.fastq.gz	ftp.sra.ebi.ac.uk/vol1/run/ERR109/ERR10985855/A22_S313_R1.fq.gz;ftp.sra.ebi.ac.uk/vol1/run/ERR109/ERR10985855/A22_S313_R2.fq.gz	ftp.sra.ebi.ac.uk/vol1/err/ERR109/055/ERR10985855.bam	A22_S313
PRJEB60398	SAMEA112733487	ERX10422454	ERR10985508	408170	human gut metagenome	ftp.sra.ebi.ac.uk/vol1/fastq/ERR109/008/ERR10985508/ERR10985508_1.fastq.gz;ftp.sra.ebi.ac.uk/vol1/fastq/ERR109/008/ERR10985508/ERR10985508_2.fastq.gz	ftp.sra.ebi.ac.uk/vol1/run/ERR109/ERR10985508/A21_S349_R1.fq.gz;ftp.sra.ebi.ac.uk/vol1/run/ERR109/ERR10985508/A21_S349_R2.fq.gz	ftp.sra.ebi.ac.uk/vol1/err/ERR109/008/ERR10985508.bam	A21_S349
PRJEB60398	SAMEA112733842	ERX10422808	ERR10985862	408170	human gut metagenome	ftp.sra.ebi.ac.uk/vol1/fastq/ERR109/062/ERR10985862/ERR10985862_1.fastq.gz;ftp.sra.ebi.ac.uk/vol1/fastq/ERR109/062/ERR10985862/ERR10985862_2.fastq.gz	ftp.sra.ebi.ac.uk/vol1/run/ERR109/ERR10985862/A22_S320_R1.fq.gz;ftp.sra.ebi.ac.uk/vol1/run/ERR109/ERR10985862/A22_S320_R2.fq.gz	ftp.sra.ebi.ac.uk/vol1/err/ERR109/062/ERR10985862.bam	A22_S320
PRJEB60398	SAMEA112733493	ERX10422460	ERR10985514	408170	human gut metagenome	ftp.sra.ebi.ac.uk/vol1/fastq/ERR109/014/ERR10985514/ERR10985514_1.fastq.gz;ftp.sra.ebi.ac.uk/vol1/fastq/ERR109/014/ERR10985514/ERR10985514_2.fastq.gz	ftp.sra.ebi.ac.uk/vol1/run/ERR109/ERR10985514/A21_S355_R1.fq.gz;ftp.sra.ebi.ac.uk/vol1/run/ERR109/ERR10985514/A21_S355_R2.fq.gz	ftp.sra.ebi.ac.uk/vol1/err/ERR109/014/ERR10985514.bam	A21_S355
PRJEB60398	SAMEA112733844	ERX10422810	ERR10985864	408170	human gut metagenome	ftp.sra.ebi.ac.uk/vol1/fastq/ERR109/064/ERR10985864/ERR10985864_1.fastq.gz;ftp.sra.ebi.ac.uk/vol1/fastq/ERR109/064/ERR10985864/ERR10985864_2.fastq.gz	ftp.sra.ebi.ac.uk/vol1/run/ERR109/ERR10985864/A22_S322_R1.fq.gz;ftp.sra.ebi.ac.uk/vol1/run/ERR109/ERR10985864/A22_S322_R2.fq.gz	ftp.sra.ebi.ac.uk/vol1/err/ERR109/064/ERR10985864.bam	A22_S322
PRJEB60398	SAMEA112733497	ERX10422464	ERR10985518	408170	human gut metagenome	ftp.sra.ebi.ac.uk/vol1/fastq/ERR109/018/ERR10985518/ERR10985518_1.fastq.gz;ftp.sra.ebi.ac.uk/vol1/fastq/ERR109/018/ERR10985518/ERR10985518_2.fastq.gz	ftp.sra.ebi.ac.uk/vol1/run/ERR109/ERR10985518/A21_S359_R1.fq.gz;ftp.sra.ebi.ac.uk/vol1/run/ERR109/ERR10985518/A21_S359_R2.fq.gz	ftp.sra.ebi.ac.uk/vol1/err/ERR109/018/ERR10985518.bam	A21_S359
PRJEB60398	SAMEA112733846	ERX10422812	ERR10985866	408170	human gut metagenome	ftp.sra.ebi.ac.uk/vol1/fastq/ERR109/066/ERR10985866/ERR10985866_1.fastq.gz;ftp.sra.ebi.ac.uk/vol1/fastq/ERR109/066/ERR10985866/ERR10985866_2.fastq.gz	ftp.sra.ebi.ac.uk/vol1/run/ERR109/ERR10985866/A22_S324_R1.fq.gz;ftp.sra.ebi.ac.uk/vol1/run/ERR109/ERR10985866/A22_S324_R2.fq.gz	ftp.sra.ebi.ac.uk/vol1/err/ERR109/066/ERR10985866.bam	A22_S324
PRJEB60398	SAMEA112733500	ERX10422467	ERR10985521	408170	human gut metagenome	ftp.sra.ebi.ac.uk/vol1/fastq/ERR109/021/ERR10985521/ERR10985521_1.fastq.gz;ftp.sra.ebi.ac.uk/vol1/fastq/ERR109/021/ERR10985521/ERR10985521_2.fastq.gz	ftp.sra.ebi.ac.uk/vol1/run/ERR109/ERR10985521/A21_S362_R1.fq.gz;ftp.sra.ebi.ac.uk/vol1/run/ERR109/ERR10985521/A21_S362_R2.fq.gz	ftp.sra.ebi.ac.uk/vol1/err/ERR109/021/ERR10985521.bam	A21_S362
PRJEB60398	SAMEA112733851	ERX10422817	ERR10985871	408170	human gut metagenome	ftp.sra.ebi.ac.uk/vol1/fastq/ERR109/071/ERR10985871/ERR10985871_1.fastq.gz;ftp.sra.ebi.ac.uk/vol1/fastq/ERR109/071/ERR10985871/ERR10985871_2.fastq.gz	ftp.sra.ebi.ac.uk/vol1/run/ERR109/ERR10985871/A22_S329_R1.fq.gz;ftp.sra.ebi.ac.uk/vol1/run/ERR109/ERR10985871/A22_S329_R2.fq.gz	ftp.sra.ebi.ac.uk/vol1/err/ERR109/071/ERR10985871.bam	A22_S329
PRJEB60398	SAMEA112733501	ERX10422468	ERR10985522	408170	human gut metagenome	ftp.sra.ebi.ac.uk/vol1/fastq/ERR109/022/ERR10985522/ERR10985522_1.fastq.gz;ftp.sra.ebi.ac.uk/vol1/fastq/ERR109/022/ERR10985522/ERR10985522_2.fastq.gz	ftp.sra.ebi.ac.uk/vol1/run/ERR109/ERR10985522/A21_S363_R1.fq.gz;ftp.sra.ebi.ac.uk/vol1/run/ERR109/ERR10985522/A21_S363_R2.fq.gz	ftp.sra.ebi.ac.uk/vol1/err/ERR109/022/ERR10985522.bam	A21_S363
PRJEB60398	SAMEA112733855	ERX10422821	ERR10985875	408170	human gut metagenome	ftp.sra.ebi.ac.uk/vol1/fastq/ERR109/075/ERR10985875/ERR10985875_1.fastq.gz;ftp.sra.ebi.ac.uk/vol1/fastq/ERR109/075/ERR10985875/ERR10985875_2.fastq.gz	ftp.sra.ebi.ac.uk/vol1/run/ERR109/ERR10985875/A22_S333_R1.fq.gz;ftp.sra.ebi.ac.uk/vol1/run/ERR109/ERR10985875/A22_S333_R2.fq.gz	ftp.sra.ebi.ac.uk/vol1/err/ERR109/075/ERR10985875.bam	A22_S333
PRJEB60398	SAMEA112733505	ERX10422472	ERR10985526	408170	human gut metagenome	ftp.sra.ebi.ac.uk/vol1/fastq/ERR109/026/ERR10985526/ERR10985526_1.fastq.gz;ftp.sra.ebi.ac.uk/vol1/fastq/ERR109/026/ERR10985526/ERR10985526_2.fastq.gz	ftp.sra.ebi.ac.uk/vol1/run/ERR109/ERR10985526/A21_S367_R1.fq.gz;ftp.sra.ebi.ac.uk/vol1/run/ERR109/ERR10985526/A21_S367_R2.fq.gz	ftp.sra.ebi.ac.uk/vol1/err/ERR109/026/ERR10985526.bam	A21_S367
PRJEB60398	SAMEA112733857	ERX10422823	ERR10985877	408170	human gut metagenome	ftp.sra.ebi.ac.uk/vol1/fastq/ERR109/077/ERR10985877/ERR10985877_1.fastq.gz;ftp.sra.ebi.ac.uk/vol1/fastq/ERR109/077/ERR10985877/ERR10985877_2.fastq.gz	ftp.sra.ebi.ac.uk/vol1/run/ERR109/ERR10985877/A22_S335_R1.fq.gz;ftp.sra.ebi.ac.uk/vol1/run/ERR109/ERR10985877/A22_S335_R2.fq.gz	ftp.sra.ebi.ac.uk/vol1/err/ERR109/077/ERR10985877.bam	A22_S335
PRJEB60398	SAMEA112733507	ERX10422474	ERR10985528	408170	human gut metagenome	ftp.sra.ebi.ac.uk/vol1/fastq/ERR109/028/ERR10985528/ERR10985528_1.fastq.gz;ftp.sra.ebi.ac.uk/vol1/fastq/ERR109/028/ERR10985528/ERR10985528_2.fastq.gz	ftp.sra.ebi.ac.uk/vol1/run/ERR109/ERR10985528/A21_S369_R1.fq.gz;ftp.sra.ebi.ac.uk/vol1/run/ERR109/ERR10985528/A21_S369_R2.fq.gz	ftp.sra.ebi.ac.uk/vol1/err/ERR109/028/ERR10985528.bam	A21_S369
PRJEB60398	SAMEA112733860	ERX10422826	ERR10985880	408170	human gut metagenome	ftp.sra.ebi.ac.uk/vol1/fastq/ERR109/080/ERR10985880/ERR10985880_1.fastq.gz;ftp.sra.ebi.ac.uk/vol1/fastq/ERR109/080/ERR10985880/ERR10985880_2.fastq.gz	ftp.sra.ebi.ac.uk/vol1/run/ERR109/ERR10985880/A22_S338_R1.fq.gz;ftp.sra.ebi.ac.uk/vol1/run/ERR109/ERR10985880/A22_S338_R2.fq.gz	ftp.sra.ebi.ac.uk/vol1/err/ERR109/080/ERR10985880.bam	A22_S338
PRJEB60398	SAMEA112733508	ERX10422475	ERR10985529	408170	human gut metagenome	ftp.sra.ebi.ac.uk/vol1/fastq/ERR109/029/ERR10985529/ERR10985529_1.fastq.gz;ftp.sra.ebi.ac.uk/vol1/fastq/ERR109/029/ERR10985529/ERR10985529_2.fastq.gz	ftp.sra.ebi.ac.uk/vol1/run/ERR109/ERR10985529/A21_S370_R1.fq.gz;ftp.sra.ebi.ac.uk/vol1/run/ERR109/ERR10985529/A21_S370_R2.fq.gz	ftp.sra.ebi.ac.uk/vol1/err/ERR109/029/ERR10985529.bam	A21_S370
PRJEB60398	SAMEA112733875	ERX10422841	ERR10985895	408170	human gut metagenome	ftp.sra.ebi.ac.uk/vol1/fastq/ERR109/095/ERR10985895/ERR10985895_1.fastq.gz;ftp.sra.ebi.ac.uk/vol1/fastq/ERR109/095/ERR10985895/ERR10985895_2.fastq.gz	ftp.sra.ebi.ac.uk/vol1/run/ERR109/ERR10985895/A22_S353_R1.fq.gz;ftp.sra.ebi.ac.uk/vol1/run/ERR109/ERR10985895/A22_S353_R2.fq.gz	ftp.sra.ebi.ac.uk/vol1/err/ERR109/095/ERR10985895.bam	A22_S353
PRJEB60398	SAMEA112733511	ERX10422478	ERR10985532	408170	human gut metagenome	ftp.sra.ebi.ac.uk/vol1/fastq/ERR109/032/ERR10985532/ERR10985532_1.fastq.gz;ftp.sra.ebi.ac.uk/vol1/fastq/ERR109/032/ERR10985532/ERR10985532_2.fastq.gz	ftp.sra.ebi.ac.uk/vol1/run/ERR109/ERR10985532/A21_S373_R1.fq.gz;ftp.sra.ebi.ac.uk/vol1/run/ERR109/ERR10985532/A21_S373_R2.fq.gz	ftp.sra.ebi.ac.uk/vol1/err/ERR109/032/ERR10985532.bam	A21_S373
PRJEB60398	SAMEA112733876	ERX10422842	ERR10985896	408170	human gut metagenome	ftp.sra.ebi.ac.uk/vol1/fastq/ERR109/096/ERR10985896/ERR10985896_1.fastq.gz;ftp.sra.ebi.ac.uk/vol1/fastq/ERR109/096/ERR10985896/ERR10985896_2.fastq.gz	ftp.sra.ebi.ac.uk/vol1/run/ERR109/ERR10985896/A22_S354_R1.fq.gz;ftp.sra.ebi.ac.uk/vol1/run/ERR109/ERR10985896/A22_S354_R2.fq.gz	ftp.sra.ebi.ac.uk/vol1/err/ERR109/096/ERR10985896.bam	A22_S354
PRJEB60398	SAMEA112733512	ERX10422479	ERR10985533	408170	human gut metagenome	ftp.sra.ebi.ac.uk/vol1/fastq/ERR109/033/ERR10985533/ERR10985533_1.fastq.gz;ftp.sra.ebi.ac.uk/vol1/fastq/ERR109/033/ERR10985533/ERR10985533_2.fastq.gz	ftp.sra.ebi.ac.uk/vol1/run/ERR109/ERR10985533/A21_S374_R1.fq.gz;ftp.sra.ebi.ac.uk/vol1/run/ERR109/ERR10985533/A21_S374_R2.fq.gz	ftp.sra.ebi.ac.uk/vol1/err/ERR109/033/ERR10985533.bam	A21_S374
PRJEB60398	SAMEA112733878	ERX10422844	ERR10985898	408170	human gut metagenome	ftp.sra.ebi.ac.uk/vol1/fastq/ERR109/098/ERR10985898/ERR10985898_1.fastq.gz;ftp.sra.ebi.ac.uk/vol1/fastq/ERR109/098/ERR10985898/ERR10985898_2.fastq.gz	ftp.sra.ebi.ac.uk/vol1/run/ERR109/ERR10985898/A22_S356_R1.fq.gz;ftp.sra.ebi.ac.uk/vol1/run/ERR109/ERR10985898/A22_S356_R2.fq.gz	ftp.sra.ebi.ac.uk/vol1/err/ERR109/098/ERR10985898.bam	A22_S356
PRJEB60398	SAMEA112733881	ERX10422847	ERR10985901	408170	human gut metagenome	ftp.sra.ebi.ac.uk/vol1/fastq/ERR109/001/ERR10985901/ERR10985901_1.fastq.gz;ftp.sra.ebi.ac.uk/vol1/fastq/ERR109/001/ERR10985901/ERR10985901_2.fastq.gz	ftp.sra.ebi.ac.uk/vol1/run/ERR109/ERR10985901/A22_S359_R1.fq.gz;ftp.sra.ebi.ac.uk/vol1/run/ERR109/ERR10985901/A22_S359_R2.fq.gz	ftp.sra.ebi.ac.uk/vol1/err/ERR109/001/ERR10985901.bam	A22_S359
PRJEB60398	SAMEA112733514	ERX10422481	ERR10985535	408170	human gut metagenome	ftp.sra.ebi.ac.uk/vol1/fastq/ERR109/035/ERR10985535/ERR10985535_1.fastq.gz;ftp.sra.ebi.ac.uk/vol1/fastq/ERR109/035/ERR10985535/ERR10985535_2.fastq.gz	ftp.sra.ebi.ac.uk/vol1/run/ERR109/ERR10985535/A21_S376_R1.fq.gz;ftp.sra.ebi.ac.uk/vol1/run/ERR109/ERR10985535/A21_S376_R2.fq.gz	ftp.sra.ebi.ac.uk/vol1/err/ERR109/035/ERR10985535.bam	A21_S376
PRJEB60398	SAMEA112733886	ERX10422852	ERR10985906	408170	human gut metagenome	ftp.sra.ebi.ac.uk/vol1/fastq/ERR109/006/ERR10985906/ERR10985906_1.fastq.gz;ftp.sra.ebi.ac.uk/vol1/fastq/ERR109/006/ERR10985906/ERR10985906_2.fastq.gz	ftp.sra.ebi.ac.uk/vol1/run/ERR109/ERR10985906/A22_S364_R1.fq.gz;ftp.sra.ebi.ac.uk/vol1/run/ERR109/ERR10985906/A22_S364_R2.fq.gz	ftp.sra.ebi.ac.uk/vol1/err/ERR109/006/ERR10985906.bam	A22_S364
PRJEB60398	SAMEA112733517	ERX10422484	ERR10985538	408170	human gut metagenome	ftp.sra.ebi.ac.uk/vol1/fastq/ERR109/038/ERR10985538/ERR10985538_1.fastq.gz;ftp.sra.ebi.ac.uk/vol1/fastq/ERR109/038/ERR10985538/ERR10985538_2.fastq.gz	ftp.sra.ebi.ac.uk/vol1/run/ERR109/ERR10985538/A21_S379_R1.fq.gz;ftp.sra.ebi.ac.uk/vol1/run/ERR109/ERR10985538/A21_S379_R2.fq.gz	ftp.sra.ebi.ac.uk/vol1/err/ERR109/038/ERR10985538.bam	A21_S379
PRJEB60398	SAMEA112733887	ERX10422853	ERR10985907	408170	human gut metagenome	ftp.sra.ebi.ac.uk/vol1/fastq/ERR109/007/ERR10985907/ERR10985907_1.fastq.gz;ftp.sra.ebi.ac.uk/vol1/fastq/ERR109/007/ERR10985907/ERR10985907_2.fastq.gz	ftp.sra.ebi.ac.uk/vol1/run/ERR109/ERR10985907/A22_S365_R1.fq.gz;ftp.sra.ebi.ac.uk/vol1/run/ERR109/ERR10985907/A22_S365_R2.fq.gz	ftp.sra.ebi.ac.uk/vol1/err/ERR109/007/ERR10985907.bam	A22_S365
PRJEB60398	SAMEA112733522	ERX10422489	ERR10985543	408170	human gut metagenome	ftp.sra.ebi.ac.uk/vol1/fastq/ERR109/043/ERR10985543/ERR10985543_1.fastq.gz;ftp.sra.ebi.ac.uk/vol1/fastq/ERR109/043/ERR10985543/ERR10985543_2.fastq.gz	ftp.sra.ebi.ac.uk/vol1/run/ERR109/ERR10985543/A21_S384_R1.fq.gz;ftp.sra.ebi.ac.uk/vol1/run/ERR109/ERR10985543/A21_S384_R2.fq.gz	ftp.sra.ebi.ac.uk/vol1/err/ERR109/043/ERR10985543.bam	A21_S384
PRJEB60398	SAMEA112733531	ERX10422498	ERR10985552	408170	human gut metagenome	ftp.sra.ebi.ac.uk/vol1/fastq/ERR109/052/ERR10985552/ERR10985552_1.fastq.gz;ftp.sra.ebi.ac.uk/vol1/fastq/ERR109/052/ERR10985552/ERR10985552_2.fastq.gz	ftp.sra.ebi.ac.uk/vol1/run/ERR109/ERR10985552/A22_S009_R1.fq.gz;ftp.sra.ebi.ac.uk/vol1/run/ERR109/ERR10985552/A22_S009_R2.fq.gz	ftp.sra.ebi.ac.uk/vol1/err/ERR109/052/ERR10985552.bam	A22_S009
PRJEB60398	SAMEA112733532	ERX10422499	ERR10985553	408170	human gut metagenome	ftp.sra.ebi.ac.uk/vol1/fastq/ERR109/053/ERR10985553/ERR10985553_1.fastq.gz;ftp.sra.ebi.ac.uk/vol1/fastq/ERR109/053/ERR10985553/ERR10985553_2.fastq.gz	ftp.sra.ebi.ac.uk/vol1/run/ERR109/ERR10985553/A22_S010_R1.fq.gz;ftp.sra.ebi.ac.uk/vol1/run/ERR109/ERR10985553/A22_S010_R2.fq.gz	ftp.sra.ebi.ac.uk/vol1/err/ERR109/053/ERR10985553.bam	A22_S010
PRJEB60398	SAMEA112733535	ERX10422502	ERR10985556	408170	human gut metagenome	ftp.sra.ebi.ac.uk/vol1/fastq/ERR109/056/ERR10985556/ERR10985556_1.fastq.gz;ftp.sra.ebi.ac.uk/vol1/fastq/ERR109/056/ERR10985556/ERR10985556_2.fastq.gz	ftp.sra.ebi.ac.uk/vol1/run/ERR109/ERR10985556/A22_S013_R1.fq.gz;ftp.sra.ebi.ac.uk/vol1/run/ERR109/ERR10985556/A22_S013_R2.fq.gz	ftp.sra.ebi.ac.uk/vol1/err/ERR109/056/ERR10985556.bam	A22_S013
PRJEB60398	SAMEA112733537	ERX10422504	ERR10985558	408170	human gut metagenome	ftp.sra.ebi.ac.uk/vol1/fastq/ERR109/058/ERR10985558/ERR10985558_1.fastq.gz;ftp.sra.ebi.ac.uk/vol1/fastq/ERR109/058/ERR10985558/ERR10985558_2.fastq.gz	ftp.sra.ebi.ac.uk/vol1/run/ERR109/ERR10985558/A22_S015_R1.fq.gz;ftp.sra.ebi.ac.uk/vol1/run/ERR109/ERR10985558/A22_S015_R2.fq.gz	ftp.sra.ebi.ac.uk/vol1/err/ERR109/058/ERR10985558.bam	A22_S015
PRJEB60398	SAMEA112733538	ERX10422505	ERR10985559	408170	human gut metagenome	ftp.sra.ebi.ac.uk/vol1/fastq/ERR109/059/ERR10985559/ERR10985559_1.fastq.gz;ftp.sra.ebi.ac.uk/vol1/fastq/ERR109/059/ERR10985559/ERR10985559_2.fastq.gz	ftp.sra.ebi.ac.uk/vol1/run/ERR109/ERR10985559/A22_S016_R1.fq.gz;ftp.sra.ebi.ac.uk/vol1/run/ERR109/ERR10985559/A22_S016_R2.fq.gz	ftp.sra.ebi.ac.uk/vol1/err/ERR109/059/ERR10985559.bam	A22_S016
PRJEB60398	SAMEA112733540	ERX10422507	ERR10985561	408170	human gut metagenome	ftp.sra.ebi.ac.uk/vol1/fastq/ERR109/061/ERR10985561/ERR10985561_1.fastq.gz;ftp.sra.ebi.ac.uk/vol1/fastq/ERR109/061/ERR10985561/ERR10985561_2.fastq.gz	ftp.sra.ebi.ac.uk/vol1/run/ERR109/ERR10985561/A22_S018_R1.fq.gz;ftp.sra.ebi.ac.uk/vol1/run/ERR109/ERR10985561/A22_S018_R2.fq.gz	ftp.sra.ebi.ac.uk/vol1/err/ERR109/061/ERR10985561.bam	A22_S018
PRJEB60398	SAMEA112733542	ERX10422509	ERR10985563	408170	human gut metagenome	ftp.sra.ebi.ac.uk/vol1/fastq/ERR109/063/ERR10985563/ERR10985563_1.fastq.gz;ftp.sra.ebi.ac.uk/vol1/fastq/ERR109/063/ERR10985563/ERR10985563_2.fastq.gz	ftp.sra.ebi.ac.uk/vol1/run/ERR109/ERR10985563/A22_S020_R1.fq.gz;ftp.sra.ebi.ac.uk/vol1/run/ERR109/ERR10985563/A22_S020_R2.fq.gz	ftp.sra.ebi.ac.uk/vol1/err/ERR109/063/ERR10985563.bam	A22_S020
PRJEB60398	SAMEA112733543	ERX10422510	ERR10985564	408170	human gut metagenome	ftp.sra.ebi.ac.uk/vol1/fastq/ERR109/064/ERR10985564/ERR10985564_1.fastq.gz;ftp.sra.ebi.ac.uk/vol1/fastq/ERR109/064/ERR10985564/ERR10985564_2.fastq.gz	ftp.sra.ebi.ac.uk/vol1/run/ERR109/ERR10985564/A22_S021_R1.fq.gz;ftp.sra.ebi.ac.uk/vol1/run/ERR109/ERR10985564/A22_S021_R2.fq.gz	ftp.sra.ebi.ac.uk/vol1/err/ERR109/064/ERR10985564.bam	A22_S021
PRJEB60398	SAMEA112733544	ERX10422511	ERR10985565	408170	human gut metagenome	ftp.sra.ebi.ac.uk/vol1/fastq/ERR109/065/ERR10985565/ERR10985565_1.fastq.gz;ftp.sra.ebi.ac.uk/vol1/fastq/ERR109/065/ERR10985565/ERR10985565_2.fastq.gz	ftp.sra.ebi.ac.uk/vol1/run/ERR109/ERR10985565/A22_S022_R1.fq.gz;ftp.sra.ebi.ac.uk/vol1/run/ERR109/ERR10985565/A22_S022_R2.fq.gz	ftp.sra.ebi.ac.uk/vol1/err/ERR109/065/ERR10985565.bam	A22_S022
PRJEB60398	SAMEA112733546	ERX10422513	ERR10985567	408170	human gut metagenome	ftp.sra.ebi.ac.uk/vol1/fastq/ERR109/067/ERR10985567/ERR10985567_1.fastq.gz;ftp.sra.ebi.ac.uk/vol1/fastq/ERR109/067/ERR10985567/ERR10985567_2.fastq.gz	ftp.sra.ebi.ac.uk/vol1/run/ERR109/ERR10985567/A22_S024_R1.fq.gz;ftp.sra.ebi.ac.uk/vol1/run/ERR109/ERR10985567/A22_S024_R2.fq.gz	ftp.sra.ebi.ac.uk/vol1/err/ERR109/067/ERR10985567.bam	A22_S024
PRJEB60398	SAMEA112733888	ERX10422854	ERR10985908	408170	human gut metagenome	ftp.sra.ebi.ac.uk/vol1/fastq/ERR109/008/ERR10985908/ERR10985908_1.fastq.gz;ftp.sra.ebi.ac.uk/vol1/fastq/ERR109/008/ERR10985908/ERR10985908_2.fastq.gz	ftp.sra.ebi.ac.uk/vol1/run/ERR109/ERR10985908/A22_S366_R1.fq.gz;ftp.sra.ebi.ac.uk/vol1/run/ERR109/ERR10985908/A22_S366_R2.fq.gz	ftp.sra.ebi.ac.uk/vol1/err/ERR109/008/ERR10985908.bam	A22_S366
PRJEB60398	SAMEA112733549	ERX10422516	ERR10985570	408170	human gut metagenome	ftp.sra.ebi.ac.uk/vol1/fastq/ERR109/070/ERR10985570/ERR10985570_1.fastq.gz;ftp.sra.ebi.ac.uk/vol1/fastq/ERR109/070/ERR10985570/ERR10985570_2.fastq.gz	ftp.sra.ebi.ac.uk/vol1/run/ERR109/ERR10985570/A22_S027_R1.fq.gz;ftp.sra.ebi.ac.uk/vol1/run/ERR109/ERR10985570/A22_S027_R2.fq.gz	ftp.sra.ebi.ac.uk/vol1/err/ERR109/070/ERR10985570.bam	A22_S027
PRJEB60398	SAMEA112733891	ERX10422857	ERR10985911	408170	human gut metagenome	ftp.sra.ebi.ac.uk/vol1/fastq/ERR109/011/ERR10985911/ERR10985911_1.fastq.gz;ftp.sra.ebi.ac.uk/vol1/fastq/ERR109/011/ERR10985911/ERR10985911_2.fastq.gz	ftp.sra.ebi.ac.uk/vol1/run/ERR109/ERR10985911/A22_S369_R1.fq.gz;ftp.sra.ebi.ac.uk/vol1/run/ERR109/ERR10985911/A22_S369_R2.fq.gz	ftp.sra.ebi.ac.uk/vol1/err/ERR109/011/ERR10985911.bam	A22_S369
PRJEB60398	SAMEA112733552	ERX10422519	ERR10985573	408170	human gut metagenome	ftp.sra.ebi.ac.uk/vol1/fastq/ERR109/073/ERR10985573/ERR10985573_1.fastq.gz;ftp.sra.ebi.ac.uk/vol1/fastq/ERR109/073/ERR10985573/ERR10985573_2.fastq.gz	ftp.sra.ebi.ac.uk/vol1/run/ERR109/ERR10985573/A22_S030_R1.fq.gz;ftp.sra.ebi.ac.uk/vol1/run/ERR109/ERR10985573/A22_S030_R2.fq.gz	ftp.sra.ebi.ac.uk/vol1/err/ERR109/073/ERR10985573.bam	A22_S030
PRJEB60398	SAMEA112733895	ERX10422861	ERR10985915	408170	human gut metagenome	ftp.sra.ebi.ac.uk/vol1/fastq/ERR109/015/ERR10985915/ERR10985915_1.fastq.gz;ftp.sra.ebi.ac.uk/vol1/fastq/ERR109/015/ERR10985915/ERR10985915_2.fastq.gz	ftp.sra.ebi.ac.uk/vol1/run/ERR109/ERR10985915/A22_S373_R1.fq.gz;ftp.sra.ebi.ac.uk/vol1/run/ERR109/ERR10985915/A22_S373_R2.fq.gz	ftp.sra.ebi.ac.uk/vol1/err/ERR109/015/ERR10985915.bam	A22_S373
PRJEB60398	SAMEA112733554	ERX10422521	ERR10985575	408170	human gut metagenome	ftp.sra.ebi.ac.uk/vol1/fastq/ERR109/075/ERR10985575/ERR10985575_1.fastq.gz;ftp.sra.ebi.ac.uk/vol1/fastq/ERR109/075/ERR10985575/ERR10985575_2.fastq.gz	ftp.sra.ebi.ac.uk/vol1/run/ERR109/ERR10985575/A22_S032_R1.fq.gz;ftp.sra.ebi.ac.uk/vol1/run/ERR109/ERR10985575/A22_S032_R2.fq.gz	ftp.sra.ebi.ac.uk/vol1/err/ERR109/075/ERR10985575.bam	A22_S032
PRJEB60398	SAMEA112733904	ERX10422870	ERR10985924	408170	human gut metagenome	ftp.sra.ebi.ac.uk/vol1/fastq/ERR109/024/ERR10985924/ERR10985924_1.fastq.gz;ftp.sra.ebi.ac.uk/vol1/fastq/ERR109/024/ERR10985924/ERR10985924_2.fastq.gz	ftp.sra.ebi.ac.uk/vol1/run/ERR109/ERR10985924/A22_S382_R1.fq.gz;ftp.sra.ebi.ac.uk/vol1/run/ERR109/ERR10985924/A22_S382_R2.fq.gz	ftp.sra.ebi.ac.uk/vol1/err/ERR109/024/ERR10985924.bam	A22_S382
PRJEB60398	SAMEA112733556	ERX10422523	ERR10985577	408170	human gut metagenome	ftp.sra.ebi.ac.uk/vol1/fastq/ERR109/077/ERR10985577/ERR10985577_1.fastq.gz;ftp.sra.ebi.ac.uk/vol1/fastq/ERR109/077/ERR10985577/ERR10985577_2.fastq.gz	ftp.sra.ebi.ac.uk/vol1/run/ERR109/ERR10985577/A22_S034_R1.fq.gz;ftp.sra.ebi.ac.uk/vol1/run/ERR109/ERR10985577/A22_S034_R2.fq.gz	ftp.sra.ebi.ac.uk/vol1/err/ERR109/077/ERR10985577.bam	A22_S034
PRJEB60398	SAMEA112733906	ERX10422872	ERR10985926	408170	human gut metagenome	ftp.sra.ebi.ac.uk/vol1/fastq/ERR109/026/ERR10985926/ERR10985926_1.fastq.gz;ftp.sra.ebi.ac.uk/vol1/fastq/ERR109/026/ERR10985926/ERR10985926_2.fastq.gz	ftp.sra.ebi.ac.uk/vol1/run/ERR109/ERR10985926/A22_S384_R1.fq.gz;ftp.sra.ebi.ac.uk/vol1/run/ERR109/ERR10985926/A22_S384_R2.fq.gz	ftp.sra.ebi.ac.uk/vol1/err/ERR109/026/ERR10985926.bam	A22_S384
PRJEB60398	SAMEA112733561	ERX10422528	ERR10985582	408170	human gut metagenome	ftp.sra.ebi.ac.uk/vol1/fastq/ERR109/082/ERR10985582/ERR10985582_1.fastq.gz;ftp.sra.ebi.ac.uk/vol1/fastq/ERR109/082/ERR10985582/ERR10985582_2.fastq.gz	ftp.sra.ebi.ac.uk/vol1/run/ERR109/ERR10985582/A22_S039_R1.fq.gz;ftp.sra.ebi.ac.uk/vol1/run/ERR109/ERR10985582/A22_S039_R2.fq.gz	ftp.sra.ebi.ac.uk/vol1/err/ERR109/082/ERR10985582.bam	A22_S039
PRJEB60398	SAMEA112733909	ERX10422875	ERR10985929	408170	human gut metagenome	ftp.sra.ebi.ac.uk/vol1/fastq/ERR109/029/ERR10985929/ERR10985929_1.fastq.gz;ftp.sra.ebi.ac.uk/vol1/fastq/ERR109/029/ERR10985929/ERR10985929_2.fastq.gz	ftp.sra.ebi.ac.uk/vol1/run/ERR109/ERR10985929/Akk1_S003_R1.fq.gz;ftp.sra.ebi.ac.uk/vol1/run/ERR109/ERR10985929/Akk1_S003_R2.fq.gz	ftp.sra.ebi.ac.uk/vol1/err/ERR109/029/ERR10985929.bam	Akk1_S003
PRJEB60398	SAMEA112733564	ERX10422531	ERR10985585	408170	human gut metagenome	ftp.sra.ebi.ac.uk/vol1/fastq/ERR109/085/ERR10985585/ERR10985585_1.fastq.gz;ftp.sra.ebi.ac.uk/vol1/fastq/ERR109/085/ERR10985585/ERR10985585_2.fastq.gz	ftp.sra.ebi.ac.uk/vol1/run/ERR109/ERR10985585/A22_S042_R1.fq.gz;ftp.sra.ebi.ac.uk/vol1/run/ERR109/ERR10985585/A22_S042_R2.fq.gz	ftp.sra.ebi.ac.uk/vol1/err/ERR109/085/ERR10985585.bam	A22_S042
PRJEB60398	SAMEA112733911	ERX10422877	ERR10985931	408170	human gut metagenome	ftp.sra.ebi.ac.uk/vol1/fastq/ERR109/031/ERR10985931/ERR10985931_1.fastq.gz;ftp.sra.ebi.ac.uk/vol1/fastq/ERR109/031/ERR10985931/ERR10985931_2.fastq.gz	ftp.sra.ebi.ac.uk/vol1/run/ERR109/ERR10985931/Akk1_S005_R1.fq.gz;ftp.sra.ebi.ac.uk/vol1/run/ERR109/ERR10985931/Akk1_S005_R2.fq.gz	ftp.sra.ebi.ac.uk/vol1/err/ERR109/031/ERR10985931.bam	Akk1_S005
PRJEB60398	SAMEA112733565	ERX10422532	ERR10985586	408170	human gut metagenome	ftp.sra.ebi.ac.uk/vol1/fastq/ERR109/086/ERR10985586/ERR10985586_1.fastq.gz;ftp.sra.ebi.ac.uk/vol1/fastq/ERR109/086/ERR10985586/ERR10985586_2.fastq.gz	ftp.sra.ebi.ac.uk/vol1/run/ERR109/ERR10985586/A22_S043_R1.fq.gz;ftp.sra.ebi.ac.uk/vol1/run/ERR109/ERR10985586/A22_S043_R2.fq.gz	ftp.sra.ebi.ac.uk/vol1/err/ERR109/086/ERR10985586.bam	A22_S043
PRJEB60398	SAMEA112733912	ERX10422878	ERR10985932	408170	human gut metagenome	ftp.sra.ebi.ac.uk/vol1/fastq/ERR109/032/ERR10985932/ERR10985932_1.fastq.gz;ftp.sra.ebi.ac.uk/vol1/fastq/ERR109/032/ERR10985932/ERR10985932_2.fastq.gz	ftp.sra.ebi.ac.uk/vol1/run/ERR109/ERR10985932/Akk1_S006_R1.fq.gz;ftp.sra.ebi.ac.uk/vol1/run/ERR109/ERR10985932/Akk1_S006_R2.fq.gz	ftp.sra.ebi.ac.uk/vol1/err/ERR109/032/ERR10985932.bam	Akk1_S006
PRJEB60398	SAMEA112733568	ERX10422535	ERR10985589	408170	human gut metagenome	ftp.sra.ebi.ac.uk/vol1/fastq/ERR109/089/ERR10985589/ERR10985589_1.fastq.gz;ftp.sra.ebi.ac.uk/vol1/fastq/ERR109/089/ERR10985589/ERR10985589_2.fastq.gz	ftp.sra.ebi.ac.uk/vol1/run/ERR109/ERR10985589/A22_S046_R1.fq.gz;ftp.sra.ebi.ac.uk/vol1/run/ERR109/ERR10985589/A22_S046_R2.fq.gz	ftp.sra.ebi.ac.uk/vol1/err/ERR109/089/ERR10985589.bam	A22_S046
PRJEB60398	SAMEA112733925	ERX10422891	ERR10985945	408170	human gut metagenome	ftp.sra.ebi.ac.uk/vol1/fastq/ERR109/045/ERR10985945/ERR10985945_1.fastq.gz;ftp.sra.ebi.ac.uk/vol1/fastq/ERR109/045/ERR10985945/ERR10985945_2.fastq.gz	ftp.sra.ebi.ac.uk/vol1/run/ERR109/ERR10985945/Akk1_S019_R1.fq.gz;ftp.sra.ebi.ac.uk/vol1/run/ERR109/ERR10985945/Akk1_S019_R2.fq.gz	ftp.sra.ebi.ac.uk/vol1/err/ERR109/045/ERR10985945.bam	Akk1_S019
PRJEB60398	SAMEA112733569	ERX10422536	ERR10985590	408170	human gut metagenome	ftp.sra.ebi.ac.uk/vol1/fastq/ERR109/090/ERR10985590/ERR10985590_1.fastq.gz;ftp.sra.ebi.ac.uk/vol1/fastq/ERR109/090/ERR10985590/ERR10985590_2.fastq.gz	ftp.sra.ebi.ac.uk/vol1/run/ERR109/ERR10985590/A22_S047_R1.fq.gz;ftp.sra.ebi.ac.uk/vol1/run/ERR109/ERR10985590/A22_S047_R2.fq.gz	ftp.sra.ebi.ac.uk/vol1/err/ERR109/090/ERR10985590.bam	A22_S047
PRJEB60398	SAMEA112733570	ERX10422537	ERR10985591	408170	human gut metagenome	ftp.sra.ebi.ac.uk/vol1/fastq/ERR109/091/ERR10985591/ERR10985591_1.fastq.gz;ftp.sra.ebi.ac.uk/vol1/fastq/ERR109/091/ERR10985591/ERR10985591_2.fastq.gz	ftp.sra.ebi.ac.uk/vol1/run/ERR109/ERR10985591/A22_S048_R1.fq.gz;ftp.sra.ebi.ac.uk/vol1/run/ERR109/ERR10985591/A22_S048_R2.fq.gz	ftp.sra.ebi.ac.uk/vol1/err/ERR109/091/ERR10985591.bam	A22_S048
PRJEB60398	SAMEA112733932	ERX10422898	ERR10985952	408170	human gut metagenome	ftp.sra.ebi.ac.uk/vol1/fastq/ERR109/052/ERR10985952/ERR10985952_1.fastq.gz;ftp.sra.ebi.ac.uk/vol1/fastq/ERR109/052/ERR10985952/ERR10985952_2.fastq.gz	ftp.sra.ebi.ac.uk/vol1/run/ERR109/ERR10985952/Akk1_S026_R1.fq.gz;ftp.sra.ebi.ac.uk/vol1/run/ERR109/ERR10985952/Akk1_S026_R2.fq.gz	ftp.sra.ebi.ac.uk/vol1/err/ERR109/052/ERR10985952.bam	Akk1_S026
PRJEB60398	SAMEA112733573	ERX10422540	ERR10985594	408170	human gut metagenome	ftp.sra.ebi.ac.uk/vol1/fastq/ERR109/094/ERR10985594/ERR10985594_1.fastq.gz;ftp.sra.ebi.ac.uk/vol1/fastq/ERR109/094/ERR10985594/ERR10985594_2.fastq.gz	ftp.sra.ebi.ac.uk/vol1/run/ERR109/ERR10985594/A22_S051_R1.fq.gz;ftp.sra.ebi.ac.uk/vol1/run/ERR109/ERR10985594/A22_S051_R2.fq.gz	ftp.sra.ebi.ac.uk/vol1/err/ERR109/094/ERR10985594.bam	A22_S051
PRJEB60398	SAMEA112733933	ERX10422899	ERR10985953	408170	human gut metagenome	ftp.sra.ebi.ac.uk/vol1/fastq/ERR109/053/ERR10985953/ERR10985953_1.fastq.gz;ftp.sra.ebi.ac.uk/vol1/fastq/ERR109/053/ERR10985953/ERR10985953_2.fastq.gz	ftp.sra.ebi.ac.uk/vol1/run/ERR109/ERR10985953/Akk1_S027_R1.fq.gz;ftp.sra.ebi.ac.uk/vol1/run/ERR109/ERR10985953/Akk1_S027_R2.fq.gz	ftp.sra.ebi.ac.uk/vol1/err/ERR109/053/ERR10985953.bam	Akk1_S027
PRJEB60398	SAMEA112733576	ERX10422543	ERR10985597	408170	human gut metagenome	ftp.sra.ebi.ac.uk/vol1/fastq/ERR109/097/ERR10985597/ERR10985597_1.fastq.gz;ftp.sra.ebi.ac.uk/vol1/fastq/ERR109/097/ERR10985597/ERR10985597_2.fastq.gz	ftp.sra.ebi.ac.uk/vol1/run/ERR109/ERR10985597/A22_S054_R1.fq.gz;ftp.sra.ebi.ac.uk/vol1/run/ERR109/ERR10985597/A22_S054_R2.fq.gz	ftp.sra.ebi.ac.uk/vol1/err/ERR109/097/ERR10985597.bam	A22_S054
PRJEB60398	SAMEA112733937	ERX10422903	ERR10985957	408170	human gut metagenome	ftp.sra.ebi.ac.uk/vol1/fastq/ERR109/057/ERR10985957/ERR10985957_1.fastq.gz;ftp.sra.ebi.ac.uk/vol1/fastq/ERR109/057/ERR10985957/ERR10985957_2.fastq.gz	ftp.sra.ebi.ac.uk/vol1/run/ERR109/ERR10985957/Akk1_S031_R1.fq.gz;ftp.sra.ebi.ac.uk/vol1/run/ERR109/ERR10985957/Akk1_S031_R2.fq.gz	ftp.sra.ebi.ac.uk/vol1/err/ERR109/057/ERR10985957.bam	Akk1_S031
PRJEB60398	SAMEA112733584	ERX10422551	ERR10985605	408170	human gut metagenome	ftp.sra.ebi.ac.uk/vol1/fastq/ERR109/005/ERR10985605/ERR10985605_1.fastq.gz;ftp.sra.ebi.ac.uk/vol1/fastq/ERR109/005/ERR10985605/ERR10985605_2.fastq.gz	ftp.sra.ebi.ac.uk/vol1/run/ERR109/ERR10985605/A22_S062_R1.fq.gz;ftp.sra.ebi.ac.uk/vol1/run/ERR109/ERR10985605/A22_S062_R2.fq.gz	ftp.sra.ebi.ac.uk/vol1/err/ERR109/005/ERR10985605.bam	A22_S062
PRJEB60398	SAMEA112733942	ERX10422908	ERR10985962	408170	human gut metagenome	ftp.sra.ebi.ac.uk/vol1/fastq/ERR109/062/ERR10985962/ERR10985962_1.fastq.gz;ftp.sra.ebi.ac.uk/vol1/fastq/ERR109/062/ERR10985962/ERR10985962_2.fastq.gz	ftp.sra.ebi.ac.uk/vol1/run/ERR109/ERR10985962/Akk1_S036_R1.fq.gz;ftp.sra.ebi.ac.uk/vol1/run/ERR109/ERR10985962/Akk1_S036_R2.fq.gz	ftp.sra.ebi.ac.uk/vol1/err/ERR109/062/ERR10985962.bam	Akk1_S036
PRJEB60398	SAMEA112733586	ERX10422553	ERR10985607	408170	human gut metagenome	ftp.sra.ebi.ac.uk/vol1/fastq/ERR109/007/ERR10985607/ERR10985607_1.fastq.gz;ftp.sra.ebi.ac.uk/vol1/fastq/ERR109/007/ERR10985607/ERR10985607_2.fastq.gz	ftp.sra.ebi.ac.uk/vol1/run/ERR109/ERR10985607/A22_S064_R1.fq.gz;ftp.sra.ebi.ac.uk/vol1/run/ERR109/ERR10985607/A22_S064_R2.fq.gz	ftp.sra.ebi.ac.uk/vol1/err/ERR109/007/ERR10985607.bam	A22_S064
PRJEB60398	SAMEA112733945	ERX10422911	ERR10985965	408170	human gut metagenome	ftp.sra.ebi.ac.uk/vol1/fastq/ERR109/065/ERR10985965/ERR10985965_1.fastq.gz;ftp.sra.ebi.ac.uk/vol1/fastq/ERR109/065/ERR10985965/ERR10985965_2.fastq.gz	ftp.sra.ebi.ac.uk/vol1/run/ERR109/ERR10985965/Akk1_S039_R1.fq.gz;ftp.sra.ebi.ac.uk/vol1/run/ERR109/ERR10985965/Akk1_S039_R2.fq.gz	ftp.sra.ebi.ac.uk/vol1/err/ERR109/065/ERR10985965.bam	Akk1_S039
PRJEB60398	SAMEA112733587	ERX10422554	ERR10985608	408170	human gut metagenome	ftp.sra.ebi.ac.uk/vol1/fastq/ERR109/008/ERR10985608/ERR10985608_1.fastq.gz;ftp.sra.ebi.ac.uk/vol1/fastq/ERR109/008/ERR10985608/ERR10985608_2.fastq.gz	ftp.sra.ebi.ac.uk/vol1/run/ERR109/ERR10985608/A22_S065_R1.fq.gz;ftp.sra.ebi.ac.uk/vol1/run/ERR109/ERR10985608/A22_S065_R2.fq.gz	ftp.sra.ebi.ac.uk/vol1/err/ERR109/008/ERR10985608.bam	A22_S065
PRJEB60398	SAMEA112733949	ERX10422915	ERR10985969	408170	human gut metagenome	ftp.sra.ebi.ac.uk/vol1/fastq/ERR109/069/ERR10985969/ERR10985969_1.fastq.gz;ftp.sra.ebi.ac.uk/vol1/fastq/ERR109/069/ERR10985969/ERR10985969_2.fastq.gz	ftp.sra.ebi.ac.uk/vol1/run/ERR109/ERR10985969/Akk1_S043_R1.fq.gz;ftp.sra.ebi.ac.uk/vol1/run/ERR109/ERR10985969/Akk1_S043_R2.fq.gz	ftp.sra.ebi.ac.uk/vol1/err/ERR109/069/ERR10985969.bam	Akk1_S043
PRJEB60398	SAMEA112733588	ERX10422555	ERR10985609	408170	human gut metagenome	ftp.sra.ebi.ac.uk/vol1/fastq/ERR109/009/ERR10985609/ERR10985609_1.fastq.gz;ftp.sra.ebi.ac.uk/vol1/fastq/ERR109/009/ERR10985609/ERR10985609_2.fastq.gz	ftp.sra.ebi.ac.uk/vol1/run/ERR109/ERR10985609/A22_S066_R1.fq.gz;ftp.sra.ebi.ac.uk/vol1/run/ERR109/ERR10985609/A22_S066_R2.fq.gz	ftp.sra.ebi.ac.uk/vol1/err/ERR109/009/ERR10985609.bam	A22_S066
PRJEB60398	SAMEA112733950	ERX10422916	ERR10985970	408170	human gut metagenome	ftp.sra.ebi.ac.uk/vol1/fastq/ERR109/070/ERR10985970/ERR10985970_1.fastq.gz;ftp.sra.ebi.ac.uk/vol1/fastq/ERR109/070/ERR10985970/ERR10985970_2.fastq.gz	ftp.sra.ebi.ac.uk/vol1/run/ERR109/ERR10985970/Akk1_S044_R1.fq.gz;ftp.sra.ebi.ac.uk/vol1/run/ERR109/ERR10985970/Akk1_S044_R2.fq.gz	ftp.sra.ebi.ac.uk/vol1/err/ERR109/070/ERR10985970.bam	Akk1_S044
PRJEB60398	SAMEA112733594	ERX10422561	ERR10985615	408170	human gut metagenome	ftp.sra.ebi.ac.uk/vol1/fastq/ERR109/015/ERR10985615/ERR10985615_1.fastq.gz;ftp.sra.ebi.ac.uk/vol1/fastq/ERR109/015/ERR10985615/ERR10985615_2.fastq.gz	ftp.sra.ebi.ac.uk/vol1/run/ERR109/ERR10985615/A22_S072_R1.fq.gz;ftp.sra.ebi.ac.uk/vol1/run/ERR109/ERR10985615/A22_S072_R2.fq.gz	ftp.sra.ebi.ac.uk/vol1/err/ERR109/015/ERR10985615.bam	A22_S072
PRJEB60398	SAMEA112733953	ERX10422919	ERR10985973	408170	human gut metagenome	ftp.sra.ebi.ac.uk/vol1/fastq/ERR109/073/ERR10985973/ERR10985973_1.fastq.gz;ftp.sra.ebi.ac.uk/vol1/fastq/ERR109/073/ERR10985973/ERR10985973_2.fastq.gz	ftp.sra.ebi.ac.uk/vol1/run/ERR109/ERR10985973/Akk1_S047_R1.fq.gz;ftp.sra.ebi.ac.uk/vol1/run/ERR109/ERR10985973/Akk1_S047_R2.fq.gz	ftp.sra.ebi.ac.uk/vol1/err/ERR109/073/ERR10985973.bam	Akk1_S047
PRJEB60398	SAMEA112733598	ERX10422565	ERR10985619	408170	human gut metagenome	ftp.sra.ebi.ac.uk/vol1/fastq/ERR109/019/ERR10985619/ERR10985619_1.fastq.gz;ftp.sra.ebi.ac.uk/vol1/fastq/ERR109/019/ERR10985619/ERR10985619_2.fastq.gz	ftp.sra.ebi.ac.uk/vol1/run/ERR109/ERR10985619/A22_S076_R1.fq.gz;ftp.sra.ebi.ac.uk/vol1/run/ERR109/ERR10985619/A22_S076_R2.fq.gz	ftp.sra.ebi.ac.uk/vol1/err/ERR109/019/ERR10985619.bam	A22_S076
PRJEB60398	SAMEA112733963	ERX10422929	ERR10985983	408170	human gut metagenome	ftp.sra.ebi.ac.uk/vol1/fastq/ERR109/083/ERR10985983/ERR10985983_1.fastq.gz;ftp.sra.ebi.ac.uk/vol1/fastq/ERR109/083/ERR10985983/ERR10985983_2.fastq.gz	ftp.sra.ebi.ac.uk/vol1/run/ERR109/ERR10985983/Akk1_S057_R1.fq.gz;ftp.sra.ebi.ac.uk/vol1/run/ERR109/ERR10985983/Akk1_S057_R2.fq.gz	ftp.sra.ebi.ac.uk/vol1/err/ERR109/083/ERR10985983.bam	Akk1_S057
PRJEB60398	SAMEA112733599	ERX10422566	ERR10985620	408170	human gut metagenome	ftp.sra.ebi.ac.uk/vol1/fastq/ERR109/020/ERR10985620/ERR10985620_1.fastq.gz;ftp.sra.ebi.ac.uk/vol1/fastq/ERR109/020/ERR10985620/ERR10985620_2.fastq.gz	ftp.sra.ebi.ac.uk/vol1/run/ERR109/ERR10985620/A22_S077_R1.fq.gz;ftp.sra.ebi.ac.uk/vol1/run/ERR109/ERR10985620/A22_S077_R2.fq.gz	ftp.sra.ebi.ac.uk/vol1/err/ERR109/020/ERR10985620.bam	A22_S077
PRJEB60398	SAMEA112733964	ERX10422930	ERR10985984	408170	human gut metagenome	ftp.sra.ebi.ac.uk/vol1/fastq/ERR109/084/ERR10985984/ERR10985984_1.fastq.gz;ftp.sra.ebi.ac.uk/vol1/fastq/ERR109/084/ERR10985984/ERR10985984_2.fastq.gz	ftp.sra.ebi.ac.uk/vol1/run/ERR109/ERR10985984/Akk1_S058_R1.fq.gz;ftp.sra.ebi.ac.uk/vol1/run/ERR109/ERR10985984/Akk1_S058_R2.fq.gz	ftp.sra.ebi.ac.uk/vol1/err/ERR109/084/ERR10985984.bam	Akk1_S058
PRJEB60398	SAMEA112733602	ERX10422569	ERR10985623	408170	human gut metagenome	ftp.sra.ebi.ac.uk/vol1/fastq/ERR109/023/ERR10985623/ERR10985623_1.fastq.gz;ftp.sra.ebi.ac.uk/vol1/fastq/ERR109/023/ERR10985623/ERR10985623_2.fastq.gz	ftp.sra.ebi.ac.uk/vol1/run/ERR109/ERR10985623/A22_S080_R1.fq.gz;ftp.sra.ebi.ac.uk/vol1/run/ERR109/ERR10985623/A22_S080_R2.fq.gz	ftp.sra.ebi.ac.uk/vol1/err/ERR109/023/ERR10985623.bam	A22_S080
PRJEB60398	SAMEA112733965	ERX10422931	ERR10985985	408170	human gut metagenome	ftp.sra.ebi.ac.uk/vol1/fastq/ERR109/085/ERR10985985/ERR10985985_1.fastq.gz;ftp.sra.ebi.ac.uk/vol1/fastq/ERR109/085/ERR10985985/ERR10985985_2.fastq.gz	ftp.sra.ebi.ac.uk/vol1/run/ERR109/ERR10985985/Akk1_S059_R1.fq.gz;ftp.sra.ebi.ac.uk/vol1/run/ERR109/ERR10985985/Akk1_S059_R2.fq.gz	ftp.sra.ebi.ac.uk/vol1/err/ERR109/085/ERR10985985.bam	Akk1_S059
PRJEB60398	SAMEA112733608	ERX10422575	ERR10985629	408170	human gut metagenome	ftp.sra.ebi.ac.uk/vol1/fastq/ERR109/029/ERR10985629/ERR10985629_1.fastq.gz;ftp.sra.ebi.ac.uk/vol1/fastq/ERR109/029/ERR10985629/ERR10985629_2.fastq.gz	ftp.sra.ebi.ac.uk/vol1/run/ERR109/ERR10985629/A22_S086_R1.fq.gz;ftp.sra.ebi.ac.uk/vol1/run/ERR109/ERR10985629/A22_S086_R2.fq.gz	ftp.sra.ebi.ac.uk/vol1/err/ERR109/029/ERR10985629.bam	A22_S086
PRJEB60398	SAMEA112733968	ERX10422934	ERR10985988	408170	human gut metagenome	ftp.sra.ebi.ac.uk/vol1/fastq/ERR109/088/ERR10985988/ERR10985988_1.fastq.gz;ftp.sra.ebi.ac.uk/vol1/fastq/ERR109/088/ERR10985988/ERR10985988_2.fastq.gz	ftp.sra.ebi.ac.uk/vol1/run/ERR109/ERR10985988/Akk1_S062_R1.fq.gz;ftp.sra.ebi.ac.uk/vol1/run/ERR109/ERR10985988/Akk1_S062_R2.fq.gz	ftp.sra.ebi.ac.uk/vol1/err/ERR109/088/ERR10985988.bam	Akk1_S062
PRJEB60398	SAMEA112733614	ERX10422581	ERR10985635	408170	human gut metagenome	ftp.sra.ebi.ac.uk/vol1/fastq/ERR109/035/ERR10985635/ERR10985635_1.fastq.gz;ftp.sra.ebi.ac.uk/vol1/fastq/ERR109/035/ERR10985635/ERR10985635_2.fastq.gz	ftp.sra.ebi.ac.uk/vol1/run/ERR109/ERR10985635/A22_S092_R1.fq.gz;ftp.sra.ebi.ac.uk/vol1/run/ERR109/ERR10985635/A22_S092_R2.fq.gz	ftp.sra.ebi.ac.uk/vol1/err/ERR109/035/ERR10985635.bam	A22_S092
PRJEB60398	SAMEA112733974	ERX10422940	ERR10985994	408170	human gut metagenome	ftp.sra.ebi.ac.uk/vol1/fastq/ERR109/094/ERR10985994/ERR10985994_1.fastq.gz;ftp.sra.ebi.ac.uk/vol1/fastq/ERR109/094/ERR10985994/ERR10985994_2.fastq.gz	ftp.sra.ebi.ac.uk/vol1/run/ERR109/ERR10985994/Akk1_S068_R1.fq.gz;ftp.sra.ebi.ac.uk/vol1/run/ERR109/ERR10985994/Akk1_S068_R2.fq.gz	ftp.sra.ebi.ac.uk/vol1/err/ERR109/094/ERR10985994.bam	Akk1_S068
PRJEB60398	SAMEA112733618	ERX10422585	ERR10985639	408170	human gut metagenome	ftp.sra.ebi.ac.uk/vol1/fastq/ERR109/039/ERR10985639/ERR10985639_1.fastq.gz;ftp.sra.ebi.ac.uk/vol1/fastq/ERR109/039/ERR10985639/ERR10985639_2.fastq.gz	ftp.sra.ebi.ac.uk/vol1/run/ERR109/ERR10985639/A22_S096_R1.fq.gz;ftp.sra.ebi.ac.uk/vol1/run/ERR109/ERR10985639/A22_S096_R2.fq.gz	ftp.sra.ebi.ac.uk/vol1/err/ERR109/039/ERR10985639.bam	A22_S096
PRJEB60398	SAMEA112733978	ERX10422944	ERR10985998	408170	human gut metagenome	ftp.sra.ebi.ac.uk/vol1/fastq/ERR109/098/ERR10985998/ERR10985998_1.fastq.gz;ftp.sra.ebi.ac.uk/vol1/fastq/ERR109/098/ERR10985998/ERR10985998_2.fastq.gz	ftp.sra.ebi.ac.uk/vol1/run/ERR109/ERR10985998/Akk1_S072_R1.fq.gz;ftp.sra.ebi.ac.uk/vol1/run/ERR109/ERR10985998/Akk1_S072_R2.fq.gz	ftp.sra.ebi.ac.uk/vol1/err/ERR109/098/ERR10985998.bam	Akk1_S072
PRJEB60398	SAMEA112733619	ERX10422586	ERR10985640	408170	human gut metagenome	ftp.sra.ebi.ac.uk/vol1/fastq/ERR109/040/ERR10985640/ERR10985640_1.fastq.gz;ftp.sra.ebi.ac.uk/vol1/fastq/ERR109/040/ERR10985640/ERR10985640_2.fastq.gz	ftp.sra.ebi.ac.uk/vol1/run/ERR109/ERR10985640/A22_S097_R1.fq.gz;ftp.sra.ebi.ac.uk/vol1/run/ERR109/ERR10985640/A22_S097_R2.fq.gz	ftp.sra.ebi.ac.uk/vol1/err/ERR109/040/ERR10985640.bam	A22_S097
PRJEB60398	SAMEA112733979	ERX10422945	ERR10985999	408170	human gut metagenome	ftp.sra.ebi.ac.uk/vol1/fastq/ERR109/099/ERR10985999/ERR10985999_1.fastq.gz;ftp.sra.ebi.ac.uk/vol1/fastq/ERR109/099/ERR10985999/ERR10985999_2.fastq.gz	ftp.sra.ebi.ac.uk/vol1/run/ERR109/ERR10985999/Akk1_S073_R1.fq.gz;ftp.sra.ebi.ac.uk/vol1/run/ERR109/ERR10985999/Akk1_S073_R2.fq.gz	ftp.sra.ebi.ac.uk/vol1/err/ERR109/099/ERR10985999.bam	Akk1_S073
PRJEB60398	SAMEA112733980	ERX10422946	ERR10986000	408170	human gut metagenome	ftp.sra.ebi.ac.uk/vol1/fastq/ERR109/000/ERR10986000/ERR10986000_1.fastq.gz;ftp.sra.ebi.ac.uk/vol1/fastq/ERR109/000/ERR10986000/ERR10986000_2.fastq.gz	ftp.sra.ebi.ac.uk/vol1/run/ERR109/ERR10986000/Akk1_S074_R1.fq.gz;ftp.sra.ebi.ac.uk/vol1/run/ERR109/ERR10986000/Akk1_S074_R2.fq.gz	ftp.sra.ebi.ac.uk/vol1/err/ERR109/000/ERR10986000.bam	Akk1_S074
PRJEB60398	SAMEA112733625	ERX10422592	ERR10985646	408170	human gut metagenome	ftp.sra.ebi.ac.uk/vol1/fastq/ERR109/046/ERR10985646/ERR10985646_1.fastq.gz;ftp.sra.ebi.ac.uk/vol1/fastq/ERR109/046/ERR10985646/ERR10985646_2.fastq.gz	ftp.sra.ebi.ac.uk/vol1/run/ERR109/ERR10985646/A22_S103_R1.fq.gz;ftp.sra.ebi.ac.uk/vol1/run/ERR109/ERR10985646/A22_S103_R2.fq.gz	ftp.sra.ebi.ac.uk/vol1/err/ERR109/046/ERR10985646.bam	A22_S103
PRJEB60398	SAMEA112733981	ERX10422947	ERR10986001	408170	human gut metagenome	ftp.sra.ebi.ac.uk/vol1/fastq/ERR109/001/ERR10986001/ERR10986001_1.fastq.gz;ftp.sra.ebi.ac.uk/vol1/fastq/ERR109/001/ERR10986001/ERR10986001_2.fastq.gz	ftp.sra.ebi.ac.uk/vol1/run/ERR109/ERR10986001/Akk1_S075_R1.fq.gz;ftp.sra.ebi.ac.uk/vol1/run/ERR109/ERR10986001/Akk1_S075_R2.fq.gz	ftp.sra.ebi.ac.uk/vol1/err/ERR109/001/ERR10986001.bam	Akk1_S075
PRJEB60398	SAMEA112733627	ERX10422594	ERR10985648	408170	human gut metagenome	ftp.sra.ebi.ac.uk/vol1/fastq/ERR109/048/ERR10985648/ERR10985648_1.fastq.gz;ftp.sra.ebi.ac.uk/vol1/fastq/ERR109/048/ERR10985648/ERR10985648_2.fastq.gz	ftp.sra.ebi.ac.uk/vol1/run/ERR109/ERR10985648/A22_S105_R1.fq.gz;ftp.sra.ebi.ac.uk/vol1/run/ERR109/ERR10985648/A22_S105_R2.fq.gz	ftp.sra.ebi.ac.uk/vol1/err/ERR109/048/ERR10985648.bam	A22_S105
PRJEB60398	SAMEA112733984	ERX10422950	ERR10986004	408170	human gut metagenome	ftp.sra.ebi.ac.uk/vol1/fastq/ERR109/004/ERR10986004/ERR10986004_1.fastq.gz;ftp.sra.ebi.ac.uk/vol1/fastq/ERR109/004/ERR10986004/ERR10986004_2.fastq.gz	ftp.sra.ebi.ac.uk/vol1/run/ERR109/ERR10986004/Akk1_S078_R1.fq.gz;ftp.sra.ebi.ac.uk/vol1/run/ERR109/ERR10986004/Akk1_S078_R2.fq.gz	ftp.sra.ebi.ac.uk/vol1/err/ERR109/004/ERR10986004.bam	Akk1_S078
PRJEB60398	SAMEA112733629	ERX10422596	ERR10985650	408170	human gut metagenome	ftp.sra.ebi.ac.uk/vol1/fastq/ERR109/050/ERR10985650/ERR10985650_1.fastq.gz;ftp.sra.ebi.ac.uk/vol1/fastq/ERR109/050/ERR10985650/ERR10985650_2.fastq.gz	ftp.sra.ebi.ac.uk/vol1/run/ERR109/ERR10985650/A22_S107_R1.fq.gz;ftp.sra.ebi.ac.uk/vol1/run/ERR109/ERR10985650/A22_S107_R2.fq.gz	ftp.sra.ebi.ac.uk/vol1/err/ERR109/050/ERR10985650.bam	A22_S107
PRJEB60398	SAMEA112733989	ERX10422955	ERR10986009	408170	human gut metagenome	ftp.sra.ebi.ac.uk/vol1/fastq/ERR109/009/ERR10986009/ERR10986009_1.fastq.gz;ftp.sra.ebi.ac.uk/vol1/fastq/ERR109/009/ERR10986009/ERR10986009_2.fastq.gz	ftp.sra.ebi.ac.uk/vol1/run/ERR109/ERR10986009/Akk1_S083_R1.fq.gz;ftp.sra.ebi.ac.uk/vol1/run/ERR109/ERR10986009/Akk1_S083_R2.fq.gz	ftp.sra.ebi.ac.uk/vol1/err/ERR109/009/ERR10986009.bam	Akk1_S083
PRJEB60398	SAMEA112733633	ERX10422600	ERR10985654	408170	human gut metagenome	ftp.sra.ebi.ac.uk/vol1/fastq/ERR109/054/ERR10985654/ERR10985654_1.fastq.gz;ftp.sra.ebi.ac.uk/vol1/fastq/ERR109/054/ERR10985654/ERR10985654_2.fastq.gz	ftp.sra.ebi.ac.uk/vol1/run/ERR109/ERR10985654/A22_S111_R1.fq.gz;ftp.sra.ebi.ac.uk/vol1/run/ERR109/ERR10985654/A22_S111_R2.fq.gz	ftp.sra.ebi.ac.uk/vol1/err/ERR109/054/ERR10985654.bam	A22_S111
PRJEB60398	SAMEA112733995	ERX10422961	ERR10986015	408170	human gut metagenome	ftp.sra.ebi.ac.uk/vol1/fastq/ERR109/015/ERR10986015/ERR10986015_1.fastq.gz;ftp.sra.ebi.ac.uk/vol1/fastq/ERR109/015/ERR10986015/ERR10986015_2.fastq.gz	ftp.sra.ebi.ac.uk/vol1/run/ERR109/ERR10986015/Akk1_S089_R1.fq.gz;ftp.sra.ebi.ac.uk/vol1/run/ERR109/ERR10986015/Akk1_S089_R2.fq.gz	ftp.sra.ebi.ac.uk/vol1/err/ERR109/015/ERR10986015.bam	Akk1_S089
PRJEB60398	SAMEA112733639	ERX10422606	ERR10985660	408170	human gut metagenome	ftp.sra.ebi.ac.uk/vol1/fastq/ERR109/060/ERR10985660/ERR10985660_1.fastq.gz;ftp.sra.ebi.ac.uk/vol1/fastq/ERR109/060/ERR10985660/ERR10985660_2.fastq.gz	ftp.sra.ebi.ac.uk/vol1/run/ERR109/ERR10985660/A22_S117_R1.fq.gz;ftp.sra.ebi.ac.uk/vol1/run/ERR109/ERR10985660/A22_S117_R2.fq.gz	ftp.sra.ebi.ac.uk/vol1/err/ERR109/060/ERR10985660.bam	A22_S117
PRJEB60398	SAMEA112733998	ERX10422964	ERR10986018	408170	human gut metagenome	ftp.sra.ebi.ac.uk/vol1/fastq/ERR109/018/ERR10986018/ERR10986018_1.fastq.gz;ftp.sra.ebi.ac.uk/vol1/fastq/ERR109/018/ERR10986018/ERR10986018_2.fastq.gz	ftp.sra.ebi.ac.uk/vol1/run/ERR109/ERR10986018/Akk1_S092_R1.fq.gz;ftp.sra.ebi.ac.uk/vol1/run/ERR109/ERR10986018/Akk1_S092_R2.fq.gz	ftp.sra.ebi.ac.uk/vol1/err/ERR109/018/ERR10986018.bam	Akk1_S092
PRJEB60398	SAMEA112734002	ERX10422968	ERR10986022	408170	human gut metagenome	ftp.sra.ebi.ac.uk/vol1/fastq/ERR109/022/ERR10986022/ERR10986022_1.fastq.gz;ftp.sra.ebi.ac.uk/vol1/fastq/ERR109/022/ERR10986022/ERR10986022_2.fastq.gz	ftp.sra.ebi.ac.uk/vol1/run/ERR109/ERR10986022/Akk1_S096_R1.fq.gz;ftp.sra.ebi.ac.uk/vol1/run/ERR109/ERR10986022/Akk1_S096_R2.fq.gz	ftp.sra.ebi.ac.uk/vol1/err/ERR109/022/ERR10986022.bam	Akk1_S096
PRJEB60398	SAMEA112733642	ERX10422609	ERR10985663	408170	human gut metagenome	ftp.sra.ebi.ac.uk/vol1/fastq/ERR109/063/ERR10985663/ERR10985663_1.fastq.gz;ftp.sra.ebi.ac.uk/vol1/fastq/ERR109/063/ERR10985663/ERR10985663_2.fastq.gz	ftp.sra.ebi.ac.uk/vol1/run/ERR109/ERR10985663/A22_S120_R1.fq.gz;ftp.sra.ebi.ac.uk/vol1/run/ERR109/ERR10985663/A22_S120_R2.fq.gz	ftp.sra.ebi.ac.uk/vol1/err/ERR109/063/ERR10985663.bam	A22_S120
PRJEB60398	SAMEA112734019	ERX10422985	ERR10986039	408170	human gut metagenome	ftp.sra.ebi.ac.uk/vol1/fastq/ERR109/039/ERR10986039/ERR10986039_1.fastq.gz;ftp.sra.ebi.ac.uk/vol1/fastq/ERR109/039/ERR10986039/ERR10986039_2.fastq.gz	ftp.sra.ebi.ac.uk/vol1/run/ERR109/ERR10986039/Akk1_S113_R1.fq.gz;ftp.sra.ebi.ac.uk/vol1/run/ERR109/ERR10986039/Akk1_S113_R2.fq.gz	ftp.sra.ebi.ac.uk/vol1/err/ERR109/039/ERR10986039.bam	Akk1_S113
PRJEB60398	SAMEA112734021	ERX10422987	ERR10986041	408170	human gut metagenome	ftp.sra.ebi.ac.uk/vol1/fastq/ERR109/041/ERR10986041/ERR10986041_1.fastq.gz;ftp.sra.ebi.ac.uk/vol1/fastq/ERR109/041/ERR10986041/ERR10986041_2.fastq.gz	ftp.sra.ebi.ac.uk/vol1/run/ERR109/ERR10986041/Akk1_S115_R1.fq.gz;ftp.sra.ebi.ac.uk/vol1/run/ERR109/ERR10986041/Akk1_S115_R2.fq.gz	ftp.sra.ebi.ac.uk/vol1/err/ERR109/041/ERR10986041.bam	Akk1_S115
PRJEB60398	SAMEA112733645	ERX10422612	ERR10985666	408170	human gut metagenome	ftp.sra.ebi.ac.uk/vol1/fastq/ERR109/066/ERR10985666/ERR10985666_1.fastq.gz;ftp.sra.ebi.ac.uk/vol1/fastq/ERR109/066/ERR10985666/ERR10985666_2.fastq.gz	ftp.sra.ebi.ac.uk/vol1/run/ERR109/ERR10985666/A22_S123_R1.fq.gz;ftp.sra.ebi.ac.uk/vol1/run/ERR109/ERR10985666/A22_S123_R2.fq.gz	ftp.sra.ebi.ac.uk/vol1/err/ERR109/066/ERR10985666.bam	A22_S123
PRJEB60398	SAMEA112734023	ERX10422989	ERR10986043	408170	human gut metagenome	ftp.sra.ebi.ac.uk/vol1/fastq/ERR109/043/ERR10986043/ERR10986043_1.fastq.gz;ftp.sra.ebi.ac.uk/vol1/fastq/ERR109/043/ERR10986043/ERR10986043_2.fastq.gz	ftp.sra.ebi.ac.uk/vol1/run/ERR109/ERR10986043/Akk1_S117_R1.fq.gz;ftp.sra.ebi.ac.uk/vol1/run/ERR109/ERR10986043/Akk1_S117_R2.fq.gz	ftp.sra.ebi.ac.uk/vol1/err/ERR109/043/ERR10986043.bam	Akk1_S117
PRJEB60398	SAMEA112733647	ERX10422614	ERR10985668	408170	human gut metagenome	ftp.sra.ebi.ac.uk/vol1/fastq/ERR109/068/ERR10985668/ERR10985668_1.fastq.gz;ftp.sra.ebi.ac.uk/vol1/fastq/ERR109/068/ERR10985668/ERR10985668_2.fastq.gz	ftp.sra.ebi.ac.uk/vol1/run/ERR109/ERR10985668/A22_S125_R1.fq.gz;ftp.sra.ebi.ac.uk/vol1/run/ERR109/ERR10985668/A22_S125_R2.fq.gz	ftp.sra.ebi.ac.uk/vol1/err/ERR109/068/ERR10985668.bam	A22_S125
PRJEB60398	SAMEA112734025	ERX10422991	ERR10986045	408170	human gut metagenome	ftp.sra.ebi.ac.uk/vol1/fastq/ERR109/045/ERR10986045/ERR10986045_1.fastq.gz;ftp.sra.ebi.ac.uk/vol1/fastq/ERR109/045/ERR10986045/ERR10986045_2.fastq.gz	ftp.sra.ebi.ac.uk/vol1/run/ERR109/ERR10986045/Akk1_S119_R1.fq.gz;ftp.sra.ebi.ac.uk/vol1/run/ERR109/ERR10986045/Akk1_S119_R2.fq.gz	ftp.sra.ebi.ac.uk/vol1/err/ERR109/045/ERR10986045.bam	Akk1_S119
PRJEB60398	SAMEA112733652	ERX10422619	ERR10985673	408170	human gut metagenome	ftp.sra.ebi.ac.uk/vol1/fastq/ERR109/073/ERR10985673/ERR10985673_1.fastq.gz;ftp.sra.ebi.ac.uk/vol1/fastq/ERR109/073/ERR10985673/ERR10985673_2.fastq.gz	ftp.sra.ebi.ac.uk/vol1/run/ERR109/ERR10985673/A22_S130_R1.fq.gz;ftp.sra.ebi.ac.uk/vol1/run/ERR109/ERR10985673/A22_S130_R2.fq.gz	ftp.sra.ebi.ac.uk/vol1/err/ERR109/073/ERR10985673.bam	A22_S130
PRJEB60398	SAMEA112734026	ERX10422992	ERR10986046	408170	human gut metagenome	ftp.sra.ebi.ac.uk/vol1/fastq/ERR109/046/ERR10986046/ERR10986046_1.fastq.gz;ftp.sra.ebi.ac.uk/vol1/fastq/ERR109/046/ERR10986046/ERR10986046_2.fastq.gz	ftp.sra.ebi.ac.uk/vol1/run/ERR109/ERR10986046/Akk1_S120_R1.fq.gz;ftp.sra.ebi.ac.uk/vol1/run/ERR109/ERR10986046/Akk1_S120_R2.fq.gz	ftp.sra.ebi.ac.uk/vol1/err/ERR109/046/ERR10986046.bam	Akk1_S120
PRJEB60398	SAMEA112733654	ERX10422621	ERR10985675	408170	human gut metagenome	ftp.sra.ebi.ac.uk/vol1/fastq/ERR109/075/ERR10985675/ERR10985675_1.fastq.gz;ftp.sra.ebi.ac.uk/vol1/fastq/ERR109/075/ERR10985675/ERR10985675_2.fastq.gz	ftp.sra.ebi.ac.uk/vol1/run/ERR109/ERR10985675/A22_S132_R1.fq.gz;ftp.sra.ebi.ac.uk/vol1/run/ERR109/ERR10985675/A22_S132_R2.fq.gz	ftp.sra.ebi.ac.uk/vol1/err/ERR109/075/ERR10985675.bam	A22_S132
PRJEB60398	SAMEA112734029	ERX10422995	ERR10986049	408170	human gut metagenome	ftp.sra.ebi.ac.uk/vol1/fastq/ERR109/049/ERR10986049/ERR10986049_1.fastq.gz;ftp.sra.ebi.ac.uk/vol1/fastq/ERR109/049/ERR10986049/ERR10986049_2.fastq.gz	ftp.sra.ebi.ac.uk/vol1/run/ERR109/ERR10986049/Akk1_S123_R1.fq.gz;ftp.sra.ebi.ac.uk/vol1/run/ERR109/ERR10986049/Akk1_S123_R2.fq.gz	ftp.sra.ebi.ac.uk/vol1/err/ERR109/049/ERR10986049.bam	Akk1_S123
PRJEB60398	SAMEA112733655	ERX10422622	ERR10985676	408170	human gut metagenome	ftp.sra.ebi.ac.uk/vol1/fastq/ERR109/076/ERR10985676/ERR10985676_1.fastq.gz;ftp.sra.ebi.ac.uk/vol1/fastq/ERR109/076/ERR10985676/ERR10985676_2.fastq.gz	ftp.sra.ebi.ac.uk/vol1/run/ERR109/ERR10985676/A22_S133_R1.fq.gz;ftp.sra.ebi.ac.uk/vol1/run/ERR109/ERR10985676/A22_S133_R2.fq.gz	ftp.sra.ebi.ac.uk/vol1/err/ERR109/076/ERR10985676.bam	A22_S133
PRJEB60398	SAMEA112733658	ERX10422625	ERR10985679	408170	human gut metagenome	ftp.sra.ebi.ac.uk/vol1/fastq/ERR109/079/ERR10985679/ERR10985679_1.fastq.gz;ftp.sra.ebi.ac.uk/vol1/fastq/ERR109/079/ERR10985679/ERR10985679_2.fastq.gz	ftp.sra.ebi.ac.uk/vol1/run/ERR109/ERR10985679/A22_S136_R1.fq.gz;ftp.sra.ebi.ac.uk/vol1/run/ERR109/ERR10985679/A22_S136_R2.fq.gz	ftp.sra.ebi.ac.uk/vol1/err/ERR109/079/ERR10985679.bam	A22_S136
PRJEB60398	SAMEA112734030	ERX10422996	ERR10986050	408170	human gut metagenome	ftp.sra.ebi.ac.uk/vol1/fastq/ERR109/050/ERR10986050/ERR10986050_1.fastq.gz;ftp.sra.ebi.ac.uk/vol1/fastq/ERR109/050/ERR10986050/ERR10986050_2.fastq.gz	ftp.sra.ebi.ac.uk/vol1/run/ERR109/ERR10986050/Akk1_S124_R1.fq.gz;ftp.sra.ebi.ac.uk/vol1/run/ERR109/ERR10986050/Akk1_S124_R2.fq.gz	ftp.sra.ebi.ac.uk/vol1/err/ERR109/050/ERR10986050.bam	Akk1_S124
PRJEB60398	SAMEA112733659	ERX10422626	ERR10985680	408170	human gut metagenome	ftp.sra.ebi.ac.uk/vol1/fastq/ERR109/080/ERR10985680/ERR10985680_1.fastq.gz;ftp.sra.ebi.ac.uk/vol1/fastq/ERR109/080/ERR10985680/ERR10985680_2.fastq.gz	ftp.sra.ebi.ac.uk/vol1/run/ERR109/ERR10985680/A22_S137_R1.fq.gz;ftp.sra.ebi.ac.uk/vol1/run/ERR109/ERR10985680/A22_S137_R2.fq.gz	ftp.sra.ebi.ac.uk/vol1/err/ERR109/080/ERR10985680.bam	A22_S137
PRJEB60398	SAMEA112733667	ERX10422634	ERR10985688	408170	human gut metagenome	ftp.sra.ebi.ac.uk/vol1/fastq/ERR109/088/ERR10985688/ERR10985688_1.fastq.gz;ftp.sra.ebi.ac.uk/vol1/fastq/ERR109/088/ERR10985688/ERR10985688_2.fastq.gz	ftp.sra.ebi.ac.uk/vol1/run/ERR109/ERR10985688/A22_S145_R1.fq.gz;ftp.sra.ebi.ac.uk/vol1/run/ERR109/ERR10985688/A22_S145_R2.fq.gz	ftp.sra.ebi.ac.uk/vol1/err/ERR109/088/ERR10985688.bam	A22_S145
PRJEB60398	SAMEA112734033	ERX10422999	ERR10986053	408170	human gut metagenome	ftp.sra.ebi.ac.uk/vol1/fastq/ERR109/053/ERR10986053/ERR10986053_1.fastq.gz;ftp.sra.ebi.ac.uk/vol1/fastq/ERR109/053/ERR10986053/ERR10986053_2.fastq.gz	ftp.sra.ebi.ac.uk/vol1/run/ERR109/ERR10986053/Akk1_S127_R1.fq.gz;ftp.sra.ebi.ac.uk/vol1/run/ERR109/ERR10986053/Akk1_S127_R2.fq.gz	ftp.sra.ebi.ac.uk/vol1/err/ERR109/053/ERR10986053.bam	Akk1_S127
PRJEB60398	SAMEA112733672	ERX10422639	ERR10985693	408170	human gut metagenome	ftp.sra.ebi.ac.uk/vol1/fastq/ERR109/093/ERR10985693/ERR10985693_1.fastq.gz;ftp.sra.ebi.ac.uk/vol1/fastq/ERR109/093/ERR10985693/ERR10985693_2.fastq.gz	ftp.sra.ebi.ac.uk/vol1/run/ERR109/ERR10985693/A22_S150_R1.fq.gz;ftp.sra.ebi.ac.uk/vol1/run/ERR109/ERR10985693/A22_S150_R2.fq.gz	ftp.sra.ebi.ac.uk/vol1/err/ERR109/093/ERR10985693.bam	A22_S150
PRJEB60398	SAMEA112733679	ERX10422646	ERR10985700	408170	human gut metagenome	ftp.sra.ebi.ac.uk/vol1/fastq/ERR109/000/ERR10985700/ERR10985700_1.fastq.gz;ftp.sra.ebi.ac.uk/vol1/fastq/ERR109/000/ERR10985700/ERR10985700_2.fastq.gz	ftp.sra.ebi.ac.uk/vol1/run/ERR109/ERR10985700/A22_S157_R1.fq.gz;ftp.sra.ebi.ac.uk/vol1/run/ERR109/ERR10985700/A22_S157_R2.fq.gz	ftp.sra.ebi.ac.uk/vol1/err/ERR109/000/ERR10985700.bam	A22_S157
PRJEB60398	SAMEA112734034	ERX10423000	ERR10986054	408170	human gut metagenome	ftp.sra.ebi.ac.uk/vol1/fastq/ERR109/054/ERR10986054/ERR10986054_1.fastq.gz;ftp.sra.ebi.ac.uk/vol1/fastq/ERR109/054/ERR10986054/ERR10986054_2.fastq.gz	ftp.sra.ebi.ac.uk/vol1/run/ERR109/ERR10986054/Akk1_S128_R1.fq.gz;ftp.sra.ebi.ac.uk/vol1/run/ERR109/ERR10986054/Akk1_S128_R2.fq.gz	ftp.sra.ebi.ac.uk/vol1/err/ERR109/054/ERR10986054.bam	Akk1_S128
PRJEB60398	SAMEA112733680	ERX10422647	ERR10985701	408170	human gut metagenome	ftp.sra.ebi.ac.uk/vol1/fastq/ERR109/001/ERR10985701/ERR10985701_1.fastq.gz;ftp.sra.ebi.ac.uk/vol1/fastq/ERR109/001/ERR10985701/ERR10985701_2.fastq.gz	ftp.sra.ebi.ac.uk/vol1/run/ERR109/ERR10985701/A22_S158_R1.fq.gz;ftp.sra.ebi.ac.uk/vol1/run/ERR109/ERR10985701/A22_S158_R2.fq.gz	ftp.sra.ebi.ac.uk/vol1/err/ERR109/001/ERR10985701.bam	A22_S158
PRJEB60398	SAMEA112733684	ERX10422651	ERR10985705	408170	human gut metagenome	ftp.sra.ebi.ac.uk/vol1/fastq/ERR109/005/ERR10985705/ERR10985705_1.fastq.gz;ftp.sra.ebi.ac.uk/vol1/fastq/ERR109/005/ERR10985705/ERR10985705_2.fastq.gz	ftp.sra.ebi.ac.uk/vol1/run/ERR109/ERR10985705/A22_S162_R1.fq.gz;ftp.sra.ebi.ac.uk/vol1/run/ERR109/ERR10985705/A22_S162_R2.fq.gz	ftp.sra.ebi.ac.uk/vol1/err/ERR109/005/ERR10985705.bam	A22_S162
PRJEB60398	SAMEA112734037	ERX10423003	ERR10986057	408170	human gut metagenome	ftp.sra.ebi.ac.uk/vol1/fastq/ERR109/057/ERR10986057/ERR10986057_1.fastq.gz;ftp.sra.ebi.ac.uk/vol1/fastq/ERR109/057/ERR10986057/ERR10986057_2.fastq.gz	ftp.sra.ebi.ac.uk/vol1/run/ERR109/ERR10986057/Akk1_S131_R1.fq.gz;ftp.sra.ebi.ac.uk/vol1/run/ERR109/ERR10986057/Akk1_S131_R2.fq.gz	ftp.sra.ebi.ac.uk/vol1/err/ERR109/057/ERR10986057.bam	Akk1_S131
PRJEB60398	SAMEA112733688	ERX10422655	ERR10985709	408170	human gut metagenome	ftp.sra.ebi.ac.uk/vol1/fastq/ERR109/009/ERR10985709/ERR10985709_1.fastq.gz;ftp.sra.ebi.ac.uk/vol1/fastq/ERR109/009/ERR10985709/ERR10985709_2.fastq.gz	ftp.sra.ebi.ac.uk/vol1/run/ERR109/ERR10985709/A22_S166_R1.fq.gz;ftp.sra.ebi.ac.uk/vol1/run/ERR109/ERR10985709/A22_S166_R2.fq.gz	ftp.sra.ebi.ac.uk/vol1/err/ERR109/009/ERR10985709.bam	A22_S166
PRJEB60398	SAMEA112733689	ERX10422656	ERR10985710	408170	human gut metagenome	ftp.sra.ebi.ac.uk/vol1/fastq/ERR109/010/ERR10985710/ERR10985710_1.fastq.gz;ftp.sra.ebi.ac.uk/vol1/fastq/ERR109/010/ERR10985710/ERR10985710_2.fastq.gz	ftp.sra.ebi.ac.uk/vol1/run/ERR109/ERR10985710/A22_S167_R1.fq.gz;ftp.sra.ebi.ac.uk/vol1/run/ERR109/ERR10985710/A22_S167_R2.fq.gz	ftp.sra.ebi.ac.uk/vol1/err/ERR109/010/ERR10985710.bam	A22_S167
PRJEB60398	SAMEA112734039	ERX10423005	ERR10986059	408170	human gut metagenome	ftp.sra.ebi.ac.uk/vol1/fastq/ERR109/059/ERR10986059/ERR10986059_1.fastq.gz;ftp.sra.ebi.ac.uk/vol1/fastq/ERR109/059/ERR10986059/ERR10986059_2.fastq.gz	ftp.sra.ebi.ac.uk/vol1/run/ERR109/ERR10986059/Akk1_S133_R1.fq.gz;ftp.sra.ebi.ac.uk/vol1/run/ERR109/ERR10986059/Akk1_S133_R2.fq.gz	ftp.sra.ebi.ac.uk/vol1/err/ERR109/059/ERR10986059.bam	Akk1_S133
PRJEB60398	SAMEA112733691	ERX10422658	ERR10985712	408170	human gut metagenome	ftp.sra.ebi.ac.uk/vol1/fastq/ERR109/012/ERR10985712/ERR10985712_1.fastq.gz;ftp.sra.ebi.ac.uk/vol1/fastq/ERR109/012/ERR10985712/ERR10985712_2.fastq.gz	ftp.sra.ebi.ac.uk/vol1/run/ERR109/ERR10985712/A22_S169_R1.fq.gz;ftp.sra.ebi.ac.uk/vol1/run/ERR109/ERR10985712/A22_S169_R2.fq.gz	ftp.sra.ebi.ac.uk/vol1/err/ERR109/012/ERR10985712.bam	A22_S169
PRJEB60398	SAMEA112733692	ERX10422659	ERR10985713	408170	human gut metagenome	ftp.sra.ebi.ac.uk/vol1/fastq/ERR109/013/ERR10985713/ERR10985713_1.fastq.gz;ftp.sra.ebi.ac.uk/vol1/fastq/ERR109/013/ERR10985713/ERR10985713_2.fastq.gz	ftp.sra.ebi.ac.uk/vol1/run/ERR109/ERR10985713/A22_S170_R1.fq.gz;ftp.sra.ebi.ac.uk/vol1/run/ERR109/ERR10985713/A22_S170_R2.fq.gz	ftp.sra.ebi.ac.uk/vol1/err/ERR109/013/ERR10985713.bam	A22_S170
PRJEB60398	SAMEA112734043	ERX10423009	ERR10986063	408170	human gut metagenome	ftp.sra.ebi.ac.uk/vol1/fastq/ERR109/063/ERR10986063/ERR10986063_1.fastq.gz;ftp.sra.ebi.ac.uk/vol1/fastq/ERR109/063/ERR10986063/ERR10986063_2.fastq.gz	ftp.sra.ebi.ac.uk/vol1/run/ERR109/ERR10986063/Akk1_S137_R1.fq.gz;ftp.sra.ebi.ac.uk/vol1/run/ERR109/ERR10986063/Akk1_S137_R2.fq.gz	ftp.sra.ebi.ac.uk/vol1/err/ERR109/063/ERR10986063.bam	Akk1_S137
PRJEB60398	SAMEA112733695	ERX10422662	ERR10985716	408170	human gut metagenome	ftp.sra.ebi.ac.uk/vol1/fastq/ERR109/016/ERR10985716/ERR10985716_1.fastq.gz;ftp.sra.ebi.ac.uk/vol1/fastq/ERR109/016/ERR10985716/ERR10985716_2.fastq.gz	ftp.sra.ebi.ac.uk/vol1/run/ERR109/ERR10985716/A22_S173_R1.fq.gz;ftp.sra.ebi.ac.uk/vol1/run/ERR109/ERR10985716/A22_S173_R2.fq.gz	ftp.sra.ebi.ac.uk/vol1/err/ERR109/016/ERR10985716.bam	A22_S173
PRJEB60398	SAMEA112734044	ERX10423010	ERR10986064	408170	human gut metagenome	ftp.sra.ebi.ac.uk/vol1/fastq/ERR109/064/ERR10986064/ERR10986064_1.fastq.gz;ftp.sra.ebi.ac.uk/vol1/fastq/ERR109/064/ERR10986064/ERR10986064_2.fastq.gz	ftp.sra.ebi.ac.uk/vol1/run/ERR109/ERR10986064/Akk1_S138_R1.fq.gz;ftp.sra.ebi.ac.uk/vol1/run/ERR109/ERR10986064/Akk1_S138_R2.fq.gz	ftp.sra.ebi.ac.uk/vol1/err/ERR109/064/ERR10986064.bam	Akk1_S138
PRJEB60398	SAMEA112733697	ERX10422664	ERR10985718	408170	human gut metagenome	ftp.sra.ebi.ac.uk/vol1/fastq/ERR109/018/ERR10985718/ERR10985718_1.fastq.gz;ftp.sra.ebi.ac.uk/vol1/fastq/ERR109/018/ERR10985718/ERR10985718_2.fastq.gz	ftp.sra.ebi.ac.uk/vol1/run/ERR109/ERR10985718/A22_S175_R1.fq.gz;ftp.sra.ebi.ac.uk/vol1/run/ERR109/ERR10985718/A22_S175_R2.fq.gz	ftp.sra.ebi.ac.uk/vol1/err/ERR109/018/ERR10985718.bam	A22_S175
PRJEB60398	SAMEA112734050	ERX10423016	ERR10986070	408170	human gut metagenome	ftp.sra.ebi.ac.uk/vol1/fastq/ERR109/070/ERR10986070/ERR10986070_1.fastq.gz;ftp.sra.ebi.ac.uk/vol1/fastq/ERR109/070/ERR10986070/ERR10986070_2.fastq.gz	ftp.sra.ebi.ac.uk/vol1/run/ERR109/ERR10986070/Akk1_S144_R1.fq.gz;ftp.sra.ebi.ac.uk/vol1/run/ERR109/ERR10986070/Akk1_S144_R2.fq.gz	ftp.sra.ebi.ac.uk/vol1/err/ERR109/070/ERR10986070.bam	Akk1_S144
PRJEB60398	SAMEA112733698	ERX10422665	ERR10985719	408170	human gut metagenome	ftp.sra.ebi.ac.uk/vol1/fastq/ERR109/019/ERR10985719/ERR10985719_1.fastq.gz;ftp.sra.ebi.ac.uk/vol1/fastq/ERR109/019/ERR10985719/ERR10985719_2.fastq.gz	ftp.sra.ebi.ac.uk/vol1/run/ERR109/ERR10985719/A22_S176_R1.fq.gz;ftp.sra.ebi.ac.uk/vol1/run/ERR109/ERR10985719/A22_S176_R2.fq.gz	ftp.sra.ebi.ac.uk/vol1/err/ERR109/019/ERR10985719.bam	A22_S176
PRJEB60398	SAMEA112734055	ERX10423021	ERR10986075	408170	human gut metagenome	ftp.sra.ebi.ac.uk/vol1/fastq/ERR109/075/ERR10986075/ERR10986075_1.fastq.gz;ftp.sra.ebi.ac.uk/vol1/fastq/ERR109/075/ERR10986075/ERR10986075_2.fastq.gz	ftp.sra.ebi.ac.uk/vol1/run/ERR109/ERR10986075/Akk1_S149_R1.fq.gz;ftp.sra.ebi.ac.uk/vol1/run/ERR109/ERR10986075/Akk1_S149_R2.fq.gz	ftp.sra.ebi.ac.uk/vol1/err/ERR109/075/ERR10986075.bam	Akk1_S149
PRJEB60398	SAMEA112733699	ERX10422666	ERR10985720	408170	human gut metagenome	ftp.sra.ebi.ac.uk/vol1/fastq/ERR109/020/ERR10985720/ERR10985720_1.fastq.gz;ftp.sra.ebi.ac.uk/vol1/fastq/ERR109/020/ERR10985720/ERR10985720_2.fastq.gz	ftp.sra.ebi.ac.uk/vol1/run/ERR109/ERR10985720/A22_S177_R1.fq.gz;ftp.sra.ebi.ac.uk/vol1/run/ERR109/ERR10985720/A22_S177_R2.fq.gz	ftp.sra.ebi.ac.uk/vol1/err/ERR109/020/ERR10985720.bam	A22_S177
PRJEB60398	SAMEA112734058	ERX10423024	ERR10986078	408170	human gut metagenome	ftp.sra.ebi.ac.uk/vol1/fastq/ERR109/078/ERR10986078/ERR10986078_1.fastq.gz;ftp.sra.ebi.ac.uk/vol1/fastq/ERR109/078/ERR10986078/ERR10986078_2.fastq.gz	ftp.sra.ebi.ac.uk/vol1/run/ERR109/ERR10986078/Akk1_S152_R1.fq.gz;ftp.sra.ebi.ac.uk/vol1/run/ERR109/ERR10986078/Akk1_S152_R2.fq.gz	ftp.sra.ebi.ac.uk/vol1/err/ERR109/078/ERR10986078.bam	Akk1_S152
PRJEB60398	SAMEA112733702	ERX10422669	ERR10985723	408170	human gut metagenome	ftp.sra.ebi.ac.uk/vol1/fastq/ERR109/023/ERR10985723/ERR10985723_1.fastq.gz;ftp.sra.ebi.ac.uk/vol1/fastq/ERR109/023/ERR10985723/ERR10985723_2.fastq.gz	ftp.sra.ebi.ac.uk/vol1/run/ERR109/ERR10985723/A22_S180_R1.fq.gz;ftp.sra.ebi.ac.uk/vol1/run/ERR109/ERR10985723/A22_S180_R2.fq.gz	ftp.sra.ebi.ac.uk/vol1/err/ERR109/023/ERR10985723.bam	A22_S180
PRJEB60398	SAMEA112734060	ERX10423026	ERR10986080	408170	human gut metagenome	ftp.sra.ebi.ac.uk/vol1/fastq/ERR109/080/ERR10986080/ERR10986080_1.fastq.gz;ftp.sra.ebi.ac.uk/vol1/fastq/ERR109/080/ERR10986080/ERR10986080_2.fastq.gz	ftp.sra.ebi.ac.uk/vol1/run/ERR109/ERR10986080/Akk1_S154_R1.fq.gz;ftp.sra.ebi.ac.uk/vol1/run/ERR109/ERR10986080/Akk1_S154_R2.fq.gz	ftp.sra.ebi.ac.uk/vol1/err/ERR109/080/ERR10986080.bam	Akk1_S154
PRJEB60398	SAMEA112733706	ERX10422673	ERR10985727	408170	human gut metagenome	ftp.sra.ebi.ac.uk/vol1/fastq/ERR109/027/ERR10985727/ERR10985727_1.fastq.gz;ftp.sra.ebi.ac.uk/vol1/fastq/ERR109/027/ERR10985727/ERR10985727_2.fastq.gz	ftp.sra.ebi.ac.uk/vol1/run/ERR109/ERR10985727/A22_S184_R1.fq.gz;ftp.sra.ebi.ac.uk/vol1/run/ERR109/ERR10985727/A22_S184_R2.fq.gz	ftp.sra.ebi.ac.uk/vol1/err/ERR109/027/ERR10985727.bam	A22_S184
PRJEB60398	SAMEA112734062	ERX10423028	ERR10986082	408170	human gut metagenome	ftp.sra.ebi.ac.uk/vol1/fastq/ERR109/082/ERR10986082/ERR10986082_1.fastq.gz;ftp.sra.ebi.ac.uk/vol1/fastq/ERR109/082/ERR10986082/ERR10986082_2.fastq.gz	ftp.sra.ebi.ac.uk/vol1/run/ERR109/ERR10986082/Akk1_S156_R1.fq.gz;ftp.sra.ebi.ac.uk/vol1/run/ERR109/ERR10986082/Akk1_S156_R2.fq.gz	ftp.sra.ebi.ac.uk/vol1/err/ERR109/082/ERR10986082.bam	Akk1_S156
PRJEB60398	SAMEA112733707	ERX10422674	ERR10985728	408170	human gut metagenome	ftp.sra.ebi.ac.uk/vol1/fastq/ERR109/028/ERR10985728/ERR10985728_1.fastq.gz;ftp.sra.ebi.ac.uk/vol1/fastq/ERR109/028/ERR10985728/ERR10985728_2.fastq.gz	ftp.sra.ebi.ac.uk/vol1/run/ERR109/ERR10985728/A22_S185_R1.fq.gz;ftp.sra.ebi.ac.uk/vol1/run/ERR109/ERR10985728/A22_S185_R2.fq.gz	ftp.sra.ebi.ac.uk/vol1/err/ERR109/028/ERR10985728.bam	A22_S185
PRJEB60398	SAMEA112734063	ERX10423029	ERR10986083	408170	human gut metagenome	ftp.sra.ebi.ac.uk/vol1/fastq/ERR109/083/ERR10986083/ERR10986083_1.fastq.gz;ftp.sra.ebi.ac.uk/vol1/fastq/ERR109/083/ERR10986083/ERR10986083_2.fastq.gz	ftp.sra.ebi.ac.uk/vol1/run/ERR109/ERR10986083/Akk1_S157_R1.fq.gz;ftp.sra.ebi.ac.uk/vol1/run/ERR109/ERR10986083/Akk1_S157_R2.fq.gz	ftp.sra.ebi.ac.uk/vol1/err/ERR109/083/ERR10986083.bam	Akk1_S157
PRJEB60398	SAMEA112733708	ERX10422675	ERR10985729	408170	human gut metagenome	ftp.sra.ebi.ac.uk/vol1/fastq/ERR109/029/ERR10985729/ERR10985729_1.fastq.gz;ftp.sra.ebi.ac.uk/vol1/fastq/ERR109/029/ERR10985729/ERR10985729_2.fastq.gz	ftp.sra.ebi.ac.uk/vol1/run/ERR109/ERR10985729/A22_S186_R1.fq.gz;ftp.sra.ebi.ac.uk/vol1/run/ERR109/ERR10985729/A22_S186_R2.fq.gz	ftp.sra.ebi.ac.uk/vol1/err/ERR109/029/ERR10985729.bam	A22_S186
PRJEB60398	SAMEA112734066	ERX10423032	ERR10986086	408170	human gut metagenome	ftp.sra.ebi.ac.uk/vol1/fastq/ERR109/086/ERR10986086/ERR10986086_1.fastq.gz;ftp.sra.ebi.ac.uk/vol1/fastq/ERR109/086/ERR10986086/ERR10986086_2.fastq.gz	ftp.sra.ebi.ac.uk/vol1/run/ERR109/ERR10986086/Akk1_S160_R1.fq.gz;ftp.sra.ebi.ac.uk/vol1/run/ERR109/ERR10986086/Akk1_S160_R2.fq.gz	ftp.sra.ebi.ac.uk/vol1/err/ERR109/086/ERR10986086.bam	Akk1_S160
PRJEB60398	SAMEA112733710	ERX10422677	ERR10985731	408170	human gut metagenome	ftp.sra.ebi.ac.uk/vol1/fastq/ERR109/031/ERR10985731/ERR10985731_1.fastq.gz;ftp.sra.ebi.ac.uk/vol1/fastq/ERR109/031/ERR10985731/ERR10985731_2.fastq.gz	ftp.sra.ebi.ac.uk/vol1/run/ERR109/ERR10985731/A22_S188_R1.fq.gz;ftp.sra.ebi.ac.uk/vol1/run/ERR109/ERR10985731/A22_S188_R2.fq.gz	ftp.sra.ebi.ac.uk/vol1/err/ERR109/031/ERR10985731.bam	A22_S188
PRJEB60398	SAMEA112734069	ERX10423035	ERR10986089	408170	human gut metagenome	ftp.sra.ebi.ac.uk/vol1/fastq/ERR109/089/ERR10986089/ERR10986089_1.fastq.gz;ftp.sra.ebi.ac.uk/vol1/fastq/ERR109/089/ERR10986089/ERR10986089_2.fastq.gz	ftp.sra.ebi.ac.uk/vol1/run/ERR109/ERR10986089/Akk1_S163_R1.fq.gz;ftp.sra.ebi.ac.uk/vol1/run/ERR109/ERR10986089/Akk1_S163_R2.fq.gz	ftp.sra.ebi.ac.uk/vol1/err/ERR109/089/ERR10986089.bam	Akk1_S163
PRJEB60398	SAMEA112733711	ERX10422678	ERR10985732	408170	human gut metagenome	ftp.sra.ebi.ac.uk/vol1/fastq/ERR109/032/ERR10985732/ERR10985732_1.fastq.gz;ftp.sra.ebi.ac.uk/vol1/fastq/ERR109/032/ERR10985732/ERR10985732_2.fastq.gz	ftp.sra.ebi.ac.uk/vol1/run/ERR109/ERR10985732/A22_S189_R1.fq.gz;ftp.sra.ebi.ac.uk/vol1/run/ERR109/ERR10985732/A22_S189_R2.fq.gz	ftp.sra.ebi.ac.uk/vol1/err/ERR109/032/ERR10985732.bam	A22_S189
PRJEB60398	SAMEA112733712	ERX10422679	ERR10985733	408170	human gut metagenome	ftp.sra.ebi.ac.uk/vol1/fastq/ERR109/033/ERR10985733/ERR10985733_1.fastq.gz;ftp.sra.ebi.ac.uk/vol1/fastq/ERR109/033/ERR10985733/ERR10985733_2.fastq.gz	ftp.sra.ebi.ac.uk/vol1/run/ERR109/ERR10985733/A22_S190_R1.fq.gz;ftp.sra.ebi.ac.uk/vol1/run/ERR109/ERR10985733/A22_S190_R2.fq.gz	ftp.sra.ebi.ac.uk/vol1/err/ERR109/033/ERR10985733.bam	A22_S190
PRJEB60398	SAMEA112734071	ERX10423037	ERR10986091	408170	human gut metagenome	ftp.sra.ebi.ac.uk/vol1/fastq/ERR109/091/ERR10986091/ERR10986091_1.fastq.gz;ftp.sra.ebi.ac.uk/vol1/fastq/ERR109/091/ERR10986091/ERR10986091_2.fastq.gz	ftp.sra.ebi.ac.uk/vol1/run/ERR109/ERR10986091/Akk1_S165_R1.fq.gz;ftp.sra.ebi.ac.uk/vol1/run/ERR109/ERR10986091/Akk1_S165_R2.fq.gz	ftp.sra.ebi.ac.uk/vol1/err/ERR109/091/ERR10986091.bam	Akk1_S165
PRJEB60398	SAMEA112734072	ERX10423038	ERR10986092	408170	human gut metagenome	ftp.sra.ebi.ac.uk/vol1/fastq/ERR109/092/ERR10986092/ERR10986092_1.fastq.gz;ftp.sra.ebi.ac.uk/vol1/fastq/ERR109/092/ERR10986092/ERR10986092_2.fastq.gz	ftp.sra.ebi.ac.uk/vol1/run/ERR109/ERR10986092/Akk1_S166_R1.fq.gz;ftp.sra.ebi.ac.uk/vol1/run/ERR109/ERR10986092/Akk1_S166_R2.fq.gz	ftp.sra.ebi.ac.uk/vol1/err/ERR109/092/ERR10986092.bam	Akk1_S166
PRJEB60398	SAMEA112733713	ERX10422680	ERR10985734	408170	human gut metagenome	ftp.sra.ebi.ac.uk/vol1/fastq/ERR109/034/ERR10985734/ERR10985734_1.fastq.gz;ftp.sra.ebi.ac.uk/vol1/fastq/ERR109/034/ERR10985734/ERR10985734_2.fastq.gz	ftp.sra.ebi.ac.uk/vol1/run/ERR109/ERR10985734/A22_S191_R1.fq.gz;ftp.sra.ebi.ac.uk/vol1/run/ERR109/ERR10985734/A22_S191_R2.fq.gz	ftp.sra.ebi.ac.uk/vol1/err/ERR109/034/ERR10985734.bam	A22_S191
PRJEB60398	SAMEA112734075	ERX10423041	ERR10986095	408170	human gut metagenome	ftp.sra.ebi.ac.uk/vol1/fastq/ERR109/095/ERR10986095/ERR10986095_1.fastq.gz;ftp.sra.ebi.ac.uk/vol1/fastq/ERR109/095/ERR10986095/ERR10986095_2.fastq.gz	ftp.sra.ebi.ac.uk/vol1/run/ERR109/ERR10986095/Akk1_S169_R1.fq.gz;ftp.sra.ebi.ac.uk/vol1/run/ERR109/ERR10986095/Akk1_S169_R2.fq.gz	ftp.sra.ebi.ac.uk/vol1/err/ERR109/095/ERR10986095.bam	Akk1_S169
PRJEB60398	SAMEA112733718	ERX10422685	ERR10985739	408170	human gut metagenome	ftp.sra.ebi.ac.uk/vol1/fastq/ERR109/039/ERR10985739/ERR10985739_1.fastq.gz;ftp.sra.ebi.ac.uk/vol1/fastq/ERR109/039/ERR10985739/ERR10985739_2.fastq.gz	ftp.sra.ebi.ac.uk/vol1/run/ERR109/ERR10985739/A22_S196_R1.fq.gz;ftp.sra.ebi.ac.uk/vol1/run/ERR109/ERR10985739/A22_S196_R2.fq.gz	ftp.sra.ebi.ac.uk/vol1/err/ERR109/039/ERR10985739.bam	A22_S196
PRJEB60398	SAMEA112734077	ERX10423043	ERR10986097	408170	human gut metagenome	ftp.sra.ebi.ac.uk/vol1/fastq/ERR109/097/ERR10986097/ERR10986097_1.fastq.gz;ftp.sra.ebi.ac.uk/vol1/fastq/ERR109/097/ERR10986097/ERR10986097_2.fastq.gz	ftp.sra.ebi.ac.uk/vol1/run/ERR109/ERR10986097/Akk1_S171_R1.fq.gz;ftp.sra.ebi.ac.uk/vol1/run/ERR109/ERR10986097/Akk1_S171_R2.fq.gz	ftp.sra.ebi.ac.uk/vol1/err/ERR109/097/ERR10986097.bam	Akk1_S171
PRJEB60398	SAMEA112733719	ERX10422686	ERR10985740	408170	human gut metagenome	ftp.sra.ebi.ac.uk/vol1/fastq/ERR109/040/ERR10985740/ERR10985740_1.fastq.gz;ftp.sra.ebi.ac.uk/vol1/fastq/ERR109/040/ERR10985740/ERR10985740_2.fastq.gz	ftp.sra.ebi.ac.uk/vol1/run/ERR109/ERR10985740/A22_S197_R1.fq.gz;ftp.sra.ebi.ac.uk/vol1/run/ERR109/ERR10985740/A22_S197_R2.fq.gz	ftp.sra.ebi.ac.uk/vol1/err/ERR109/040/ERR10985740.bam	A22_S197
PRJEB60398	SAMEA112734078	ERX10423044	ERR10986098	408170	human gut metagenome	ftp.sra.ebi.ac.uk/vol1/fastq/ERR109/098/ERR10986098/ERR10986098_1.fastq.gz;ftp.sra.ebi.ac.uk/vol1/fastq/ERR109/098/ERR10986098/ERR10986098_2.fastq.gz	ftp.sra.ebi.ac.uk/vol1/run/ERR109/ERR10986098/Akk1_S172_R1.fq.gz;ftp.sra.ebi.ac.uk/vol1/run/ERR109/ERR10986098/Akk1_S172_R2.fq.gz	ftp.sra.ebi.ac.uk/vol1/err/ERR109/098/ERR10986098.bam	Akk1_S172
PRJEB60398	SAMEA112733721	ERX10422688	ERR10985742	408170	human gut metagenome	ftp.sra.ebi.ac.uk/vol1/fastq/ERR109/042/ERR10985742/ERR10985742_1.fastq.gz;ftp.sra.ebi.ac.uk/vol1/fastq/ERR109/042/ERR10985742/ERR10985742_2.fastq.gz	ftp.sra.ebi.ac.uk/vol1/run/ERR109/ERR10985742/A22_S199_R1.fq.gz;ftp.sra.ebi.ac.uk/vol1/run/ERR109/ERR10985742/A22_S199_R2.fq.gz	ftp.sra.ebi.ac.uk/vol1/err/ERR109/042/ERR10985742.bam	A22_S199
PRJEB60398	SAMEA112734081	ERX10423047	ERR10986101	408170	human gut metagenome	ftp.sra.ebi.ac.uk/vol1/fastq/ERR109/001/ERR10986101/ERR10986101_1.fastq.gz;ftp.sra.ebi.ac.uk/vol1/fastq/ERR109/001/ERR10986101/ERR10986101_2.fastq.gz	ftp.sra.ebi.ac.uk/vol1/run/ERR109/ERR10986101/Akk1_S175_R1.fq.gz;ftp.sra.ebi.ac.uk/vol1/run/ERR109/ERR10986101/Akk1_S175_R2.fq.gz	ftp.sra.ebi.ac.uk/vol1/err/ERR109/001/ERR10986101.bam	Akk1_S175
PRJEB60398	SAMEA112733724	ERX10422691	ERR10985745	408170	human gut metagenome	ftp.sra.ebi.ac.uk/vol1/fastq/ERR109/045/ERR10985745/ERR10985745_1.fastq.gz;ftp.sra.ebi.ac.uk/vol1/fastq/ERR109/045/ERR10985745/ERR10985745_2.fastq.gz	ftp.sra.ebi.ac.uk/vol1/run/ERR109/ERR10985745/A22_S202_R1.fq.gz;ftp.sra.ebi.ac.uk/vol1/run/ERR109/ERR10985745/A22_S202_R2.fq.gz	ftp.sra.ebi.ac.uk/vol1/err/ERR109/045/ERR10985745.bam	A22_S202
PRJEB60398	SAMEA112734087	ERX10423053	ERR10986107	408170	human gut metagenome	ftp.sra.ebi.ac.uk/vol1/fastq/ERR109/007/ERR10986107/ERR10986107_1.fastq.gz;ftp.sra.ebi.ac.uk/vol1/fastq/ERR109/007/ERR10986107/ERR10986107_2.fastq.gz	ftp.sra.ebi.ac.uk/vol1/run/ERR109/ERR10986107/Akk1_S181_R1.fq.gz;ftp.sra.ebi.ac.uk/vol1/run/ERR109/ERR10986107/Akk1_S181_R2.fq.gz	ftp.sra.ebi.ac.uk/vol1/err/ERR109/007/ERR10986107.bam	Akk1_S181
PRJEB60398	SAMEA112733727	ERX10422694	ERR10985748	408170	human gut metagenome	ftp.sra.ebi.ac.uk/vol1/fastq/ERR109/048/ERR10985748/ERR10985748_1.fastq.gz;ftp.sra.ebi.ac.uk/vol1/fastq/ERR109/048/ERR10985748/ERR10985748_2.fastq.gz	ftp.sra.ebi.ac.uk/vol1/run/ERR109/ERR10985748/A22_S205_R1.fq.gz;ftp.sra.ebi.ac.uk/vol1/run/ERR109/ERR10985748/A22_S205_R2.fq.gz	ftp.sra.ebi.ac.uk/vol1/err/ERR109/048/ERR10985748.bam	A22_S205
PRJEB60398	SAMEA112734088	ERX10423054	ERR10986108	408170	human gut metagenome	ftp.sra.ebi.ac.uk/vol1/fastq/ERR109/008/ERR10986108/ERR10986108_1.fastq.gz;ftp.sra.ebi.ac.uk/vol1/fastq/ERR109/008/ERR10986108/ERR10986108_2.fastq.gz	ftp.sra.ebi.ac.uk/vol1/run/ERR109/ERR10986108/Akk1_S182_R1.fq.gz;ftp.sra.ebi.ac.uk/vol1/run/ERR109/ERR10986108/Akk1_S182_R2.fq.gz	ftp.sra.ebi.ac.uk/vol1/err/ERR109/008/ERR10986108.bam	Akk1_S182
PRJEB60398	SAMEA112733728	ERX10422695	ERR10985749	408170	human gut metagenome	ftp.sra.ebi.ac.uk/vol1/fastq/ERR109/049/ERR10985749/ERR10985749_1.fastq.gz;ftp.sra.ebi.ac.uk/vol1/fastq/ERR109/049/ERR10985749/ERR10985749_2.fastq.gz	ftp.sra.ebi.ac.uk/vol1/run/ERR109/ERR10985749/A22_S206_R1.fq.gz;ftp.sra.ebi.ac.uk/vol1/run/ERR109/ERR10985749/A22_S206_R2.fq.gz	ftp.sra.ebi.ac.uk/vol1/err/ERR109/049/ERR10985749.bam	A22_S206
PRJEB60398	SAMEA112733730	ERX10422697	ERR10985751	408170	human gut metagenome	ftp.sra.ebi.ac.uk/vol1/fastq/ERR109/051/ERR10985751/ERR10985751_1.fastq.gz;ftp.sra.ebi.ac.uk/vol1/fastq/ERR109/051/ERR10985751/ERR10985751_2.fastq.gz	ftp.sra.ebi.ac.uk/vol1/run/ERR109/ERR10985751/A22_S208_R1.fq.gz;ftp.sra.ebi.ac.uk/vol1/run/ERR109/ERR10985751/A22_S208_R2.fq.gz	ftp.sra.ebi.ac.uk/vol1/err/ERR109/051/ERR10985751.bam	A22_S208
PRJEB60398	SAMEA112734092	ERX10423058	ERR10986112	408170	human gut metagenome	ftp.sra.ebi.ac.uk/vol1/fastq/ERR109/012/ERR10986112/ERR10986112_1.fastq.gz;ftp.sra.ebi.ac.uk/vol1/fastq/ERR109/012/ERR10986112/ERR10986112_2.fastq.gz	ftp.sra.ebi.ac.uk/vol1/run/ERR109/ERR10986112/Akk1_S186_R1.fq.gz;ftp.sra.ebi.ac.uk/vol1/run/ERR109/ERR10986112/Akk1_S186_R2.fq.gz	ftp.sra.ebi.ac.uk/vol1/err/ERR109/012/ERR10986112.bam	Akk1_S186
PRJEB60398	SAMEA112733734	ERX10422701	ERR10985755	408170	human gut metagenome	ftp.sra.ebi.ac.uk/vol1/fastq/ERR109/055/ERR10985755/ERR10985755_1.fastq.gz;ftp.sra.ebi.ac.uk/vol1/fastq/ERR109/055/ERR10985755/ERR10985755_2.fastq.gz	ftp.sra.ebi.ac.uk/vol1/run/ERR109/ERR10985755/A22_S212_R1.fq.gz;ftp.sra.ebi.ac.uk/vol1/run/ERR109/ERR10985755/A22_S212_R2.fq.gz	ftp.sra.ebi.ac.uk/vol1/err/ERR109/055/ERR10985755.bam	A22_S212
PRJEB60398	SAMEA112734093	ERX10423059	ERR10986113	408170	human gut metagenome	ftp.sra.ebi.ac.uk/vol1/fastq/ERR109/013/ERR10986113/ERR10986113_1.fastq.gz;ftp.sra.ebi.ac.uk/vol1/fastq/ERR109/013/ERR10986113/ERR10986113_2.fastq.gz	ftp.sra.ebi.ac.uk/vol1/run/ERR109/ERR10986113/Akk1_S187_R1.fq.gz;ftp.sra.ebi.ac.uk/vol1/run/ERR109/ERR10986113/Akk1_S187_R2.fq.gz	ftp.sra.ebi.ac.uk/vol1/err/ERR109/013/ERR10986113.bam	Akk1_S187
PRJEB60398	SAMEA112733746	ERX10422713	ERR10985767	408170	human gut metagenome	ftp.sra.ebi.ac.uk/vol1/fastq/ERR109/067/ERR10985767/ERR10985767_1.fastq.gz;ftp.sra.ebi.ac.uk/vol1/fastq/ERR109/067/ERR10985767/ERR10985767_2.fastq.gz	ftp.sra.ebi.ac.uk/vol1/run/ERR109/ERR10985767/A22_S224_R1.fq.gz;ftp.sra.ebi.ac.uk/vol1/run/ERR109/ERR10985767/A22_S224_R2.fq.gz	ftp.sra.ebi.ac.uk/vol1/err/ERR109/067/ERR10985767.bam	A22_S224
PRJEB60398	SAMEA112734095	ERX10423061	ERR10986115	408170	human gut metagenome	ftp.sra.ebi.ac.uk/vol1/fastq/ERR109/015/ERR10986115/ERR10986115_1.fastq.gz;ftp.sra.ebi.ac.uk/vol1/fastq/ERR109/015/ERR10986115/ERR10986115_2.fastq.gz	ftp.sra.ebi.ac.uk/vol1/run/ERR109/ERR10986115/Akk1_S189_R1.fq.gz;ftp.sra.ebi.ac.uk/vol1/run/ERR109/ERR10986115/Akk1_S189_R2.fq.gz	ftp.sra.ebi.ac.uk/vol1/err/ERR109/015/ERR10986115.bam	Akk1_S189
PRJEB60398	SAMEA112733749	ERX10422716	ERR10985770	408170	human gut metagenome	ftp.sra.ebi.ac.uk/vol1/fastq/ERR109/070/ERR10985770/ERR10985770_1.fastq.gz;ftp.sra.ebi.ac.uk/vol1/fastq/ERR109/070/ERR10985770/ERR10985770_2.fastq.gz	ftp.sra.ebi.ac.uk/vol1/run/ERR109/ERR10985770/A22_S227_R1.fq.gz;ftp.sra.ebi.ac.uk/vol1/run/ERR109/ERR10985770/A22_S227_R2.fq.gz	ftp.sra.ebi.ac.uk/vol1/err/ERR109/070/ERR10985770.bam	A22_S227
PRJEB60398	SAMEA112734097	ERX10423063	ERR10986117	408170	human gut metagenome	ftp.sra.ebi.ac.uk/vol1/fastq/ERR109/017/ERR10986117/ERR10986117_1.fastq.gz;ftp.sra.ebi.ac.uk/vol1/fastq/ERR109/017/ERR10986117/ERR10986117_2.fastq.gz	ftp.sra.ebi.ac.uk/vol1/run/ERR109/ERR10986117/Akk1_S191_R1.fq.gz;ftp.sra.ebi.ac.uk/vol1/run/ERR109/ERR10986117/Akk1_S191_R2.fq.gz	ftp.sra.ebi.ac.uk/vol1/err/ERR109/017/ERR10986117.bam	Akk1_S191
PRJEB60398	SAMEA112734100	ERX10423066	ERR10986120	408170	human gut metagenome	ftp.sra.ebi.ac.uk/vol1/fastq/ERR109/020/ERR10986120/ERR10986120_1.fastq.gz;ftp.sra.ebi.ac.uk/vol1/fastq/ERR109/020/ERR10986120/ERR10986120_2.fastq.gz	ftp.sra.ebi.ac.uk/vol1/run/ERR109/ERR10986120/Akk1_S194_R1.fq.gz;ftp.sra.ebi.ac.uk/vol1/run/ERR109/ERR10986120/Akk1_S194_R2.fq.gz	ftp.sra.ebi.ac.uk/vol1/err/ERR109/020/ERR10986120.bam	Akk1_S194
PRJEB60398	SAMEA112733751	ERX10422718	ERR10985772	408170	human gut metagenome	ftp.sra.ebi.ac.uk/vol1/fastq/ERR109/072/ERR10985772/ERR10985772_1.fastq.gz;ftp.sra.ebi.ac.uk/vol1/fastq/ERR109/072/ERR10985772/ERR10985772_2.fastq.gz	ftp.sra.ebi.ac.uk/vol1/run/ERR109/ERR10985772/A22_S229_R1.fq.gz;ftp.sra.ebi.ac.uk/vol1/run/ERR109/ERR10985772/A22_S229_R2.fq.gz	ftp.sra.ebi.ac.uk/vol1/err/ERR109/072/ERR10985772.bam	A22_S229
PRJEB60398	SAMEA112734104	ERX10423070	ERR10986124	408170	human gut metagenome	ftp.sra.ebi.ac.uk/vol1/fastq/ERR109/024/ERR10986124/ERR10986124_1.fastq.gz;ftp.sra.ebi.ac.uk/vol1/fastq/ERR109/024/ERR10986124/ERR10986124_2.fastq.gz	ftp.sra.ebi.ac.uk/vol1/run/ERR109/ERR10986124/Akk1_S198_R1.fq.gz;ftp.sra.ebi.ac.uk/vol1/run/ERR109/ERR10986124/Akk1_S198_R2.fq.gz	ftp.sra.ebi.ac.uk/vol1/err/ERR109/024/ERR10986124.bam	Akk1_S198
PRJEB60398	SAMEA112733752	ERX10422719	ERR10985773	408170	human gut metagenome	ftp.sra.ebi.ac.uk/vol1/fastq/ERR109/073/ERR10985773/ERR10985773_1.fastq.gz;ftp.sra.ebi.ac.uk/vol1/fastq/ERR109/073/ERR10985773/ERR10985773_2.fastq.gz	ftp.sra.ebi.ac.uk/vol1/run/ERR109/ERR10985773/A22_S230_R1.fq.gz;ftp.sra.ebi.ac.uk/vol1/run/ERR109/ERR10985773/A22_S230_R2.fq.gz	ftp.sra.ebi.ac.uk/vol1/err/ERR109/073/ERR10985773.bam	A22_S230
PRJEB60398	SAMEA112734105	ERX10423071	ERR10986125	408170	human gut metagenome	ftp.sra.ebi.ac.uk/vol1/fastq/ERR109/025/ERR10986125/ERR10986125_1.fastq.gz;ftp.sra.ebi.ac.uk/vol1/fastq/ERR109/025/ERR10986125/ERR10986125_2.fastq.gz	ftp.sra.ebi.ac.uk/vol1/run/ERR109/ERR10986125/Akk1_S199_R1.fq.gz;ftp.sra.ebi.ac.uk/vol1/run/ERR109/ERR10986125/Akk1_S199_R2.fq.gz	ftp.sra.ebi.ac.uk/vol1/err/ERR109/025/ERR10986125.bam	Akk1_S199
PRJEB60398	SAMEA112733753	ERX10422720	ERR10985774	408170	human gut metagenome	ftp.sra.ebi.ac.uk/vol1/fastq/ERR109/074/ERR10985774/ERR10985774_1.fastq.gz;ftp.sra.ebi.ac.uk/vol1/fastq/ERR109/074/ERR10985774/ERR10985774_2.fastq.gz	ftp.sra.ebi.ac.uk/vol1/run/ERR109/ERR10985774/A22_S231_R1.fq.gz;ftp.sra.ebi.ac.uk/vol1/run/ERR109/ERR10985774/A22_S231_R2.fq.gz	ftp.sra.ebi.ac.uk/vol1/err/ERR109/074/ERR10985774.bam	A22_S231
PRJEB60398	SAMEA112733754	ERX10422721	ERR10985775	408170	human gut metagenome	ftp.sra.ebi.ac.uk/vol1/fastq/ERR109/075/ERR10985775/ERR10985775_1.fastq.gz;ftp.sra.ebi.ac.uk/vol1/fastq/ERR109/075/ERR10985775/ERR10985775_2.fastq.gz	ftp.sra.ebi.ac.uk/vol1/run/ERR109/ERR10985775/A22_S232_R1.fq.gz;ftp.sra.ebi.ac.uk/vol1/run/ERR109/ERR10985775/A22_S232_R2.fq.gz	ftp.sra.ebi.ac.uk/vol1/err/ERR109/075/ERR10985775.bam	A22_S232
PRJEB60398	SAMEA112733759	ERX10422726	ERR10985780	408170	human gut metagenome	ftp.sra.ebi.ac.uk/vol1/fastq/ERR109/080/ERR10985780/ERR10985780_1.fastq.gz;ftp.sra.ebi.ac.uk/vol1/fastq/ERR109/080/ERR10985780/ERR10985780_2.fastq.gz	ftp.sra.ebi.ac.uk/vol1/run/ERR109/ERR10985780/A22_S237_R1.fq.gz;ftp.sra.ebi.ac.uk/vol1/run/ERR109/ERR10985780/A22_S237_R2.fq.gz	ftp.sra.ebi.ac.uk/vol1/err/ERR109/080/ERR10985780.bam	A22_S237
PRJEB60398	SAMEA112733762	ERX10422729	ERR10985783	408170	human gut metagenome	ftp.sra.ebi.ac.uk/vol1/fastq/ERR109/083/ERR10985783/ERR10985783_1.fastq.gz;ftp.sra.ebi.ac.uk/vol1/fastq/ERR109/083/ERR10985783/ERR10985783_2.fastq.gz	ftp.sra.ebi.ac.uk/vol1/run/ERR109/ERR10985783/A22_S240_R1.fq.gz;ftp.sra.ebi.ac.uk/vol1/run/ERR109/ERR10985783/A22_S240_R2.fq.gz	ftp.sra.ebi.ac.uk/vol1/err/ERR109/083/ERR10985783.bam	A22_S240
PRJEB60398	SAMEA112733764	ERX10422730	ERR10985784	408170	human gut metagenome	ftp.sra.ebi.ac.uk/vol1/fastq/ERR109/084/ERR10985784/ERR10985784_1.fastq.gz;ftp.sra.ebi.ac.uk/vol1/fastq/ERR109/084/ERR10985784/ERR10985784_2.fastq.gz	ftp.sra.ebi.ac.uk/vol1/run/ERR109/ERR10985784/A22_S242_R1.fq.gz;ftp.sra.ebi.ac.uk/vol1/run/ERR109/ERR10985784/A22_S242_R2.fq.gz	ftp.sra.ebi.ac.uk/vol1/err/ERR109/084/ERR10985784.bam	A22_S242
PRJEB60398	SAMEA112733765	ERX10422731	ERR10985785	408170	human gut metagenome	ftp.sra.ebi.ac.uk/vol1/fastq/ERR109/085/ERR10985785/ERR10985785_1.fastq.gz;ftp.sra.ebi.ac.uk/vol1/fastq/ERR109/085/ERR10985785/ERR10985785_2.fastq.gz	ftp.sra.ebi.ac.uk/vol1/run/ERR109/ERR10985785/A22_S243_R1.fq.gz;ftp.sra.ebi.ac.uk/vol1/run/ERR109/ERR10985785/A22_S243_R2.fq.gz	ftp.sra.ebi.ac.uk/vol1/err/ERR109/085/ERR10985785.bam	A22_S243
PRJEB60398	SAMEA112733767	ERX10422733	ERR10985787	408170	human gut metagenome	ftp.sra.ebi.ac.uk/vol1/fastq/ERR109/087/ERR10985787/ERR10985787_1.fastq.gz;ftp.sra.ebi.ac.uk/vol1/fastq/ERR109/087/ERR10985787/ERR10985787_2.fastq.gz	ftp.sra.ebi.ac.uk/vol1/run/ERR109/ERR10985787/A22_S245_R1.fq.gz;ftp.sra.ebi.ac.uk/vol1/run/ERR109/ERR10985787/A22_S245_R2.fq.gz	ftp.sra.ebi.ac.uk/vol1/err/ERR109/087/ERR10985787.bam	A22_S245
PRJEB60398	SAMEA112733773	ERX10422739	ERR10985793	408170	human gut metagenome	ftp.sra.ebi.ac.uk/vol1/fastq/ERR109/093/ERR10985793/ERR10985793_1.fastq.gz;ftp.sra.ebi.ac.uk/vol1/fastq/ERR109/093/ERR10985793/ERR10985793_2.fastq.gz	ftp.sra.ebi.ac.uk/vol1/run/ERR109/ERR10985793/A22_S251_R1.fq.gz;ftp.sra.ebi.ac.uk/vol1/run/ERR109/ERR10985793/A22_S251_R2.fq.gz	ftp.sra.ebi.ac.uk/vol1/err/ERR109/093/ERR10985793.bam	A22_S251
PRJEB60398	SAMEA112733774	ERX10422740	ERR10985794	408170	human gut metagenome	ftp.sra.ebi.ac.uk/vol1/fastq/ERR109/094/ERR10985794/ERR10985794_1.fastq.gz;ftp.sra.ebi.ac.uk/vol1/fastq/ERR109/094/ERR10985794/ERR10985794_2.fastq.gz	ftp.sra.ebi.ac.uk/vol1/run/ERR109/ERR10985794/A22_S252_R1.fq.gz;ftp.sra.ebi.ac.uk/vol1/run/ERR109/ERR10985794/A22_S252_R2.fq.gz	ftp.sra.ebi.ac.uk/vol1/err/ERR109/094/ERR10985794.bam	A22_S252
PRJEB60398	SAMEA112733779	ERX10422745	ERR10985799	408170	human gut metagenome	ftp.sra.ebi.ac.uk/vol1/fastq/ERR109/099/ERR10985799/ERR10985799_1.fastq.gz;ftp.sra.ebi.ac.uk/vol1/fastq/ERR109/099/ERR10985799/ERR10985799_2.fastq.gz	ftp.sra.ebi.ac.uk/vol1/run/ERR109/ERR10985799/A22_S257_R1.fq.gz;ftp.sra.ebi.ac.uk/vol1/run/ERR109/ERR10985799/A22_S257_R2.fq.gz	ftp.sra.ebi.ac.uk/vol1/err/ERR109/099/ERR10985799.bam	A22_S257
PRJEB60398	SAMEA112733780	ERX10422746	ERR10985800	408170	human gut metagenome	ftp.sra.ebi.ac.uk/vol1/fastq/ERR109/000/ERR10985800/ERR10985800_1.fastq.gz;ftp.sra.ebi.ac.uk/vol1/fastq/ERR109/000/ERR10985800/ERR10985800_2.fastq.gz	ftp.sra.ebi.ac.uk/vol1/run/ERR109/ERR10985800/A22_S258_R1.fq.gz;ftp.sra.ebi.ac.uk/vol1/run/ERR109/ERR10985800/A22_S258_R2.fq.gz	ftp.sra.ebi.ac.uk/vol1/err/ERR109/000/ERR10985800.bam	A22_S258
PRJEB60398	SAMEA112733781	ERX10422747	ERR10985801	408170	human gut metagenome	ftp.sra.ebi.ac.uk/vol1/fastq/ERR109/001/ERR10985801/ERR10985801_1.fastq.gz;ftp.sra.ebi.ac.uk/vol1/fastq/ERR109/001/ERR10985801/ERR10985801_2.fastq.gz	ftp.sra.ebi.ac.uk/vol1/run/ERR109/ERR10985801/A22_S259_R1.fq.gz;ftp.sra.ebi.ac.uk/vol1/run/ERR109/ERR10985801/A22_S259_R2.fq.gz	ftp.sra.ebi.ac.uk/vol1/err/ERR109/001/ERR10985801.bam	A22_S259
PRJEB60398	SAMEA112733782	ERX10422748	ERR10985802	408170	human gut metagenome	ftp.sra.ebi.ac.uk/vol1/fastq/ERR109/002/ERR10985802/ERR10985802_1.fastq.gz;ftp.sra.ebi.ac.uk/vol1/fastq/ERR109/002/ERR10985802/ERR10985802_2.fastq.gz	ftp.sra.ebi.ac.uk/vol1/run/ERR109/ERR10985802/A22_S260_R1.fq.gz;ftp.sra.ebi.ac.uk/vol1/run/ERR109/ERR10985802/A22_S260_R2.fq.gz	ftp.sra.ebi.ac.uk/vol1/err/ERR109/002/ERR10985802.bam	A22_S260
PRJEB60398	SAMEA112733787	ERX10422753	ERR10985807	408170	human gut metagenome	ftp.sra.ebi.ac.uk/vol1/fastq/ERR109/007/ERR10985807/ERR10985807_1.fastq.gz;ftp.sra.ebi.ac.uk/vol1/fastq/ERR109/007/ERR10985807/ERR10985807_2.fastq.gz	ftp.sra.ebi.ac.uk/vol1/run/ERR109/ERR10985807/A22_S265_R1.fq.gz;ftp.sra.ebi.ac.uk/vol1/run/ERR109/ERR10985807/A22_S265_R2.fq.gz	ftp.sra.ebi.ac.uk/vol1/err/ERR109/007/ERR10985807.bam	A22_S265
PRJEB60398	SAMEA112733788	ERX10422754	ERR10985808	408170	human gut metagenome	ftp.sra.ebi.ac.uk/vol1/fastq/ERR109/008/ERR10985808/ERR10985808_1.fastq.gz;ftp.sra.ebi.ac.uk/vol1/fastq/ERR109/008/ERR10985808/ERR10985808_2.fastq.gz	ftp.sra.ebi.ac.uk/vol1/run/ERR109/ERR10985808/A22_S266_R1.fq.gz;ftp.sra.ebi.ac.uk/vol1/run/ERR109/ERR10985808/A22_S266_R2.fq.gz	ftp.sra.ebi.ac.uk/vol1/err/ERR109/008/ERR10985808.bam	A22_S266
PRJEB60398	SAMEA112733789	ERX10422755	ERR10985809	408170	human gut metagenome	ftp.sra.ebi.ac.uk/vol1/fastq/ERR109/009/ERR10985809/ERR10985809_1.fastq.gz;ftp.sra.ebi.ac.uk/vol1/fastq/ERR109/009/ERR10985809/ERR10985809_2.fastq.gz	ftp.sra.ebi.ac.uk/vol1/run/ERR109/ERR10985809/A22_S267_R1.fq.gz;ftp.sra.ebi.ac.uk/vol1/run/ERR109/ERR10985809/A22_S267_R2.fq.gz	ftp.sra.ebi.ac.uk/vol1/err/ERR109/009/ERR10985809.bam	A22_S267
PRJEB60398	SAMEA112733795	ERX10422761	ERR10985815	408170	human gut metagenome	ftp.sra.ebi.ac.uk/vol1/fastq/ERR109/015/ERR10985815/ERR10985815_1.fastq.gz;ftp.sra.ebi.ac.uk/vol1/fastq/ERR109/015/ERR10985815/ERR10985815_2.fastq.gz	ftp.sra.ebi.ac.uk/vol1/run/ERR109/ERR10985815/A22_S273_R1.fq.gz;ftp.sra.ebi.ac.uk/vol1/run/ERR109/ERR10985815/A22_S273_R2.fq.gz	ftp.sra.ebi.ac.uk/vol1/err/ERR109/015/ERR10985815.bam	A22_S273
PRJEB60398	SAMEA112733799	ERX10422765	ERR10985819	408170	human gut metagenome	ftp.sra.ebi.ac.uk/vol1/fastq/ERR109/019/ERR10985819/ERR10985819_1.fastq.gz;ftp.sra.ebi.ac.uk/vol1/fastq/ERR109/019/ERR10985819/ERR10985819_2.fastq.gz	ftp.sra.ebi.ac.uk/vol1/run/ERR109/ERR10985819/A22_S277_R1.fq.gz;ftp.sra.ebi.ac.uk/vol1/run/ERR109/ERR10985819/A22_S277_R2.fq.gz	ftp.sra.ebi.ac.uk/vol1/err/ERR109/019/ERR10985819.bam	A22_S277
PRJEB60398	SAMEA112733800	ERX10422766	ERR10985820	408170	human gut metagenome	ftp.sra.ebi.ac.uk/vol1/fastq/ERR109/020/ERR10985820/ERR10985820_1.fastq.gz;ftp.sra.ebi.ac.uk/vol1/fastq/ERR109/020/ERR10985820/ERR10985820_2.fastq.gz	ftp.sra.ebi.ac.uk/vol1/run/ERR109/ERR10985820/A22_S278_R1.fq.gz;ftp.sra.ebi.ac.uk/vol1/run/ERR109/ERR10985820/A22_S278_R2.fq.gz	ftp.sra.ebi.ac.uk/vol1/err/ERR109/020/ERR10985820.bam	A22_S278
PRJEB60398	SAMEA112733806	ERX10422772	ERR10985826	408170	human gut metagenome	ftp.sra.ebi.ac.uk/vol1/fastq/ERR109/026/ERR10985826/ERR10985826_1.fastq.gz;ftp.sra.ebi.ac.uk/vol1/fastq/ERR109/026/ERR10985826/ERR10985826_2.fastq.gz	ftp.sra.ebi.ac.uk/vol1/run/ERR109/ERR10985826/A22_S284_R1.fq.gz;ftp.sra.ebi.ac.uk/vol1/run/ERR109/ERR10985826/A22_S284_R2.fq.gz	ftp.sra.ebi.ac.uk/vol1/err/ERR109/026/ERR10985826.bam	A22_S284
PRJEB60398	SAMEA112733811	ERX10422777	ERR10985831	408170	human gut metagenome	ftp.sra.ebi.ac.uk/vol1/fastq/ERR109/031/ERR10985831/ERR10985831_1.fastq.gz;ftp.sra.ebi.ac.uk/vol1/fastq/ERR109/031/ERR10985831/ERR10985831_2.fastq.gz	ftp.sra.ebi.ac.uk/vol1/run/ERR109/ERR10985831/A22_S289_R1.fq.gz;ftp.sra.ebi.ac.uk/vol1/run/ERR109/ERR10985831/A22_S289_R2.fq.gz	ftp.sra.ebi.ac.uk/vol1/err/ERR109/031/ERR10985831.bam	A22_S289
PRJEB60398	SAMEA112733814	ERX10422780	ERR10985834	408170	human gut metagenome	ftp.sra.ebi.ac.uk/vol1/fastq/ERR109/034/ERR10985834/ERR10985834_1.fastq.gz;ftp.sra.ebi.ac.uk/vol1/fastq/ERR109/034/ERR10985834/ERR10985834_2.fastq.gz	ftp.sra.ebi.ac.uk/vol1/run/ERR109/ERR10985834/A22_S292_R1.fq.gz;ftp.sra.ebi.ac.uk/vol1/run/ERR109/ERR10985834/A22_S292_R2.fq.gz	ftp.sra.ebi.ac.uk/vol1/err/ERR109/034/ERR10985834.bam	A22_S292
PRJEB60398	SAMEA112733815	ERX10422781	ERR10985835	408170	human gut metagenome	ftp.sra.ebi.ac.uk/vol1/fastq/ERR109/035/ERR10985835/ERR10985835_1.fastq.gz;ftp.sra.ebi.ac.uk/vol1/fastq/ERR109/035/ERR10985835/ERR10985835_2.fastq.gz	ftp.sra.ebi.ac.uk/vol1/run/ERR109/ERR10985835/A22_S293_R1.fq.gz;ftp.sra.ebi.ac.uk/vol1/run/ERR109/ERR10985835/A22_S293_R2.fq.gz	ftp.sra.ebi.ac.uk/vol1/err/ERR109/035/ERR10985835.bam	A22_S293
PRJEB60398	SAMEA112733817	ERX10422783	ERR10985837	408170	human gut metagenome	ftp.sra.ebi.ac.uk/vol1/fastq/ERR109/037/ERR10985837/ERR10985837_1.fastq.gz;ftp.sra.ebi.ac.uk/vol1/fastq/ERR109/037/ERR10985837/ERR10985837_2.fastq.gz	ftp.sra.ebi.ac.uk/vol1/run/ERR109/ERR10985837/A22_S295_R1.fq.gz;ftp.sra.ebi.ac.uk/vol1/run/ERR109/ERR10985837/A22_S295_R2.fq.gz	ftp.sra.ebi.ac.uk/vol1/err/ERR109/037/ERR10985837.bam	A22_S295
PRJEB60398	SAMEA112733819	ERX10422785	ERR10985839	408170	human gut metagenome	ftp.sra.ebi.ac.uk/vol1/fastq/ERR109/039/ERR10985839/ERR10985839_1.fastq.gz;ftp.sra.ebi.ac.uk/vol1/fastq/ERR109/039/ERR10985839/ERR10985839_2.fastq.gz	ftp.sra.ebi.ac.uk/vol1/run/ERR109/ERR10985839/A22_S297_R1.fq.gz;ftp.sra.ebi.ac.uk/vol1/run/ERR109/ERR10985839/A22_S297_R2.fq.gz	ftp.sra.ebi.ac.uk/vol1/err/ERR109/039/ERR10985839.bam	A22_S297
PRJEB60398	SAMEA112733820	ERX10422786	ERR10985840	408170	human gut metagenome	ftp.sra.ebi.ac.uk/vol1/fastq/ERR109/040/ERR10985840/ERR10985840_1.fastq.gz;ftp.sra.ebi.ac.uk/vol1/fastq/ERR109/040/ERR10985840/ERR10985840_2.fastq.gz	ftp.sra.ebi.ac.uk/vol1/run/ERR109/ERR10985840/A22_S298_R1.fq.gz;ftp.sra.ebi.ac.uk/vol1/run/ERR109/ERR10985840/A22_S298_R2.fq.gz	ftp.sra.ebi.ac.uk/vol1/err/ERR109/040/ERR10985840.bam	A22_S298
PRJEB60398	SAMEA112733824	ERX10422790	ERR10985844	408170	human gut metagenome	ftp.sra.ebi.ac.uk/vol1/fastq/ERR109/044/ERR10985844/ERR10985844_1.fastq.gz;ftp.sra.ebi.ac.uk/vol1/fastq/ERR109/044/ERR10985844/ERR10985844_2.fastq.gz	ftp.sra.ebi.ac.uk/vol1/run/ERR109/ERR10985844/A22_S302_R1.fq.gz;ftp.sra.ebi.ac.uk/vol1/run/ERR109/ERR10985844/A22_S302_R2.fq.gz	ftp.sra.ebi.ac.uk/vol1/err/ERR109/044/ERR10985844.bam	A22_S302
PRJEB60398	SAMEA112733828	ERX10422794	ERR10985848	408170	human gut metagenome	ftp.sra.ebi.ac.uk/vol1/fastq/ERR109/048/ERR10985848/ERR10985848_1.fastq.gz;ftp.sra.ebi.ac.uk/vol1/fastq/ERR109/048/ERR10985848/ERR10985848_2.fastq.gz	ftp.sra.ebi.ac.uk/vol1/run/ERR109/ERR10985848/A22_S306_R1.fq.gz;ftp.sra.ebi.ac.uk/vol1/run/ERR109/ERR10985848/A22_S306_R2.fq.gz	ftp.sra.ebi.ac.uk/vol1/err/ERR109/048/ERR10985848.bam	A22_S306
PRJEB60398	SAMEA112733829	ERX10422795	ERR10985849	408170	human gut metagenome	ftp.sra.ebi.ac.uk/vol1/fastq/ERR109/049/ERR10985849/ERR10985849_1.fastq.gz;ftp.sra.ebi.ac.uk/vol1/fastq/ERR109/049/ERR10985849/ERR10985849_2.fastq.gz	ftp.sra.ebi.ac.uk/vol1/run/ERR109/ERR10985849/A22_S307_R1.fq.gz;ftp.sra.ebi.ac.uk/vol1/run/ERR109/ERR10985849/A22_S307_R2.fq.gz	ftp.sra.ebi.ac.uk/vol1/err/ERR109/049/ERR10985849.bam	A22_S307
PRJEB60398	SAMEA112733830	ERX10422796	ERR10985850	408170	human gut metagenome	ftp.sra.ebi.ac.uk/vol1/fastq/ERR109/050/ERR10985850/ERR10985850_1.fastq.gz;ftp.sra.ebi.ac.uk/vol1/fastq/ERR109/050/ERR10985850/ERR10985850_2.fastq.gz	ftp.sra.ebi.ac.uk/vol1/run/ERR109/ERR10985850/A22_S308_R1.fq.gz;ftp.sra.ebi.ac.uk/vol1/run/ERR109/ERR10985850/A22_S308_R2.fq.gz	ftp.sra.ebi.ac.uk/vol1/err/ERR109/050/ERR10985850.bam	A22_S308
PRJEB60398	SAMEA112733831	ERX10422797	ERR10985851	408170	human gut metagenome	ftp.sra.ebi.ac.uk/vol1/fastq/ERR109/051/ERR10985851/ERR10985851_1.fastq.gz;ftp.sra.ebi.ac.uk/vol1/fastq/ERR109/051/ERR10985851/ERR10985851_2.fastq.gz	ftp.sra.ebi.ac.uk/vol1/run/ERR109/ERR10985851/A22_S309_R1.fq.gz;ftp.sra.ebi.ac.uk/vol1/run/ERR109/ERR10985851/A22_S309_R2.fq.gz	ftp.sra.ebi.ac.uk/vol1/err/ERR109/051/ERR10985851.bam	A22_S309
PRJEB60398	SAMEA112733832	ERX10422798	ERR10985852	408170	human gut metagenome	ftp.sra.ebi.ac.uk/vol1/fastq/ERR109/052/ERR10985852/ERR10985852_1.fastq.gz;ftp.sra.ebi.ac.uk/vol1/fastq/ERR109/052/ERR10985852/ERR10985852_2.fastq.gz	ftp.sra.ebi.ac.uk/vol1/run/ERR109/ERR10985852/A22_S310_R1.fq.gz;ftp.sra.ebi.ac.uk/vol1/run/ERR109/ERR10985852/A22_S310_R2.fq.gz	ftp.sra.ebi.ac.uk/vol1/err/ERR109/052/ERR10985852.bam	A22_S310
PRJEB60398	SAMEA112733834	ERX10422800	ERR10985854	408170	human gut metagenome	ftp.sra.ebi.ac.uk/vol1/fastq/ERR109/054/ERR10985854/ERR10985854_1.fastq.gz;ftp.sra.ebi.ac.uk/vol1/fastq/ERR109/054/ERR10985854/ERR10985854_2.fastq.gz	ftp.sra.ebi.ac.uk/vol1/run/ERR109/ERR10985854/A22_S312_R1.fq.gz;ftp.sra.ebi.ac.uk/vol1/run/ERR109/ERR10985854/A22_S312_R2.fq.gz	ftp.sra.ebi.ac.uk/vol1/err/ERR109/054/ERR10985854.bam	A22_S312
PRJEB60398	SAMEA112733836	ERX10422802	ERR10985856	408170	human gut metagenome	ftp.sra.ebi.ac.uk/vol1/fastq/ERR109/056/ERR10985856/ERR10985856_1.fastq.gz;ftp.sra.ebi.ac.uk/vol1/fastq/ERR109/056/ERR10985856/ERR10985856_2.fastq.gz	ftp.sra.ebi.ac.uk/vol1/run/ERR109/ERR10985856/A22_S314_R1.fq.gz;ftp.sra.ebi.ac.uk/vol1/run/ERR109/ERR10985856/A22_S314_R2.fq.gz	ftp.sra.ebi.ac.uk/vol1/err/ERR109/056/ERR10985856.bam	A22_S314
PRJEB60398	SAMEA112733838	ERX10422804	ERR10985858	408170	human gut metagenome	ftp.sra.ebi.ac.uk/vol1/fastq/ERR109/058/ERR10985858/ERR10985858_1.fastq.gz;ftp.sra.ebi.ac.uk/vol1/fastq/ERR109/058/ERR10985858/ERR10985858_2.fastq.gz	ftp.sra.ebi.ac.uk/vol1/run/ERR109/ERR10985858/A22_S316_R1.fq.gz;ftp.sra.ebi.ac.uk/vol1/run/ERR109/ERR10985858/A22_S316_R2.fq.gz	ftp.sra.ebi.ac.uk/vol1/err/ERR109/058/ERR10985858.bam	A22_S316
PRJEB60398	SAMEA112733841	ERX10422807	ERR10985861	408170	human gut metagenome	ftp.sra.ebi.ac.uk/vol1/fastq/ERR109/061/ERR10985861/ERR10985861_1.fastq.gz;ftp.sra.ebi.ac.uk/vol1/fastq/ERR109/061/ERR10985861/ERR10985861_2.fastq.gz	ftp.sra.ebi.ac.uk/vol1/run/ERR109/ERR10985861/A22_S319_R1.fq.gz;ftp.sra.ebi.ac.uk/vol1/run/ERR109/ERR10985861/A22_S319_R2.fq.gz	ftp.sra.ebi.ac.uk/vol1/err/ERR109/061/ERR10985861.bam	A22_S319
PRJEB60398	SAMEA112733845	ERX10422811	ERR10985865	408170	human gut metagenome	ftp.sra.ebi.ac.uk/vol1/fastq/ERR109/065/ERR10985865/ERR10985865_1.fastq.gz;ftp.sra.ebi.ac.uk/vol1/fastq/ERR109/065/ERR10985865/ERR10985865_2.fastq.gz	ftp.sra.ebi.ac.uk/vol1/run/ERR109/ERR10985865/A22_S323_R1.fq.gz;ftp.sra.ebi.ac.uk/vol1/run/ERR109/ERR10985865/A22_S323_R2.fq.gz	ftp.sra.ebi.ac.uk/vol1/err/ERR109/065/ERR10985865.bam	A22_S323
PRJEB60398	SAMEA112733849	ERX10422815	ERR10985869	408170	human gut metagenome	ftp.sra.ebi.ac.uk/vol1/fastq/ERR109/069/ERR10985869/ERR10985869_1.fastq.gz;ftp.sra.ebi.ac.uk/vol1/fastq/ERR109/069/ERR10985869/ERR10985869_2.fastq.gz	ftp.sra.ebi.ac.uk/vol1/run/ERR109/ERR10985869/A22_S327_R1.fq.gz;ftp.sra.ebi.ac.uk/vol1/run/ERR109/ERR10985869/A22_S327_R2.fq.gz	ftp.sra.ebi.ac.uk/vol1/err/ERR109/069/ERR10985869.bam	A22_S327
PRJEB60398	SAMEA112733852	ERX10422818	ERR10985872	408170	human gut metagenome	ftp.sra.ebi.ac.uk/vol1/fastq/ERR109/072/ERR10985872/ERR10985872_1.fastq.gz;ftp.sra.ebi.ac.uk/vol1/fastq/ERR109/072/ERR10985872/ERR10985872_2.fastq.gz	ftp.sra.ebi.ac.uk/vol1/run/ERR109/ERR10985872/A22_S330_R1.fq.gz;ftp.sra.ebi.ac.uk/vol1/run/ERR109/ERR10985872/A22_S330_R2.fq.gz	ftp.sra.ebi.ac.uk/vol1/err/ERR109/072/ERR10985872.bam	A22_S330
PRJEB60398	SAMEA112733853	ERX10422819	ERR10985873	408170	human gut metagenome	ftp.sra.ebi.ac.uk/vol1/fastq/ERR109/073/ERR10985873/ERR10985873_1.fastq.gz;ftp.sra.ebi.ac.uk/vol1/fastq/ERR109/073/ERR10985873/ERR10985873_2.fastq.gz	ftp.sra.ebi.ac.uk/vol1/run/ERR109/ERR10985873/A22_S331_R1.fq.gz;ftp.sra.ebi.ac.uk/vol1/run/ERR109/ERR10985873/A22_S331_R2.fq.gz	ftp.sra.ebi.ac.uk/vol1/err/ERR109/073/ERR10985873.bam	A22_S331
PRJEB60398	SAMEA112733854	ERX10422820	ERR10985874	408170	human gut metagenome	ftp.sra.ebi.ac.uk/vol1/fastq/ERR109/074/ERR10985874/ERR10985874_1.fastq.gz;ftp.sra.ebi.ac.uk/vol1/fastq/ERR109/074/ERR10985874/ERR10985874_2.fastq.gz	ftp.sra.ebi.ac.uk/vol1/run/ERR109/ERR10985874/A22_S332_R1.fq.gz;ftp.sra.ebi.ac.uk/vol1/run/ERR109/ERR10985874/A22_S332_R2.fq.gz	ftp.sra.ebi.ac.uk/vol1/err/ERR109/074/ERR10985874.bam	A22_S332
PRJEB60398	SAMEA112733858	ERX10422824	ERR10985878	408170	human gut metagenome	ftp.sra.ebi.ac.uk/vol1/fastq/ERR109/078/ERR10985878/ERR10985878_1.fastq.gz;ftp.sra.ebi.ac.uk/vol1/fastq/ERR109/078/ERR10985878/ERR10985878_2.fastq.gz	ftp.sra.ebi.ac.uk/vol1/run/ERR109/ERR10985878/A22_S336_R1.fq.gz;ftp.sra.ebi.ac.uk/vol1/run/ERR109/ERR10985878/A22_S336_R2.fq.gz	ftp.sra.ebi.ac.uk/vol1/err/ERR109/078/ERR10985878.bam	A22_S336
PRJEB60398	SAMEA112733865	ERX10422831	ERR10985885	408170	human gut metagenome	ftp.sra.ebi.ac.uk/vol1/fastq/ERR109/085/ERR10985885/ERR10985885_1.fastq.gz;ftp.sra.ebi.ac.uk/vol1/fastq/ERR109/085/ERR10985885/ERR10985885_2.fastq.gz	ftp.sra.ebi.ac.uk/vol1/run/ERR109/ERR10985885/A22_S343_R1.fq.gz;ftp.sra.ebi.ac.uk/vol1/run/ERR109/ERR10985885/A22_S343_R2.fq.gz	ftp.sra.ebi.ac.uk/vol1/err/ERR109/085/ERR10985885.bam	A22_S343
PRJEB60398	SAMEA112733866	ERX10422832	ERR10985886	408170	human gut metagenome	ftp.sra.ebi.ac.uk/vol1/fastq/ERR109/086/ERR10985886/ERR10985886_1.fastq.gz;ftp.sra.ebi.ac.uk/vol1/fastq/ERR109/086/ERR10985886/ERR10985886_2.fastq.gz	ftp.sra.ebi.ac.uk/vol1/run/ERR109/ERR10985886/A22_S344_R1.fq.gz;ftp.sra.ebi.ac.uk/vol1/run/ERR109/ERR10985886/A22_S344_R2.fq.gz	ftp.sra.ebi.ac.uk/vol1/err/ERR109/086/ERR10985886.bam	A22_S344
PRJEB60398	SAMEA112733870	ERX10422836	ERR10985890	408170	human gut metagenome	ftp.sra.ebi.ac.uk/vol1/fastq/ERR109/090/ERR10985890/ERR10985890_1.fastq.gz;ftp.sra.ebi.ac.uk/vol1/fastq/ERR109/090/ERR10985890/ERR10985890_2.fastq.gz	ftp.sra.ebi.ac.uk/vol1/run/ERR109/ERR10985890/A22_S348_R1.fq.gz;ftp.sra.ebi.ac.uk/vol1/run/ERR109/ERR10985890/A22_S348_R2.fq.gz	ftp.sra.ebi.ac.uk/vol1/err/ERR109/090/ERR10985890.bam	A22_S348
PRJEB60398	SAMEA112733871	ERX10422837	ERR10985891	408170	human gut metagenome	ftp.sra.ebi.ac.uk/vol1/fastq/ERR109/091/ERR10985891/ERR10985891_1.fastq.gz;ftp.sra.ebi.ac.uk/vol1/fastq/ERR109/091/ERR10985891/ERR10985891_2.fastq.gz	ftp.sra.ebi.ac.uk/vol1/run/ERR109/ERR10985891/A22_S349_R1.fq.gz;ftp.sra.ebi.ac.uk/vol1/run/ERR109/ERR10985891/A22_S349_R2.fq.gz	ftp.sra.ebi.ac.uk/vol1/err/ERR109/091/ERR10985891.bam	A22_S349
PRJEB60398	SAMEA112733872	ERX10422838	ERR10985892	408170	human gut metagenome	ftp.sra.ebi.ac.uk/vol1/fastq/ERR109/092/ERR10985892/ERR10985892_1.fastq.gz;ftp.sra.ebi.ac.uk/vol1/fastq/ERR109/092/ERR10985892/ERR10985892_2.fastq.gz	ftp.sra.ebi.ac.uk/vol1/run/ERR109/ERR10985892/A22_S350_R1.fq.gz;ftp.sra.ebi.ac.uk/vol1/run/ERR109/ERR10985892/A22_S350_R2.fq.gz	ftp.sra.ebi.ac.uk/vol1/err/ERR109/092/ERR10985892.bam	A22_S350
PRJEB60398	SAMEA112733873	ERX10422839	ERR10985893	408170	human gut metagenome	ftp.sra.ebi.ac.uk/vol1/fastq/ERR109/093/ERR10985893/ERR10985893_1.fastq.gz;ftp.sra.ebi.ac.uk/vol1/fastq/ERR109/093/ERR10985893/ERR10985893_2.fastq.gz	ftp.sra.ebi.ac.uk/vol1/run/ERR109/ERR10985893/A22_S351_R1.fq.gz;ftp.sra.ebi.ac.uk/vol1/run/ERR109/ERR10985893/A22_S351_R2.fq.gz	ftp.sra.ebi.ac.uk/vol1/err/ERR109/093/ERR10985893.bam	A22_S351
PRJEB60398	SAMEA112733874	ERX10422840	ERR10985894	408170	human gut metagenome	ftp.sra.ebi.ac.uk/vol1/fastq/ERR109/094/ERR10985894/ERR10985894_1.fastq.gz;ftp.sra.ebi.ac.uk/vol1/fastq/ERR109/094/ERR10985894/ERR10985894_2.fastq.gz	ftp.sra.ebi.ac.uk/vol1/run/ERR109/ERR10985894/A22_S352_R1.fq.gz;ftp.sra.ebi.ac.uk/vol1/run/ERR109/ERR10985894/A22_S352_R2.fq.gz	ftp.sra.ebi.ac.uk/vol1/err/ERR109/094/ERR10985894.bam	A22_S352
PRJEB60398	SAMEA112733877	ERX10422843	ERR10985897	408170	human gut metagenome	ftp.sra.ebi.ac.uk/vol1/fastq/ERR109/097/ERR10985897/ERR10985897_1.fastq.gz;ftp.sra.ebi.ac.uk/vol1/fastq/ERR109/097/ERR10985897/ERR10985897_2.fastq.gz	ftp.sra.ebi.ac.uk/vol1/run/ERR109/ERR10985897/A22_S355_R1.fq.gz;ftp.sra.ebi.ac.uk/vol1/run/ERR109/ERR10985897/A22_S355_R2.fq.gz	ftp.sra.ebi.ac.uk/vol1/err/ERR109/097/ERR10985897.bam	A22_S355
PRJEB60398	SAMEA112733879	ERX10422845	ERR10985899	408170	human gut metagenome	ftp.sra.ebi.ac.uk/vol1/fastq/ERR109/099/ERR10985899/ERR10985899_1.fastq.gz;ftp.sra.ebi.ac.uk/vol1/fastq/ERR109/099/ERR10985899/ERR10985899_2.fastq.gz	ftp.sra.ebi.ac.uk/vol1/run/ERR109/ERR10985899/A22_S357_R1.fq.gz;ftp.sra.ebi.ac.uk/vol1/run/ERR109/ERR10985899/A22_S357_R2.fq.gz	ftp.sra.ebi.ac.uk/vol1/err/ERR109/099/ERR10985899.bam	A22_S357
PRJEB60398	SAMEA112733884	ERX10422850	ERR10985904	408170	human gut metagenome	ftp.sra.ebi.ac.uk/vol1/fastq/ERR109/004/ERR10985904/ERR10985904_1.fastq.gz;ftp.sra.ebi.ac.uk/vol1/fastq/ERR109/004/ERR10985904/ERR10985904_2.fastq.gz	ftp.sra.ebi.ac.uk/vol1/run/ERR109/ERR10985904/A22_S362_R1.fq.gz;ftp.sra.ebi.ac.uk/vol1/run/ERR109/ERR10985904/A22_S362_R2.fq.gz	ftp.sra.ebi.ac.uk/vol1/err/ERR109/004/ERR10985904.bam	A22_S362
PRJEB60398	SAMEA112733885	ERX10422851	ERR10985905	408170	human gut metagenome	ftp.sra.ebi.ac.uk/vol1/fastq/ERR109/005/ERR10985905/ERR10985905_1.fastq.gz;ftp.sra.ebi.ac.uk/vol1/fastq/ERR109/005/ERR10985905/ERR10985905_2.fastq.gz	ftp.sra.ebi.ac.uk/vol1/run/ERR109/ERR10985905/A22_S363_R1.fq.gz;ftp.sra.ebi.ac.uk/vol1/run/ERR109/ERR10985905/A22_S363_R2.fq.gz	ftp.sra.ebi.ac.uk/vol1/err/ERR109/005/ERR10985905.bam	A22_S363
PRJEB60398	SAMEA112733898	ERX10422864	ERR10985918	408170	human gut metagenome	ftp.sra.ebi.ac.uk/vol1/fastq/ERR109/018/ERR10985918/ERR10985918_1.fastq.gz;ftp.sra.ebi.ac.uk/vol1/fastq/ERR109/018/ERR10985918/ERR10985918_2.fastq.gz	ftp.sra.ebi.ac.uk/vol1/run/ERR109/ERR10985918/A22_S376_R1.fq.gz;ftp.sra.ebi.ac.uk/vol1/run/ERR109/ERR10985918/A22_S376_R2.fq.gz	ftp.sra.ebi.ac.uk/vol1/err/ERR109/018/ERR10985918.bam	A22_S376
PRJEB60398	SAMEA112733901	ERX10422867	ERR10985921	408170	human gut metagenome	ftp.sra.ebi.ac.uk/vol1/fastq/ERR109/021/ERR10985921/ERR10985921_1.fastq.gz;ftp.sra.ebi.ac.uk/vol1/fastq/ERR109/021/ERR10985921/ERR10985921_2.fastq.gz	ftp.sra.ebi.ac.uk/vol1/run/ERR109/ERR10985921/A22_S379_R1.fq.gz;ftp.sra.ebi.ac.uk/vol1/run/ERR109/ERR10985921/A22_S379_R2.fq.gz	ftp.sra.ebi.ac.uk/vol1/err/ERR109/021/ERR10985921.bam	A22_S379
PRJEB60398	SAMEA112733908	ERX10422874	ERR10985928	408170	human gut metagenome	ftp.sra.ebi.ac.uk/vol1/fastq/ERR109/028/ERR10985928/ERR10985928_1.fastq.gz;ftp.sra.ebi.ac.uk/vol1/fastq/ERR109/028/ERR10985928/ERR10985928_2.fastq.gz	ftp.sra.ebi.ac.uk/vol1/run/ERR109/ERR10985928/Akk1_S002_R1.fq.gz;ftp.sra.ebi.ac.uk/vol1/run/ERR109/ERR10985928/Akk1_S002_R2.fq.gz	ftp.sra.ebi.ac.uk/vol1/err/ERR109/028/ERR10985928.bam	Akk1_S002
PRJEB60398	SAMEA112733910	ERX10422876	ERR10985930	408170	human gut metagenome	ftp.sra.ebi.ac.uk/vol1/fastq/ERR109/030/ERR10985930/ERR10985930_1.fastq.gz;ftp.sra.ebi.ac.uk/vol1/fastq/ERR109/030/ERR10985930/ERR10985930_2.fastq.gz	ftp.sra.ebi.ac.uk/vol1/run/ERR109/ERR10985930/Akk1_S004_R1.fq.gz;ftp.sra.ebi.ac.uk/vol1/run/ERR109/ERR10985930/Akk1_S004_R2.fq.gz	ftp.sra.ebi.ac.uk/vol1/err/ERR109/030/ERR10985930.bam	Akk1_S004
PRJEB60398	SAMEA112733914	ERX10422880	ERR10985934	408170	human gut metagenome	ftp.sra.ebi.ac.uk/vol1/fastq/ERR109/034/ERR10985934/ERR10985934_1.fastq.gz;ftp.sra.ebi.ac.uk/vol1/fastq/ERR109/034/ERR10985934/ERR10985934_2.fastq.gz	ftp.sra.ebi.ac.uk/vol1/run/ERR109/ERR10985934/Akk1_S008_R1.fq.gz;ftp.sra.ebi.ac.uk/vol1/run/ERR109/ERR10985934/Akk1_S008_R2.fq.gz	ftp.sra.ebi.ac.uk/vol1/err/ERR109/034/ERR10985934.bam	Akk1_S008
PRJEB60398	SAMEA112733916	ERX10422882	ERR10985936	408170	human gut metagenome	ftp.sra.ebi.ac.uk/vol1/fastq/ERR109/036/ERR10985936/ERR10985936_1.fastq.gz;ftp.sra.ebi.ac.uk/vol1/fastq/ERR109/036/ERR10985936/ERR10985936_2.fastq.gz	ftp.sra.ebi.ac.uk/vol1/run/ERR109/ERR10985936/Akk1_S010_R1.fq.gz;ftp.sra.ebi.ac.uk/vol1/run/ERR109/ERR10985936/Akk1_S010_R2.fq.gz	ftp.sra.ebi.ac.uk/vol1/err/ERR109/036/ERR10985936.bam	Akk1_S010
PRJEB60398	SAMEA112733920	ERX10422886	ERR10985940	408170	human gut metagenome	ftp.sra.ebi.ac.uk/vol1/fastq/ERR109/040/ERR10985940/ERR10985940_1.fastq.gz;ftp.sra.ebi.ac.uk/vol1/fastq/ERR109/040/ERR10985940/ERR10985940_2.fastq.gz	ftp.sra.ebi.ac.uk/vol1/run/ERR109/ERR10985940/Akk1_S014_R1.fq.gz;ftp.sra.ebi.ac.uk/vol1/run/ERR109/ERR10985940/Akk1_S014_R2.fq.gz	ftp.sra.ebi.ac.uk/vol1/err/ERR109/040/ERR10985940.bam	Akk1_S014
PRJEB60398	SAMEA112733923	ERX10422889	ERR10985943	408170	human gut metagenome	ftp.sra.ebi.ac.uk/vol1/fastq/ERR109/043/ERR10985943/ERR10985943_1.fastq.gz;ftp.sra.ebi.ac.uk/vol1/fastq/ERR109/043/ERR10985943/ERR10985943_2.fastq.gz	ftp.sra.ebi.ac.uk/vol1/run/ERR109/ERR10985943/Akk1_S017_R1.fq.gz;ftp.sra.ebi.ac.uk/vol1/run/ERR109/ERR10985943/Akk1_S017_R2.fq.gz	ftp.sra.ebi.ac.uk/vol1/err/ERR109/043/ERR10985943.bam	Akk1_S017
PRJEB60398	SAMEA112733927	ERX10422893	ERR10985947	408170	human gut metagenome	ftp.sra.ebi.ac.uk/vol1/fastq/ERR109/047/ERR10985947/ERR10985947_1.fastq.gz;ftp.sra.ebi.ac.uk/vol1/fastq/ERR109/047/ERR10985947/ERR10985947_2.fastq.gz	ftp.sra.ebi.ac.uk/vol1/run/ERR109/ERR10985947/Akk1_S021_R1.fq.gz;ftp.sra.ebi.ac.uk/vol1/run/ERR109/ERR10985947/Akk1_S021_R2.fq.gz	ftp.sra.ebi.ac.uk/vol1/err/ERR109/047/ERR10985947.bam	Akk1_S021
PRJEB60398	SAMEA112733929	ERX10422895	ERR10985949	408170	human gut metagenome	ftp.sra.ebi.ac.uk/vol1/fastq/ERR109/049/ERR10985949/ERR10985949_1.fastq.gz;ftp.sra.ebi.ac.uk/vol1/fastq/ERR109/049/ERR10985949/ERR10985949_2.fastq.gz	ftp.sra.ebi.ac.uk/vol1/run/ERR109/ERR10985949/Akk1_S023_R1.fq.gz;ftp.sra.ebi.ac.uk/vol1/run/ERR109/ERR10985949/Akk1_S023_R2.fq.gz	ftp.sra.ebi.ac.uk/vol1/err/ERR109/049/ERR10985949.bam	Akk1_S023
PRJEB60398	SAMEA112733934	ERX10422900	ERR10985954	408170	human gut metagenome	ftp.sra.ebi.ac.uk/vol1/fastq/ERR109/054/ERR10985954/ERR10985954_1.fastq.gz;ftp.sra.ebi.ac.uk/vol1/fastq/ERR109/054/ERR10985954/ERR10985954_2.fastq.gz	ftp.sra.ebi.ac.uk/vol1/run/ERR109/ERR10985954/Akk1_S028_R1.fq.gz;ftp.sra.ebi.ac.uk/vol1/run/ERR109/ERR10985954/Akk1_S028_R2.fq.gz	ftp.sra.ebi.ac.uk/vol1/err/ERR109/054/ERR10985954.bam	Akk1_S028
PRJEB60398	SAMEA112733935	ERX10422901	ERR10985955	408170	human gut metagenome	ftp.sra.ebi.ac.uk/vol1/fastq/ERR109/055/ERR10985955/ERR10985955_1.fastq.gz;ftp.sra.ebi.ac.uk/vol1/fastq/ERR109/055/ERR10985955/ERR10985955_2.fastq.gz	ftp.sra.ebi.ac.uk/vol1/run/ERR109/ERR10985955/Akk1_S029_R1.fq.gz;ftp.sra.ebi.ac.uk/vol1/run/ERR109/ERR10985955/Akk1_S029_R2.fq.gz	ftp.sra.ebi.ac.uk/vol1/err/ERR109/055/ERR10985955.bam	Akk1_S029
PRJEB60398	SAMEA112733936	ERX10422902	ERR10985956	408170	human gut metagenome	ftp.sra.ebi.ac.uk/vol1/fastq/ERR109/056/ERR10985956/ERR10985956_1.fastq.gz;ftp.sra.ebi.ac.uk/vol1/fastq/ERR109/056/ERR10985956/ERR10985956_2.fastq.gz	ftp.sra.ebi.ac.uk/vol1/run/ERR109/ERR10985956/Akk1_S030_R1.fq.gz;ftp.sra.ebi.ac.uk/vol1/run/ERR109/ERR10985956/Akk1_S030_R2.fq.gz	ftp.sra.ebi.ac.uk/vol1/err/ERR109/056/ERR10985956.bam	Akk1_S030
PRJEB60398	SAMEA112733938	ERX10422904	ERR10985958	408170	human gut metagenome	ftp.sra.ebi.ac.uk/vol1/fastq/ERR109/058/ERR10985958/ERR10985958_1.fastq.gz;ftp.sra.ebi.ac.uk/vol1/fastq/ERR109/058/ERR10985958/ERR10985958_2.fastq.gz	ftp.sra.ebi.ac.uk/vol1/run/ERR109/ERR10985958/Akk1_S032_R1.fq.gz;ftp.sra.ebi.ac.uk/vol1/run/ERR109/ERR10985958/Akk1_S032_R2.fq.gz	ftp.sra.ebi.ac.uk/vol1/err/ERR109/058/ERR10985958.bam	Akk1_S032
PRJEB60398	SAMEA112733939	ERX10422905	ERR10985959	408170	human gut metagenome	ftp.sra.ebi.ac.uk/vol1/fastq/ERR109/059/ERR10985959/ERR10985959_1.fastq.gz;ftp.sra.ebi.ac.uk/vol1/fastq/ERR109/059/ERR10985959/ERR10985959_2.fastq.gz	ftp.sra.ebi.ac.uk/vol1/run/ERR109/ERR10985959/Akk1_S033_R1.fq.gz;ftp.sra.ebi.ac.uk/vol1/run/ERR109/ERR10985959/Akk1_S033_R2.fq.gz	ftp.sra.ebi.ac.uk/vol1/err/ERR109/059/ERR10985959.bam	Akk1_S033
PRJEB60398	SAMEA112733940	ERX10422906	ERR10985960	408170	human gut metagenome	ftp.sra.ebi.ac.uk/vol1/fastq/ERR109/060/ERR10985960/ERR10985960_1.fastq.gz;ftp.sra.ebi.ac.uk/vol1/fastq/ERR109/060/ERR10985960/ERR10985960_2.fastq.gz	ftp.sra.ebi.ac.uk/vol1/run/ERR109/ERR10985960/Akk1_S034_R1.fq.gz;ftp.sra.ebi.ac.uk/vol1/run/ERR109/ERR10985960/Akk1_S034_R2.fq.gz	ftp.sra.ebi.ac.uk/vol1/err/ERR109/060/ERR10985960.bam	Akk1_S034
PRJEB60398	SAMEA112733943	ERX10422909	ERR10985963	408170	human gut metagenome	ftp.sra.ebi.ac.uk/vol1/fastq/ERR109/063/ERR10985963/ERR10985963_1.fastq.gz;ftp.sra.ebi.ac.uk/vol1/fastq/ERR109/063/ERR10985963/ERR10985963_2.fastq.gz	ftp.sra.ebi.ac.uk/vol1/run/ERR109/ERR10985963/Akk1_S037_R1.fq.gz;ftp.sra.ebi.ac.uk/vol1/run/ERR109/ERR10985963/Akk1_S037_R2.fq.gz	ftp.sra.ebi.ac.uk/vol1/err/ERR109/063/ERR10985963.bam	Akk1_S037
PRJEB60398	SAMEA112733944	ERX10422910	ERR10985964	408170	human gut metagenome	ftp.sra.ebi.ac.uk/vol1/fastq/ERR109/064/ERR10985964/ERR10985964_1.fastq.gz;ftp.sra.ebi.ac.uk/vol1/fastq/ERR109/064/ERR10985964/ERR10985964_2.fastq.gz	ftp.sra.ebi.ac.uk/vol1/run/ERR109/ERR10985964/Akk1_S038_R1.fq.gz;ftp.sra.ebi.ac.uk/vol1/run/ERR109/ERR10985964/Akk1_S038_R2.fq.gz	ftp.sra.ebi.ac.uk/vol1/err/ERR109/064/ERR10985964.bam	Akk1_S038
PRJEB60398	SAMEA112733946	ERX10422912	ERR10985966	408170	human gut metagenome	ftp.sra.ebi.ac.uk/vol1/fastq/ERR109/066/ERR10985966/ERR10985966_1.fastq.gz;ftp.sra.ebi.ac.uk/vol1/fastq/ERR109/066/ERR10985966/ERR10985966_2.fastq.gz	ftp.sra.ebi.ac.uk/vol1/run/ERR109/ERR10985966/Akk1_S040_R1.fq.gz;ftp.sra.ebi.ac.uk/vol1/run/ERR109/ERR10985966/Akk1_S040_R2.fq.gz	ftp.sra.ebi.ac.uk/vol1/err/ERR109/066/ERR10985966.bam	Akk1_S040
PRJEB60398	SAMEA112733947	ERX10422913	ERR10985967	408170	human gut metagenome	ftp.sra.ebi.ac.uk/vol1/fastq/ERR109/067/ERR10985967/ERR10985967_1.fastq.gz;ftp.sra.ebi.ac.uk/vol1/fastq/ERR109/067/ERR10985967/ERR10985967_2.fastq.gz	ftp.sra.ebi.ac.uk/vol1/run/ERR109/ERR10985967/Akk1_S041_R1.fq.gz;ftp.sra.ebi.ac.uk/vol1/run/ERR109/ERR10985967/Akk1_S041_R2.fq.gz	ftp.sra.ebi.ac.uk/vol1/err/ERR109/067/ERR10985967.bam	Akk1_S041
PRJEB60398	SAMEA112733948	ERX10422914	ERR10985968	408170	human gut metagenome	ftp.sra.ebi.ac.uk/vol1/fastq/ERR109/068/ERR10985968/ERR10985968_1.fastq.gz;ftp.sra.ebi.ac.uk/vol1/fastq/ERR109/068/ERR10985968/ERR10985968_2.fastq.gz	ftp.sra.ebi.ac.uk/vol1/run/ERR109/ERR10985968/Akk1_S042_R1.fq.gz;ftp.sra.ebi.ac.uk/vol1/run/ERR109/ERR10985968/Akk1_S042_R2.fq.gz	ftp.sra.ebi.ac.uk/vol1/err/ERR109/068/ERR10985968.bam	Akk1_S042
PRJEB60398	SAMEA112733951	ERX10422917	ERR10985971	408170	human gut metagenome	ftp.sra.ebi.ac.uk/vol1/fastq/ERR109/071/ERR10985971/ERR10985971_1.fastq.gz;ftp.sra.ebi.ac.uk/vol1/fastq/ERR109/071/ERR10985971/ERR10985971_2.fastq.gz	ftp.sra.ebi.ac.uk/vol1/run/ERR109/ERR10985971/Akk1_S045_R1.fq.gz;ftp.sra.ebi.ac.uk/vol1/run/ERR109/ERR10985971/Akk1_S045_R2.fq.gz	ftp.sra.ebi.ac.uk/vol1/err/ERR109/071/ERR10985971.bam	Akk1_S045
PRJEB60398	SAMEA112733952	ERX10422918	ERR10985972	408170	human gut metagenome	ftp.sra.ebi.ac.uk/vol1/fastq/ERR109/072/ERR10985972/ERR10985972_1.fastq.gz;ftp.sra.ebi.ac.uk/vol1/fastq/ERR109/072/ERR10985972/ERR10985972_2.fastq.gz	ftp.sra.ebi.ac.uk/vol1/run/ERR109/ERR10985972/Akk1_S046_R1.fq.gz;ftp.sra.ebi.ac.uk/vol1/run/ERR109/ERR10985972/Akk1_S046_R2.fq.gz	ftp.sra.ebi.ac.uk/vol1/err/ERR109/072/ERR10985972.bam	Akk1_S046
PRJEB60398	SAMEA112733954	ERX10422920	ERR10985974	408170	human gut metagenome	ftp.sra.ebi.ac.uk/vol1/fastq/ERR109/074/ERR10985974/ERR10985974_1.fastq.gz;ftp.sra.ebi.ac.uk/vol1/fastq/ERR109/074/ERR10985974/ERR10985974_2.fastq.gz	ftp.sra.ebi.ac.uk/vol1/run/ERR109/ERR10985974/Akk1_S048_R1.fq.gz;ftp.sra.ebi.ac.uk/vol1/run/ERR109/ERR10985974/Akk1_S048_R2.fq.gz	ftp.sra.ebi.ac.uk/vol1/err/ERR109/074/ERR10985974.bam	Akk1_S048
PRJEB60398	SAMEA112733955	ERX10422921	ERR10985975	408170	human gut metagenome	ftp.sra.ebi.ac.uk/vol1/fastq/ERR109/075/ERR10985975/ERR10985975_1.fastq.gz;ftp.sra.ebi.ac.uk/vol1/fastq/ERR109/075/ERR10985975/ERR10985975_2.fastq.gz	ftp.sra.ebi.ac.uk/vol1/run/ERR109/ERR10985975/Akk1_S049_R1.fq.gz;ftp.sra.ebi.ac.uk/vol1/run/ERR109/ERR10985975/Akk1_S049_R2.fq.gz	ftp.sra.ebi.ac.uk/vol1/err/ERR109/075/ERR10985975.bam	Akk1_S049
PRJEB60398	SAMEA112733957	ERX10422923	ERR10985977	408170	human gut metagenome	ftp.sra.ebi.ac.uk/vol1/fastq/ERR109/077/ERR10985977/ERR10985977_1.fastq.gz;ftp.sra.ebi.ac.uk/vol1/fastq/ERR109/077/ERR10985977/ERR10985977_2.fastq.gz	ftp.sra.ebi.ac.uk/vol1/run/ERR109/ERR10985977/Akk1_S051_R1.fq.gz;ftp.sra.ebi.ac.uk/vol1/run/ERR109/ERR10985977/Akk1_S051_R2.fq.gz	ftp.sra.ebi.ac.uk/vol1/err/ERR109/077/ERR10985977.bam	Akk1_S051
PRJEB60398	SAMEA112733958	ERX10422924	ERR10985978	408170	human gut metagenome	ftp.sra.ebi.ac.uk/vol1/fastq/ERR109/078/ERR10985978/ERR10985978_1.fastq.gz;ftp.sra.ebi.ac.uk/vol1/fastq/ERR109/078/ERR10985978/ERR10985978_2.fastq.gz	ftp.sra.ebi.ac.uk/vol1/run/ERR109/ERR10985978/Akk1_S052_R1.fq.gz;ftp.sra.ebi.ac.uk/vol1/run/ERR109/ERR10985978/Akk1_S052_R2.fq.gz	ftp.sra.ebi.ac.uk/vol1/err/ERR109/078/ERR10985978.bam	Akk1_S052
PRJEB60398	SAMEA112733959	ERX10422925	ERR10985979	408170	human gut metagenome	ftp.sra.ebi.ac.uk/vol1/fastq/ERR109/079/ERR10985979/ERR10985979_1.fastq.gz;ftp.sra.ebi.ac.uk/vol1/fastq/ERR109/079/ERR10985979/ERR10985979_2.fastq.gz	ftp.sra.ebi.ac.uk/vol1/run/ERR109/ERR10985979/Akk1_S053_R1.fq.gz;ftp.sra.ebi.ac.uk/vol1/run/ERR109/ERR10985979/Akk1_S053_R2.fq.gz	ftp.sra.ebi.ac.uk/vol1/err/ERR109/079/ERR10985979.bam	Akk1_S053
PRJEB60398	SAMEA112733960	ERX10422926	ERR10985980	408170	human gut metagenome	ftp.sra.ebi.ac.uk/vol1/fastq/ERR109/080/ERR10985980/ERR10985980_1.fastq.gz;ftp.sra.ebi.ac.uk/vol1/fastq/ERR109/080/ERR10985980/ERR10985980_2.fastq.gz	ftp.sra.ebi.ac.uk/vol1/run/ERR109/ERR10985980/Akk1_S054_R1.fq.gz;ftp.sra.ebi.ac.uk/vol1/run/ERR109/ERR10985980/Akk1_S054_R2.fq.gz	ftp.sra.ebi.ac.uk/vol1/err/ERR109/080/ERR10985980.bam	Akk1_S054
PRJEB60398	SAMEA112733961	ERX10422927	ERR10985981	408170	human gut metagenome	ftp.sra.ebi.ac.uk/vol1/fastq/ERR109/081/ERR10985981/ERR10985981_1.fastq.gz;ftp.sra.ebi.ac.uk/vol1/fastq/ERR109/081/ERR10985981/ERR10985981_2.fastq.gz	ftp.sra.ebi.ac.uk/vol1/run/ERR109/ERR10985981/Akk1_S055_R1.fq.gz;ftp.sra.ebi.ac.uk/vol1/run/ERR109/ERR10985981/Akk1_S055_R2.fq.gz	ftp.sra.ebi.ac.uk/vol1/err/ERR109/081/ERR10985981.bam	Akk1_S055
PRJEB60398	SAMEA112733962	ERX10422928	ERR10985982	408170	human gut metagenome	ftp.sra.ebi.ac.uk/vol1/fastq/ERR109/082/ERR10985982/ERR10985982_1.fastq.gz;ftp.sra.ebi.ac.uk/vol1/fastq/ERR109/082/ERR10985982/ERR10985982_2.fastq.gz	ftp.sra.ebi.ac.uk/vol1/run/ERR109/ERR10985982/Akk1_S056_R1.fq.gz;ftp.sra.ebi.ac.uk/vol1/run/ERR109/ERR10985982/Akk1_S056_R2.fq.gz	ftp.sra.ebi.ac.uk/vol1/err/ERR109/082/ERR10985982.bam	Akk1_S056
PRJEB60398	SAMEA112733970	ERX10422936	ERR10985990	408170	human gut metagenome	ftp.sra.ebi.ac.uk/vol1/fastq/ERR109/090/ERR10985990/ERR10985990_1.fastq.gz;ftp.sra.ebi.ac.uk/vol1/fastq/ERR109/090/ERR10985990/ERR10985990_2.fastq.gz	ftp.sra.ebi.ac.uk/vol1/run/ERR109/ERR10985990/Akk1_S064_R1.fq.gz;ftp.sra.ebi.ac.uk/vol1/run/ERR109/ERR10985990/Akk1_S064_R2.fq.gz	ftp.sra.ebi.ac.uk/vol1/err/ERR109/090/ERR10985990.bam	Akk1_S064
PRJEB60398	SAMEA112733971	ERX10422937	ERR10985991	408170	human gut metagenome	ftp.sra.ebi.ac.uk/vol1/fastq/ERR109/091/ERR10985991/ERR10985991_1.fastq.gz;ftp.sra.ebi.ac.uk/vol1/fastq/ERR109/091/ERR10985991/ERR10985991_2.fastq.gz	ftp.sra.ebi.ac.uk/vol1/run/ERR109/ERR10985991/Akk1_S065_R1.fq.gz;ftp.sra.ebi.ac.uk/vol1/run/ERR109/ERR10985991/Akk1_S065_R2.fq.gz	ftp.sra.ebi.ac.uk/vol1/err/ERR109/091/ERR10985991.bam	Akk1_S065
PRJEB60398	SAMEA112733982	ERX10422948	ERR10986002	408170	human gut metagenome	ftp.sra.ebi.ac.uk/vol1/fastq/ERR109/002/ERR10986002/ERR10986002_1.fastq.gz;ftp.sra.ebi.ac.uk/vol1/fastq/ERR109/002/ERR10986002/ERR10986002_2.fastq.gz	ftp.sra.ebi.ac.uk/vol1/run/ERR109/ERR10986002/Akk1_S076_R1.fq.gz;ftp.sra.ebi.ac.uk/vol1/run/ERR109/ERR10986002/Akk1_S076_R2.fq.gz	ftp.sra.ebi.ac.uk/vol1/err/ERR109/002/ERR10986002.bam	Akk1_S076
PRJEB60398	SAMEA112733986	ERX10422952	ERR10986006	408170	human gut metagenome	ftp.sra.ebi.ac.uk/vol1/fastq/ERR109/006/ERR10986006/ERR10986006_1.fastq.gz;ftp.sra.ebi.ac.uk/vol1/fastq/ERR109/006/ERR10986006/ERR10986006_2.fastq.gz	ftp.sra.ebi.ac.uk/vol1/run/ERR109/ERR10986006/Akk1_S080_R1.fq.gz;ftp.sra.ebi.ac.uk/vol1/run/ERR109/ERR10986006/Akk1_S080_R2.fq.gz	ftp.sra.ebi.ac.uk/vol1/err/ERR109/006/ERR10986006.bam	Akk1_S080
PRJEB60398	SAMEA112733988	ERX10422954	ERR10986008	408170	human gut metagenome	ftp.sra.ebi.ac.uk/vol1/fastq/ERR109/008/ERR10986008/ERR10986008_1.fastq.gz;ftp.sra.ebi.ac.uk/vol1/fastq/ERR109/008/ERR10986008/ERR10986008_2.fastq.gz	ftp.sra.ebi.ac.uk/vol1/run/ERR109/ERR10986008/Akk1_S082_R1.fq.gz;ftp.sra.ebi.ac.uk/vol1/run/ERR109/ERR10986008/Akk1_S082_R2.fq.gz	ftp.sra.ebi.ac.uk/vol1/err/ERR109/008/ERR10986008.bam	Akk1_S082
PRJEB60398	SAMEA112733990	ERX10422956	ERR10986010	408170	human gut metagenome	ftp.sra.ebi.ac.uk/vol1/fastq/ERR109/010/ERR10986010/ERR10986010_1.fastq.gz;ftp.sra.ebi.ac.uk/vol1/fastq/ERR109/010/ERR10986010/ERR10986010_2.fastq.gz	ftp.sra.ebi.ac.uk/vol1/run/ERR109/ERR10986010/Akk1_S084_R1.fq.gz;ftp.sra.ebi.ac.uk/vol1/run/ERR109/ERR10986010/Akk1_S084_R2.fq.gz	ftp.sra.ebi.ac.uk/vol1/err/ERR109/010/ERR10986010.bam	Akk1_S084
PRJEB60398	SAMEA112733993	ERX10422959	ERR10986013	408170	human gut metagenome	ftp.sra.ebi.ac.uk/vol1/fastq/ERR109/013/ERR10986013/ERR10986013_1.fastq.gz;ftp.sra.ebi.ac.uk/vol1/fastq/ERR109/013/ERR10986013/ERR10986013_2.fastq.gz	ftp.sra.ebi.ac.uk/vol1/run/ERR109/ERR10986013/Akk1_S087_R1.fq.gz;ftp.sra.ebi.ac.uk/vol1/run/ERR109/ERR10986013/Akk1_S087_R2.fq.gz	ftp.sra.ebi.ac.uk/vol1/err/ERR109/013/ERR10986013.bam	Akk1_S087
PRJEB60398	SAMEA112733999	ERX10422965	ERR10986019	408170	human gut metagenome	ftp.sra.ebi.ac.uk/vol1/fastq/ERR109/019/ERR10986019/ERR10986019_1.fastq.gz;ftp.sra.ebi.ac.uk/vol1/fastq/ERR109/019/ERR10986019/ERR10986019_2.fastq.gz	ftp.sra.ebi.ac.uk/vol1/run/ERR109/ERR10986019/Akk1_S093_R1.fq.gz;ftp.sra.ebi.ac.uk/vol1/run/ERR109/ERR10986019/Akk1_S093_R2.fq.gz	ftp.sra.ebi.ac.uk/vol1/err/ERR109/019/ERR10986019.bam	Akk1_S093
PRJEB60398	SAMEA112734001	ERX10422967	ERR10986021	408170	human gut metagenome	ftp.sra.ebi.ac.uk/vol1/fastq/ERR109/021/ERR10986021/ERR10986021_1.fastq.gz;ftp.sra.ebi.ac.uk/vol1/fastq/ERR109/021/ERR10986021/ERR10986021_2.fastq.gz	ftp.sra.ebi.ac.uk/vol1/run/ERR109/ERR10986021/Akk1_S095_R1.fq.gz;ftp.sra.ebi.ac.uk/vol1/run/ERR109/ERR10986021/Akk1_S095_R2.fq.gz	ftp.sra.ebi.ac.uk/vol1/err/ERR109/021/ERR10986021.bam	Akk1_S095
PRJEB60398	SAMEA112734003	ERX10422969	ERR10986023	408170	human gut metagenome	ftp.sra.ebi.ac.uk/vol1/fastq/ERR109/023/ERR10986023/ERR10986023_1.fastq.gz;ftp.sra.ebi.ac.uk/vol1/fastq/ERR109/023/ERR10986023/ERR10986023_2.fastq.gz	ftp.sra.ebi.ac.uk/vol1/run/ERR109/ERR10986023/Akk1_S097_R1.fq.gz;ftp.sra.ebi.ac.uk/vol1/run/ERR109/ERR10986023/Akk1_S097_R2.fq.gz	ftp.sra.ebi.ac.uk/vol1/err/ERR109/023/ERR10986023.bam	Akk1_S097
PRJEB60398	SAMEA112734005	ERX10422971	ERR10986025	408170	human gut metagenome	ftp.sra.ebi.ac.uk/vol1/fastq/ERR109/025/ERR10986025/ERR10986025_1.fastq.gz;ftp.sra.ebi.ac.uk/vol1/fastq/ERR109/025/ERR10986025/ERR10986025_2.fastq.gz	ftp.sra.ebi.ac.uk/vol1/run/ERR109/ERR10986025/Akk1_S099_R1.fq.gz;ftp.sra.ebi.ac.uk/vol1/run/ERR109/ERR10986025/Akk1_S099_R2.fq.gz	ftp.sra.ebi.ac.uk/vol1/err/ERR109/025/ERR10986025.bam	Akk1_S099
PRJEB60398	SAMEA112734006	ERX10422972	ERR10986026	408170	human gut metagenome	ftp.sra.ebi.ac.uk/vol1/fastq/ERR109/026/ERR10986026/ERR10986026_1.fastq.gz;ftp.sra.ebi.ac.uk/vol1/fastq/ERR109/026/ERR10986026/ERR10986026_2.fastq.gz	ftp.sra.ebi.ac.uk/vol1/run/ERR109/ERR10986026/Akk1_S100_R1.fq.gz;ftp.sra.ebi.ac.uk/vol1/run/ERR109/ERR10986026/Akk1_S100_R2.fq.gz	ftp.sra.ebi.ac.uk/vol1/err/ERR109/026/ERR10986026.bam	Akk1_S100
PRJEB60398	SAMEA112734011	ERX10422977	ERR10986031	408170	human gut metagenome	ftp.sra.ebi.ac.uk/vol1/fastq/ERR109/031/ERR10986031/ERR10986031_1.fastq.gz;ftp.sra.ebi.ac.uk/vol1/fastq/ERR109/031/ERR10986031/ERR10986031_2.fastq.gz	ftp.sra.ebi.ac.uk/vol1/run/ERR109/ERR10986031/Akk1_S105_R1.fq.gz;ftp.sra.ebi.ac.uk/vol1/run/ERR109/ERR10986031/Akk1_S105_R2.fq.gz	ftp.sra.ebi.ac.uk/vol1/err/ERR109/031/ERR10986031.bam	Akk1_S105
PRJEB60398	SAMEA112734012	ERX10422978	ERR10986032	408170	human gut metagenome	ftp.sra.ebi.ac.uk/vol1/fastq/ERR109/032/ERR10986032/ERR10986032_1.fastq.gz;ftp.sra.ebi.ac.uk/vol1/fastq/ERR109/032/ERR10986032/ERR10986032_2.fastq.gz	ftp.sra.ebi.ac.uk/vol1/run/ERR109/ERR10986032/Akk1_S106_R1.fq.gz;ftp.sra.ebi.ac.uk/vol1/run/ERR109/ERR10986032/Akk1_S106_R2.fq.gz	ftp.sra.ebi.ac.uk/vol1/err/ERR109/032/ERR10986032.bam	Akk1_S106
PRJEB60398	SAMEA112734014	ERX10422980	ERR10986034	408170	human gut metagenome	ftp.sra.ebi.ac.uk/vol1/fastq/ERR109/034/ERR10986034/ERR10986034_1.fastq.gz;ftp.sra.ebi.ac.uk/vol1/fastq/ERR109/034/ERR10986034/ERR10986034_2.fastq.gz	ftp.sra.ebi.ac.uk/vol1/run/ERR109/ERR10986034/Akk1_S108_R1.fq.gz;ftp.sra.ebi.ac.uk/vol1/run/ERR109/ERR10986034/Akk1_S108_R2.fq.gz	ftp.sra.ebi.ac.uk/vol1/err/ERR109/034/ERR10986034.bam	Akk1_S108
PRJEB60398	SAMEA112734015	ERX10422981	ERR10986035	408170	human gut metagenome	ftp.sra.ebi.ac.uk/vol1/fastq/ERR109/035/ERR10986035/ERR10986035_1.fastq.gz;ftp.sra.ebi.ac.uk/vol1/fastq/ERR109/035/ERR10986035/ERR10986035_2.fastq.gz	ftp.sra.ebi.ac.uk/vol1/run/ERR109/ERR10986035/Akk1_S109_R1.fq.gz;ftp.sra.ebi.ac.uk/vol1/run/ERR109/ERR10986035/Akk1_S109_R2.fq.gz	ftp.sra.ebi.ac.uk/vol1/err/ERR109/035/ERR10986035.bam	Akk1_S109
PRJEB60398	SAMEA112734016	ERX10422982	ERR10986036	408170	human gut metagenome	ftp.sra.ebi.ac.uk/vol1/fastq/ERR109/036/ERR10986036/ERR10986036_1.fastq.gz;ftp.sra.ebi.ac.uk/vol1/fastq/ERR109/036/ERR10986036/ERR10986036_2.fastq.gz	ftp.sra.ebi.ac.uk/vol1/run/ERR109/ERR10986036/Akk1_S110_R1.fq.gz;ftp.sra.ebi.ac.uk/vol1/run/ERR109/ERR10986036/Akk1_S110_R2.fq.gz	ftp.sra.ebi.ac.uk/vol1/err/ERR109/036/ERR10986036.bam	Akk1_S110
PRJEB60398	SAMEA112734018	ERX10422984	ERR10986038	408170	human gut metagenome	ftp.sra.ebi.ac.uk/vol1/fastq/ERR109/038/ERR10986038/ERR10986038_1.fastq.gz;ftp.sra.ebi.ac.uk/vol1/fastq/ERR109/038/ERR10986038/ERR10986038_2.fastq.gz	ftp.sra.ebi.ac.uk/vol1/run/ERR109/ERR10986038/Akk1_S112_R1.fq.gz;ftp.sra.ebi.ac.uk/vol1/run/ERR109/ERR10986038/Akk1_S112_R2.fq.gz	ftp.sra.ebi.ac.uk/vol1/err/ERR109/038/ERR10986038.bam	Akk1_S112
PRJEB60398	SAMEA112734024	ERX10422990	ERR10986044	408170	human gut metagenome	ftp.sra.ebi.ac.uk/vol1/fastq/ERR109/044/ERR10986044/ERR10986044_1.fastq.gz;ftp.sra.ebi.ac.uk/vol1/fastq/ERR109/044/ERR10986044/ERR10986044_2.fastq.gz	ftp.sra.ebi.ac.uk/vol1/run/ERR109/ERR10986044/Akk1_S118_R1.fq.gz;ftp.sra.ebi.ac.uk/vol1/run/ERR109/ERR10986044/Akk1_S118_R2.fq.gz	ftp.sra.ebi.ac.uk/vol1/err/ERR109/044/ERR10986044.bam	Akk1_S118
PRJEB60398	SAMEA112734035	ERX10423001	ERR10986055	408170	human gut metagenome	ftp.sra.ebi.ac.uk/vol1/fastq/ERR109/055/ERR10986055/ERR10986055_1.fastq.gz;ftp.sra.ebi.ac.uk/vol1/fastq/ERR109/055/ERR10986055/ERR10986055_2.fastq.gz	ftp.sra.ebi.ac.uk/vol1/run/ERR109/ERR10986055/Akk1_S129_R1.fq.gz;ftp.sra.ebi.ac.uk/vol1/run/ERR109/ERR10986055/Akk1_S129_R2.fq.gz	ftp.sra.ebi.ac.uk/vol1/err/ERR109/055/ERR10986055.bam	Akk1_S129
PRJEB60398	SAMEA112734036	ERX10423002	ERR10986056	408170	human gut metagenome	ftp.sra.ebi.ac.uk/vol1/fastq/ERR109/056/ERR10986056/ERR10986056_1.fastq.gz;ftp.sra.ebi.ac.uk/vol1/fastq/ERR109/056/ERR10986056/ERR10986056_2.fastq.gz	ftp.sra.ebi.ac.uk/vol1/run/ERR109/ERR10986056/Akk1_S130_R1.fq.gz;ftp.sra.ebi.ac.uk/vol1/run/ERR109/ERR10986056/Akk1_S130_R2.fq.gz	ftp.sra.ebi.ac.uk/vol1/err/ERR109/056/ERR10986056.bam	Akk1_S130
PRJEB60398	SAMEA112734038	ERX10423004	ERR10986058	408170	human gut metagenome	ftp.sra.ebi.ac.uk/vol1/fastq/ERR109/058/ERR10986058/ERR10986058_1.fastq.gz;ftp.sra.ebi.ac.uk/vol1/fastq/ERR109/058/ERR10986058/ERR10986058_2.fastq.gz	ftp.sra.ebi.ac.uk/vol1/run/ERR109/ERR10986058/Akk1_S132_R1.fq.gz;ftp.sra.ebi.ac.uk/vol1/run/ERR109/ERR10986058/Akk1_S132_R2.fq.gz	ftp.sra.ebi.ac.uk/vol1/err/ERR109/058/ERR10986058.bam	Akk1_S132
PRJEB60398	SAMEA112734040	ERX10423006	ERR10986060	408170	human gut metagenome	ftp.sra.ebi.ac.uk/vol1/fastq/ERR109/060/ERR10986060/ERR10986060_1.fastq.gz;ftp.sra.ebi.ac.uk/vol1/fastq/ERR109/060/ERR10986060/ERR10986060_2.fastq.gz	ftp.sra.ebi.ac.uk/vol1/run/ERR109/ERR10986060/Akk1_S134_R1.fq.gz;ftp.sra.ebi.ac.uk/vol1/run/ERR109/ERR10986060/Akk1_S134_R2.fq.gz	ftp.sra.ebi.ac.uk/vol1/err/ERR109/060/ERR10986060.bam	Akk1_S134
PRJEB60398	SAMEA112734041	ERX10423007	ERR10986061	408170	human gut metagenome	ftp.sra.ebi.ac.uk/vol1/fastq/ERR109/061/ERR10986061/ERR10986061_1.fastq.gz;ftp.sra.ebi.ac.uk/vol1/fastq/ERR109/061/ERR10986061/ERR10986061_2.fastq.gz	ftp.sra.ebi.ac.uk/vol1/run/ERR109/ERR10986061/Akk1_S135_R1.fq.gz;ftp.sra.ebi.ac.uk/vol1/run/ERR109/ERR10986061/Akk1_S135_R2.fq.gz	ftp.sra.ebi.ac.uk/vol1/err/ERR109/061/ERR10986061.bam	Akk1_S135
PRJEB60398	SAMEA112734045	ERX10423011	ERR10986065	408170	human gut metagenome	ftp.sra.ebi.ac.uk/vol1/fastq/ERR109/065/ERR10986065/ERR10986065_1.fastq.gz;ftp.sra.ebi.ac.uk/vol1/fastq/ERR109/065/ERR10986065/ERR10986065_2.fastq.gz	ftp.sra.ebi.ac.uk/vol1/run/ERR109/ERR10986065/Akk1_S139_R1.fq.gz;ftp.sra.ebi.ac.uk/vol1/run/ERR109/ERR10986065/Akk1_S139_R2.fq.gz	ftp.sra.ebi.ac.uk/vol1/err/ERR109/065/ERR10986065.bam	Akk1_S139
PRJEB60398	SAMEA112734046	ERX10423012	ERR10986066	408170	human gut metagenome	ftp.sra.ebi.ac.uk/vol1/fastq/ERR109/066/ERR10986066/ERR10986066_1.fastq.gz;ftp.sra.ebi.ac.uk/vol1/fastq/ERR109/066/ERR10986066/ERR10986066_2.fastq.gz	ftp.sra.ebi.ac.uk/vol1/run/ERR109/ERR10986066/Akk1_S140_R1.fq.gz;ftp.sra.ebi.ac.uk/vol1/run/ERR109/ERR10986066/Akk1_S140_R2.fq.gz	ftp.sra.ebi.ac.uk/vol1/err/ERR109/066/ERR10986066.bam	Akk1_S140
PRJEB60398	SAMEA112734047	ERX10423013	ERR10986067	408170	human gut metagenome	ftp.sra.ebi.ac.uk/vol1/fastq/ERR109/067/ERR10986067/ERR10986067_1.fastq.gz;ftp.sra.ebi.ac.uk/vol1/fastq/ERR109/067/ERR10986067/ERR10986067_2.fastq.gz	ftp.sra.ebi.ac.uk/vol1/run/ERR109/ERR10986067/Akk1_S141_R1.fq.gz;ftp.sra.ebi.ac.uk/vol1/run/ERR109/ERR10986067/Akk1_S141_R2.fq.gz	ftp.sra.ebi.ac.uk/vol1/err/ERR109/067/ERR10986067.bam	Akk1_S141
PRJEB60398	SAMEA112734049	ERX10423015	ERR10986069	408170	human gut metagenome	ftp.sra.ebi.ac.uk/vol1/fastq/ERR109/069/ERR10986069/ERR10986069_1.fastq.gz;ftp.sra.ebi.ac.uk/vol1/fastq/ERR109/069/ERR10986069/ERR10986069_2.fastq.gz	ftp.sra.ebi.ac.uk/vol1/run/ERR109/ERR10986069/Akk1_S143_R1.fq.gz;ftp.sra.ebi.ac.uk/vol1/run/ERR109/ERR10986069/Akk1_S143_R2.fq.gz	ftp.sra.ebi.ac.uk/vol1/err/ERR109/069/ERR10986069.bam	Akk1_S143
PRJEB60398	SAMEA112734051	ERX10423017	ERR10986071	408170	human gut metagenome	ftp.sra.ebi.ac.uk/vol1/fastq/ERR109/071/ERR10986071/ERR10986071_1.fastq.gz;ftp.sra.ebi.ac.uk/vol1/fastq/ERR109/071/ERR10986071/ERR10986071_2.fastq.gz	ftp.sra.ebi.ac.uk/vol1/run/ERR109/ERR10986071/Akk1_S145_R1.fq.gz;ftp.sra.ebi.ac.uk/vol1/run/ERR109/ERR10986071/Akk1_S145_R2.fq.gz	ftp.sra.ebi.ac.uk/vol1/err/ERR109/071/ERR10986071.bam	Akk1_S145
PRJEB60398	SAMEA112734056	ERX10423022	ERR10986076	408170	human gut metagenome	ftp.sra.ebi.ac.uk/vol1/fastq/ERR109/076/ERR10986076/ERR10986076_1.fastq.gz;ftp.sra.ebi.ac.uk/vol1/fastq/ERR109/076/ERR10986076/ERR10986076_2.fastq.gz	ftp.sra.ebi.ac.uk/vol1/run/ERR109/ERR10986076/Akk1_S150_R1.fq.gz;ftp.sra.ebi.ac.uk/vol1/run/ERR109/ERR10986076/Akk1_S150_R2.fq.gz	ftp.sra.ebi.ac.uk/vol1/err/ERR109/076/ERR10986076.bam	Akk1_S150
PRJEB60398	SAMEA112734064	ERX10423030	ERR10986084	408170	human gut metagenome	ftp.sra.ebi.ac.uk/vol1/fastq/ERR109/084/ERR10986084/ERR10986084_1.fastq.gz;ftp.sra.ebi.ac.uk/vol1/fastq/ERR109/084/ERR10986084/ERR10986084_2.fastq.gz	ftp.sra.ebi.ac.uk/vol1/run/ERR109/ERR10986084/Akk1_S158_R1.fq.gz;ftp.sra.ebi.ac.uk/vol1/run/ERR109/ERR10986084/Akk1_S158_R2.fq.gz	ftp.sra.ebi.ac.uk/vol1/err/ERR109/084/ERR10986084.bam	Akk1_S158
PRJEB60398	SAMEA112734068	ERX10423034	ERR10986088	408170	human gut metagenome	ftp.sra.ebi.ac.uk/vol1/fastq/ERR109/088/ERR10986088/ERR10986088_1.fastq.gz;ftp.sra.ebi.ac.uk/vol1/fastq/ERR109/088/ERR10986088/ERR10986088_2.fastq.gz	ftp.sra.ebi.ac.uk/vol1/run/ERR109/ERR10986088/Akk1_S162_R1.fq.gz;ftp.sra.ebi.ac.uk/vol1/run/ERR109/ERR10986088/Akk1_S162_R2.fq.gz	ftp.sra.ebi.ac.uk/vol1/err/ERR109/088/ERR10986088.bam	Akk1_S162
PRJEB60398	SAMEA112734074	ERX10423040	ERR10986094	408170	human gut metagenome	ftp.sra.ebi.ac.uk/vol1/fastq/ERR109/094/ERR10986094/ERR10986094_1.fastq.gz;ftp.sra.ebi.ac.uk/vol1/fastq/ERR109/094/ERR10986094/ERR10986094_2.fastq.gz	ftp.sra.ebi.ac.uk/vol1/run/ERR109/ERR10986094/Akk1_S168_R1.fq.gz;ftp.sra.ebi.ac.uk/vol1/run/ERR109/ERR10986094/Akk1_S168_R2.fq.gz	ftp.sra.ebi.ac.uk/vol1/err/ERR109/094/ERR10986094.bam	Akk1_S168
PRJEB60398	SAMEA112734079	ERX10423045	ERR10986099	408170	human gut metagenome	ftp.sra.ebi.ac.uk/vol1/fastq/ERR109/099/ERR10986099/ERR10986099_1.fastq.gz;ftp.sra.ebi.ac.uk/vol1/fastq/ERR109/099/ERR10986099/ERR10986099_2.fastq.gz	ftp.sra.ebi.ac.uk/vol1/run/ERR109/ERR10986099/Akk1_S173_R1.fq.gz;ftp.sra.ebi.ac.uk/vol1/run/ERR109/ERR10986099/Akk1_S173_R2.fq.gz	ftp.sra.ebi.ac.uk/vol1/err/ERR109/099/ERR10986099.bam	Akk1_S173
PRJEB60398	SAMEA112734080	ERX10423046	ERR10986100	408170	human gut metagenome	ftp.sra.ebi.ac.uk/vol1/fastq/ERR109/000/ERR10986100/ERR10986100_1.fastq.gz;ftp.sra.ebi.ac.uk/vol1/fastq/ERR109/000/ERR10986100/ERR10986100_2.fastq.gz	ftp.sra.ebi.ac.uk/vol1/run/ERR109/ERR10986100/Akk1_S174_R1.fq.gz;ftp.sra.ebi.ac.uk/vol1/run/ERR109/ERR10986100/Akk1_S174_R2.fq.gz	ftp.sra.ebi.ac.uk/vol1/err/ERR109/000/ERR10986100.bam	Akk1_S174
PRJEB60398	SAMEA112734086	ERX10423052	ERR10986106	408170	human gut metagenome	ftp.sra.ebi.ac.uk/vol1/fastq/ERR109/006/ERR10986106/ERR10986106_1.fastq.gz;ftp.sra.ebi.ac.uk/vol1/fastq/ERR109/006/ERR10986106/ERR10986106_2.fastq.gz	ftp.sra.ebi.ac.uk/vol1/run/ERR109/ERR10986106/Akk1_S180_R1.fq.gz;ftp.sra.ebi.ac.uk/vol1/run/ERR109/ERR10986106/Akk1_S180_R2.fq.gz	ftp.sra.ebi.ac.uk/vol1/err/ERR109/006/ERR10986106.bam	Akk1_S180
PRJEB60398	SAMEA112734089	ERX10423055	ERR10986109	408170	human gut metagenome	ftp.sra.ebi.ac.uk/vol1/fastq/ERR109/009/ERR10986109/ERR10986109_1.fastq.gz;ftp.sra.ebi.ac.uk/vol1/fastq/ERR109/009/ERR10986109/ERR10986109_2.fastq.gz	ftp.sra.ebi.ac.uk/vol1/run/ERR109/ERR10986109/Akk1_S183_R1.fq.gz;ftp.sra.ebi.ac.uk/vol1/run/ERR109/ERR10986109/Akk1_S183_R2.fq.gz	ftp.sra.ebi.ac.uk/vol1/err/ERR109/009/ERR10986109.bam	Akk1_S183
PRJEB60398	SAMEA112734090	ERX10423056	ERR10986110	408170	human gut metagenome	ftp.sra.ebi.ac.uk/vol1/fastq/ERR109/010/ERR10986110/ERR10986110_1.fastq.gz;ftp.sra.ebi.ac.uk/vol1/fastq/ERR109/010/ERR10986110/ERR10986110_2.fastq.gz	ftp.sra.ebi.ac.uk/vol1/run/ERR109/ERR10986110/Akk1_S184_R1.fq.gz;ftp.sra.ebi.ac.uk/vol1/run/ERR109/ERR10986110/Akk1_S184_R2.fq.gz	ftp.sra.ebi.ac.uk/vol1/err/ERR109/010/ERR10986110.bam	Akk1_S184
PRJEB60398	SAMEA112734094	ERX10423060	ERR10986114	408170	human gut metagenome	ftp.sra.ebi.ac.uk/vol1/fastq/ERR109/014/ERR10986114/ERR10986114_1.fastq.gz;ftp.sra.ebi.ac.uk/vol1/fastq/ERR109/014/ERR10986114/ERR10986114_2.fastq.gz	ftp.sra.ebi.ac.uk/vol1/run/ERR109/ERR10986114/Akk1_S188_R1.fq.gz;ftp.sra.ebi.ac.uk/vol1/run/ERR109/ERR10986114/Akk1_S188_R2.fq.gz	ftp.sra.ebi.ac.uk/vol1/err/ERR109/014/ERR10986114.bam	Akk1_S188
PRJEB60398	SAMEA112734096	ERX10423062	ERR10986116	408170	human gut metagenome	ftp.sra.ebi.ac.uk/vol1/fastq/ERR109/016/ERR10986116/ERR10986116_1.fastq.gz;ftp.sra.ebi.ac.uk/vol1/fastq/ERR109/016/ERR10986116/ERR10986116_2.fastq.gz	ftp.sra.ebi.ac.uk/vol1/run/ERR109/ERR10986116/Akk1_S190_R1.fq.gz;ftp.sra.ebi.ac.uk/vol1/run/ERR109/ERR10986116/Akk1_S190_R2.fq.gz	ftp.sra.ebi.ac.uk/vol1/err/ERR109/016/ERR10986116.bam	Akk1_S190
PRJEB60398	SAMEA112734098	ERX10423064	ERR10986118	408170	human gut metagenome	ftp.sra.ebi.ac.uk/vol1/fastq/ERR109/018/ERR10986118/ERR10986118_1.fastq.gz;ftp.sra.ebi.ac.uk/vol1/fastq/ERR109/018/ERR10986118/ERR10986118_2.fastq.gz	ftp.sra.ebi.ac.uk/vol1/run/ERR109/ERR10986118/Akk1_S192_R1.fq.gz;ftp.sra.ebi.ac.uk/vol1/run/ERR109/ERR10986118/Akk1_S192_R2.fq.gz	ftp.sra.ebi.ac.uk/vol1/err/ERR109/018/ERR10986118.bam	Akk1_S192
PRJEB60398	SAMEA112734108	ERX10423074	ERR10986128	408170	human gut metagenome	ftp.sra.ebi.ac.uk/vol1/fastq/ERR109/028/ERR10986128/ERR10986128_1.fastq.gz;ftp.sra.ebi.ac.uk/vol1/fastq/ERR109/028/ERR10986128/ERR10986128_2.fastq.gz	ftp.sra.ebi.ac.uk/vol1/run/ERR109/ERR10986128/Akk1_S202_R1.fq.gz;ftp.sra.ebi.ac.uk/vol1/run/ERR109/ERR10986128/Akk1_S202_R2.fq.gz	ftp.sra.ebi.ac.uk/vol1/err/ERR109/028/ERR10986128.bam	Akk1_S202
PRJEB60398	SAMEA112734109	ERX10423075	ERR10986129	408170	human gut metagenome	ftp.sra.ebi.ac.uk/vol1/fastq/ERR109/029/ERR10986129/ERR10986129_1.fastq.gz;ftp.sra.ebi.ac.uk/vol1/fastq/ERR109/029/ERR10986129/ERR10986129_2.fastq.gz	ftp.sra.ebi.ac.uk/vol1/run/ERR109/ERR10986129/Akk1_S203_R1.fq.gz;ftp.sra.ebi.ac.uk/vol1/run/ERR109/ERR10986129/Akk1_S203_R2.fq.gz	ftp.sra.ebi.ac.uk/vol1/err/ERR109/029/ERR10986129.bam	Akk1_S203
PRJEB60398	SAMEA112734113	ERX10423079	ERR10986133	408170	human gut metagenome	ftp.sra.ebi.ac.uk/vol1/fastq/ERR109/033/ERR10986133/ERR10986133_1.fastq.gz;ftp.sra.ebi.ac.uk/vol1/fastq/ERR109/033/ERR10986133/ERR10986133_2.fastq.gz	ftp.sra.ebi.ac.uk/vol1/run/ERR109/ERR10986133/Akk1_S207_R1.fq.gz;ftp.sra.ebi.ac.uk/vol1/run/ERR109/ERR10986133/Akk1_S207_R2.fq.gz	ftp.sra.ebi.ac.uk/vol1/err/ERR109/033/ERR10986133.bam	Akk1_S207
PRJEB60398	SAMEA112734114	ERX10423080	ERR10986134	408170	human gut metagenome	ftp.sra.ebi.ac.uk/vol1/fastq/ERR109/034/ERR10986134/ERR10986134_1.fastq.gz;ftp.sra.ebi.ac.uk/vol1/fastq/ERR109/034/ERR10986134/ERR10986134_2.fastq.gz	ftp.sra.ebi.ac.uk/vol1/run/ERR109/ERR10986134/Akk1_S208_R1.fq.gz;ftp.sra.ebi.ac.uk/vol1/run/ERR109/ERR10986134/Akk1_S208_R2.fq.gz	ftp.sra.ebi.ac.uk/vol1/err/ERR109/034/ERR10986134.bam	Akk1_S208
PRJEB60398	SAMEA112734115	ERX10423081	ERR10986135	408170	human gut metagenome	ftp.sra.ebi.ac.uk/vol1/fastq/ERR109/035/ERR10986135/ERR10986135_1.fastq.gz;ftp.sra.ebi.ac.uk/vol1/fastq/ERR109/035/ERR10986135/ERR10986135_2.fastq.gz	ftp.sra.ebi.ac.uk/vol1/run/ERR109/ERR10986135/Akk1_S209_R1.fq.gz;ftp.sra.ebi.ac.uk/vol1/run/ERR109/ERR10986135/Akk1_S209_R2.fq.gz	ftp.sra.ebi.ac.uk/vol1/err/ERR109/035/ERR10986135.bam	Akk1_S209
PRJEB60398	SAMEA112734117	ERX10423083	ERR10986137	408170	human gut metagenome	ftp.sra.ebi.ac.uk/vol1/fastq/ERR109/037/ERR10986137/ERR10986137_1.fastq.gz;ftp.sra.ebi.ac.uk/vol1/fastq/ERR109/037/ERR10986137/ERR10986137_2.fastq.gz	ftp.sra.ebi.ac.uk/vol1/run/ERR109/ERR10986137/Akk1_S211_R1.fq.gz;ftp.sra.ebi.ac.uk/vol1/run/ERR109/ERR10986137/Akk1_S211_R2.fq.gz	ftp.sra.ebi.ac.uk/vol1/err/ERR109/037/ERR10986137.bam	Akk1_S211
PRJEB60398	SAMEA112734119	ERX10423085	ERR10986139	408170	human gut metagenome	ftp.sra.ebi.ac.uk/vol1/fastq/ERR109/039/ERR10986139/ERR10986139_1.fastq.gz;ftp.sra.ebi.ac.uk/vol1/fastq/ERR109/039/ERR10986139/ERR10986139_2.fastq.gz	ftp.sra.ebi.ac.uk/vol1/run/ERR109/ERR10986139/Akk1_S213_R1.fq.gz;ftp.sra.ebi.ac.uk/vol1/run/ERR109/ERR10986139/Akk1_S213_R2.fq.gz	ftp.sra.ebi.ac.uk/vol1/err/ERR109/039/ERR10986139.bam	Akk1_S213
PRJEB60398	SAMEA112734120	ERX10423086	ERR10986140	408170	human gut metagenome	ftp.sra.ebi.ac.uk/vol1/fastq/ERR109/040/ERR10986140/ERR10986140_1.fastq.gz;ftp.sra.ebi.ac.uk/vol1/fastq/ERR109/040/ERR10986140/ERR10986140_2.fastq.gz	ftp.sra.ebi.ac.uk/vol1/run/ERR109/ERR10986140/Akk1_S214_R1.fq.gz;ftp.sra.ebi.ac.uk/vol1/run/ERR109/ERR10986140/Akk1_S214_R2.fq.gz	ftp.sra.ebi.ac.uk/vol1/err/ERR109/040/ERR10986140.bam	Akk1_S214
PRJEB60398	SAMEA112734122	ERX10423088	ERR10986142	408170	human gut metagenome	ftp.sra.ebi.ac.uk/vol1/fastq/ERR109/042/ERR10986142/ERR10986142_1.fastq.gz;ftp.sra.ebi.ac.uk/vol1/fastq/ERR109/042/ERR10986142/ERR10986142_2.fastq.gz	ftp.sra.ebi.ac.uk/vol1/run/ERR109/ERR10986142/Akk1_S216_R1.fq.gz;ftp.sra.ebi.ac.uk/vol1/run/ERR109/ERR10986142/Akk1_S216_R2.fq.gz	ftp.sra.ebi.ac.uk/vol1/err/ERR109/042/ERR10986142.bam	Akk1_S216
PRJEB60398	SAMEA112734126	ERX10423092	ERR10986146	408170	human gut metagenome	ftp.sra.ebi.ac.uk/vol1/fastq/ERR109/046/ERR10986146/ERR10986146_1.fastq.gz;ftp.sra.ebi.ac.uk/vol1/fastq/ERR109/046/ERR10986146/ERR10986146_2.fastq.gz	ftp.sra.ebi.ac.uk/vol1/run/ERR109/ERR10986146/Akk1_S220_R1.fq.gz;ftp.sra.ebi.ac.uk/vol1/run/ERR109/ERR10986146/Akk1_S220_R2.fq.gz	ftp.sra.ebi.ac.uk/vol1/err/ERR109/046/ERR10986146.bam	Akk1_S220
PRJEB60398	SAMEA112734131	ERX10423097	ERR10986151	408170	human gut metagenome	ftp.sra.ebi.ac.uk/vol1/fastq/ERR109/051/ERR10986151/ERR10986151_1.fastq.gz;ftp.sra.ebi.ac.uk/vol1/fastq/ERR109/051/ERR10986151/ERR10986151_2.fastq.gz	ftp.sra.ebi.ac.uk/vol1/run/ERR109/ERR10986151/Akk1_S225_R1.fq.gz;ftp.sra.ebi.ac.uk/vol1/run/ERR109/ERR10986151/Akk1_S225_R2.fq.gz	ftp.sra.ebi.ac.uk/vol1/err/ERR109/051/ERR10986151.bam	Akk1_S225
PRJEB60398	SAMEA112734134	ERX10423100	ERR10986154	408170	human gut metagenome	ftp.sra.ebi.ac.uk/vol1/fastq/ERR109/054/ERR10986154/ERR10986154_1.fastq.gz;ftp.sra.ebi.ac.uk/vol1/fastq/ERR109/054/ERR10986154/ERR10986154_2.fastq.gz	ftp.sra.ebi.ac.uk/vol1/run/ERR109/ERR10986154/Akk1_S228_R1.fq.gz;ftp.sra.ebi.ac.uk/vol1/run/ERR109/ERR10986154/Akk1_S228_R2.fq.gz	ftp.sra.ebi.ac.uk/vol1/err/ERR109/054/ERR10986154.bam	Akk1_S228
PRJEB60398	SAMEA112734137	ERX10423103	ERR10986157	408170	human gut metagenome	ftp.sra.ebi.ac.uk/vol1/fastq/ERR109/057/ERR10986157/ERR10986157_1.fastq.gz;ftp.sra.ebi.ac.uk/vol1/fastq/ERR109/057/ERR10986157/ERR10986157_2.fastq.gz	ftp.sra.ebi.ac.uk/vol1/run/ERR109/ERR10986157/Akk1_S231_R1.fq.gz;ftp.sra.ebi.ac.uk/vol1/run/ERR109/ERR10986157/Akk1_S231_R2.fq.gz	ftp.sra.ebi.ac.uk/vol1/err/ERR109/057/ERR10986157.bam	Akk1_S231
PRJEB60398	SAMEA112734140	ERX10423106	ERR10986160	408170	human gut metagenome	ftp.sra.ebi.ac.uk/vol1/fastq/ERR109/060/ERR10986160/ERR10986160_1.fastq.gz;ftp.sra.ebi.ac.uk/vol1/fastq/ERR109/060/ERR10986160/ERR10986160_2.fastq.gz	ftp.sra.ebi.ac.uk/vol1/run/ERR109/ERR10986160/Akk1_S234_R1.fq.gz;ftp.sra.ebi.ac.uk/vol1/run/ERR109/ERR10986160/Akk1_S234_R2.fq.gz	ftp.sra.ebi.ac.uk/vol1/err/ERR109/060/ERR10986160.bam	Akk1_S234
PRJEB60398	SAMEA112734141	ERX10423107	ERR10986161	408170	human gut metagenome	ftp.sra.ebi.ac.uk/vol1/fastq/ERR109/061/ERR10986161/ERR10986161_1.fastq.gz;ftp.sra.ebi.ac.uk/vol1/fastq/ERR109/061/ERR10986161/ERR10986161_2.fastq.gz	ftp.sra.ebi.ac.uk/vol1/run/ERR109/ERR10986161/Akk1_S235_R1.fq.gz;ftp.sra.ebi.ac.uk/vol1/run/ERR109/ERR10986161/Akk1_S235_R2.fq.gz	ftp.sra.ebi.ac.uk/vol1/err/ERR109/061/ERR10986161.bam	Akk1_S235
PRJEB60398	SAMEA112734143	ERX10423109	ERR10986163	408170	human gut metagenome	ftp.sra.ebi.ac.uk/vol1/fastq/ERR109/063/ERR10986163/ERR10986163_1.fastq.gz;ftp.sra.ebi.ac.uk/vol1/fastq/ERR109/063/ERR10986163/ERR10986163_2.fastq.gz	ftp.sra.ebi.ac.uk/vol1/run/ERR109/ERR10986163/Akk1_S237_R1.fq.gz;ftp.sra.ebi.ac.uk/vol1/run/ERR109/ERR10986163/Akk1_S237_R2.fq.gz	ftp.sra.ebi.ac.uk/vol1/err/ERR109/063/ERR10986163.bam	Akk1_S237
PRJEB60398	SAMEA112734144	ERX10423110	ERR10986164	408170	human gut metagenome	ftp.sra.ebi.ac.uk/vol1/fastq/ERR109/064/ERR10986164/ERR10986164_1.fastq.gz;ftp.sra.ebi.ac.uk/vol1/fastq/ERR109/064/ERR10986164/ERR10986164_2.fastq.gz	ftp.sra.ebi.ac.uk/vol1/run/ERR109/ERR10986164/Akk1_S238_R1.fq.gz;ftp.sra.ebi.ac.uk/vol1/run/ERR109/ERR10986164/Akk1_S238_R2.fq.gz	ftp.sra.ebi.ac.uk/vol1/err/ERR109/064/ERR10986164.bam	Akk1_S238
PRJEB60398	SAMEA112734145	ERX10423111	ERR10986165	408170	human gut metagenome	ftp.sra.ebi.ac.uk/vol1/fastq/ERR109/065/ERR10986165/ERR10986165_1.fastq.gz;ftp.sra.ebi.ac.uk/vol1/fastq/ERR109/065/ERR10986165/ERR10986165_2.fastq.gz	ftp.sra.ebi.ac.uk/vol1/run/ERR109/ERR10986165/Akk1_S239_R1.fq.gz;ftp.sra.ebi.ac.uk/vol1/run/ERR109/ERR10986165/Akk1_S239_R2.fq.gz	ftp.sra.ebi.ac.uk/vol1/err/ERR109/065/ERR10986165.bam	Akk1_S239
PRJEB60398	SAMEA112734154	ERX10423120	ERR10986174	408170	human gut metagenome	ftp.sra.ebi.ac.uk/vol1/fastq/ERR109/074/ERR10986174/ERR10986174_1.fastq.gz;ftp.sra.ebi.ac.uk/vol1/fastq/ERR109/074/ERR10986174/ERR10986174_2.fastq.gz	ftp.sra.ebi.ac.uk/vol1/run/ERR109/ERR10986174/Akk1_S248_R1.fq.gz;ftp.sra.ebi.ac.uk/vol1/run/ERR109/ERR10986174/Akk1_S248_R2.fq.gz	ftp.sra.ebi.ac.uk/vol1/err/ERR109/074/ERR10986174.bam	Akk1_S248
PRJEB60398	SAMEA112734155	ERX10423121	ERR10986175	408170	human gut metagenome	ftp.sra.ebi.ac.uk/vol1/fastq/ERR109/075/ERR10986175/ERR10986175_1.fastq.gz;ftp.sra.ebi.ac.uk/vol1/fastq/ERR109/075/ERR10986175/ERR10986175_2.fastq.gz	ftp.sra.ebi.ac.uk/vol1/run/ERR109/ERR10986175/Akk1_S249_R1.fq.gz;ftp.sra.ebi.ac.uk/vol1/run/ERR109/ERR10986175/Akk1_S249_R2.fq.gz	ftp.sra.ebi.ac.uk/vol1/err/ERR109/075/ERR10986175.bam	Akk1_S249
PRJEB60398	SAMEA112734156	ERX10423122	ERR10986176	408170	human gut metagenome	ftp.sra.ebi.ac.uk/vol1/fastq/ERR109/076/ERR10986176/ERR10986176_1.fastq.gz;ftp.sra.ebi.ac.uk/vol1/fastq/ERR109/076/ERR10986176/ERR10986176_2.fastq.gz	ftp.sra.ebi.ac.uk/vol1/run/ERR109/ERR10986176/Akk1_S250_R1.fq.gz;ftp.sra.ebi.ac.uk/vol1/run/ERR109/ERR10986176/Akk1_S250_R2.fq.gz	ftp.sra.ebi.ac.uk/vol1/err/ERR109/076/ERR10986176.bam	Akk1_S250
PRJEB60398	SAMEA112734158	ERX10423124	ERR10986178	408170	human gut metagenome	ftp.sra.ebi.ac.uk/vol1/fastq/ERR109/078/ERR10986178/ERR10986178_1.fastq.gz;ftp.sra.ebi.ac.uk/vol1/fastq/ERR109/078/ERR10986178/ERR10986178_2.fastq.gz	ftp.sra.ebi.ac.uk/vol1/run/ERR109/ERR10986178/Akk1_S252_R1.fq.gz;ftp.sra.ebi.ac.uk/vol1/run/ERR109/ERR10986178/Akk1_S252_R2.fq.gz	ftp.sra.ebi.ac.uk/vol1/err/ERR109/078/ERR10986178.bam	Akk1_S252
PRJEB60398	SAMEA112734160	ERX10423126	ERR10986180	408170	human gut metagenome	ftp.sra.ebi.ac.uk/vol1/fastq/ERR109/080/ERR10986180/ERR10986180_1.fastq.gz;ftp.sra.ebi.ac.uk/vol1/fastq/ERR109/080/ERR10986180/ERR10986180_2.fastq.gz	ftp.sra.ebi.ac.uk/vol1/run/ERR109/ERR10986180/Akk1_S254_R1.fq.gz;ftp.sra.ebi.ac.uk/vol1/run/ERR109/ERR10986180/Akk1_S254_R2.fq.gz	ftp.sra.ebi.ac.uk/vol1/err/ERR109/080/ERR10986180.bam	Akk1_S254
PRJEB60398	SAMEA112734161	ERX10423127	ERR10986181	408170	human gut metagenome	ftp.sra.ebi.ac.uk/vol1/fastq/ERR109/081/ERR10986181/ERR10986181_1.fastq.gz;ftp.sra.ebi.ac.uk/vol1/fastq/ERR109/081/ERR10986181/ERR10986181_2.fastq.gz	ftp.sra.ebi.ac.uk/vol1/run/ERR109/ERR10986181/Akk1_S255_R1.fq.gz;ftp.sra.ebi.ac.uk/vol1/run/ERR109/ERR10986181/Akk1_S255_R2.fq.gz	ftp.sra.ebi.ac.uk/vol1/err/ERR109/081/ERR10986181.bam	Akk1_S255
PRJEB60398	SAMEA112734163	ERX10423129	ERR10986183	408170	human gut metagenome	ftp.sra.ebi.ac.uk/vol1/fastq/ERR109/083/ERR10986183/ERR10986183_1.fastq.gz;ftp.sra.ebi.ac.uk/vol1/fastq/ERR109/083/ERR10986183/ERR10986183_2.fastq.gz	ftp.sra.ebi.ac.uk/vol1/run/ERR109/ERR10986183/Akk1_S257_R1.fq.gz;ftp.sra.ebi.ac.uk/vol1/run/ERR109/ERR10986183/Akk1_S257_R2.fq.gz	ftp.sra.ebi.ac.uk/vol1/err/ERR109/083/ERR10986183.bam	Akk1_S257
PRJEB60398	SAMEA112734164	ERX10423130	ERR10986184	408170	human gut metagenome	ftp.sra.ebi.ac.uk/vol1/fastq/ERR109/084/ERR10986184/ERR10986184_1.fastq.gz;ftp.sra.ebi.ac.uk/vol1/fastq/ERR109/084/ERR10986184/ERR10986184_2.fastq.gz	ftp.sra.ebi.ac.uk/vol1/run/ERR109/ERR10986184/Akk1_S258_R1.fq.gz;ftp.sra.ebi.ac.uk/vol1/run/ERR109/ERR10986184/Akk1_S258_R2.fq.gz	ftp.sra.ebi.ac.uk/vol1/err/ERR109/084/ERR10986184.bam	Akk1_S258
PRJEB60398	SAMEA112734166	ERX10423132	ERR10986186	408170	human gut metagenome	ftp.sra.ebi.ac.uk/vol1/fastq/ERR109/086/ERR10986186/ERR10986186_1.fastq.gz;ftp.sra.ebi.ac.uk/vol1/fastq/ERR109/086/ERR10986186/ERR10986186_2.fastq.gz	ftp.sra.ebi.ac.uk/vol1/run/ERR109/ERR10986186/Akk1_S260_R1.fq.gz;ftp.sra.ebi.ac.uk/vol1/run/ERR109/ERR10986186/Akk1_S260_R2.fq.gz	ftp.sra.ebi.ac.uk/vol1/err/ERR109/086/ERR10986186.bam	Akk1_S260
PRJEB60398	SAMEA112734168	ERX10423134	ERR10986188	408170	human gut metagenome	ftp.sra.ebi.ac.uk/vol1/fastq/ERR109/088/ERR10986188/ERR10986188_1.fastq.gz;ftp.sra.ebi.ac.uk/vol1/fastq/ERR109/088/ERR10986188/ERR10986188_2.fastq.gz	ftp.sra.ebi.ac.uk/vol1/run/ERR109/ERR10986188/Akk1_S262_R1.fq.gz;ftp.sra.ebi.ac.uk/vol1/run/ERR109/ERR10986188/Akk1_S262_R2.fq.gz	ftp.sra.ebi.ac.uk/vol1/err/ERR109/088/ERR10986188.bam	Akk1_S262
PRJEB60398	SAMEA112734169	ERX10423135	ERR10986189	408170	human gut metagenome	ftp.sra.ebi.ac.uk/vol1/fastq/ERR109/089/ERR10986189/ERR10986189_1.fastq.gz;ftp.sra.ebi.ac.uk/vol1/fastq/ERR109/089/ERR10986189/ERR10986189_2.fastq.gz	ftp.sra.ebi.ac.uk/vol1/run/ERR109/ERR10986189/Akk1_S263_R1.fq.gz;ftp.sra.ebi.ac.uk/vol1/run/ERR109/ERR10986189/Akk1_S263_R2.fq.gz	ftp.sra.ebi.ac.uk/vol1/err/ERR109/089/ERR10986189.bam	Akk1_S263
PRJEB60398	SAMEA112734170	ERX10423136	ERR10986190	408170	human gut metagenome	ftp.sra.ebi.ac.uk/vol1/fastq/ERR109/090/ERR10986190/ERR10986190_1.fastq.gz;ftp.sra.ebi.ac.uk/vol1/fastq/ERR109/090/ERR10986190/ERR10986190_2.fastq.gz	ftp.sra.ebi.ac.uk/vol1/run/ERR109/ERR10986190/Akk1_S264_R1.fq.gz;ftp.sra.ebi.ac.uk/vol1/run/ERR109/ERR10986190/Akk1_S264_R2.fq.gz	ftp.sra.ebi.ac.uk/vol1/err/ERR109/090/ERR10986190.bam	Akk1_S264
PRJEB60398	SAMEA112734176	ERX10423142	ERR10986196	408170	human gut metagenome	ftp.sra.ebi.ac.uk/vol1/fastq/ERR109/096/ERR10986196/ERR10986196_1.fastq.gz;ftp.sra.ebi.ac.uk/vol1/fastq/ERR109/096/ERR10986196/ERR10986196_2.fastq.gz	ftp.sra.ebi.ac.uk/vol1/run/ERR109/ERR10986196/Akk1_S270_R1.fq.gz;ftp.sra.ebi.ac.uk/vol1/run/ERR109/ERR10986196/Akk1_S270_R2.fq.gz	ftp.sra.ebi.ac.uk/vol1/err/ERR109/096/ERR10986196.bam	Akk1_S270
PRJEB60398	SAMEA112734178	ERX10423144	ERR10986198	408170	human gut metagenome	ftp.sra.ebi.ac.uk/vol1/fastq/ERR109/098/ERR10986198/ERR10986198_1.fastq.gz;ftp.sra.ebi.ac.uk/vol1/fastq/ERR109/098/ERR10986198/ERR10986198_2.fastq.gz	ftp.sra.ebi.ac.uk/vol1/run/ERR109/ERR10986198/Akk1_S272_R1.fq.gz;ftp.sra.ebi.ac.uk/vol1/run/ERR109/ERR10986198/Akk1_S272_R2.fq.gz	ftp.sra.ebi.ac.uk/vol1/err/ERR109/098/ERR10986198.bam	Akk1_S272
PRJEB60398	SAMEA112734181	ERX10423147	ERR10986201	408170	human gut metagenome	ftp.sra.ebi.ac.uk/vol1/fastq/ERR109/001/ERR10986201/ERR10986201_1.fastq.gz;ftp.sra.ebi.ac.uk/vol1/fastq/ERR109/001/ERR10986201/ERR10986201_2.fastq.gz	ftp.sra.ebi.ac.uk/vol1/run/ERR109/ERR10986201/Akk1_S275_R1.fq.gz;ftp.sra.ebi.ac.uk/vol1/run/ERR109/ERR10986201/Akk1_S275_R2.fq.gz	ftp.sra.ebi.ac.uk/vol1/err/ERR109/001/ERR10986201.bam	Akk1_S275
PRJEB60398	SAMEA112734183	ERX10423149	ERR10986203	408170	human gut metagenome	ftp.sra.ebi.ac.uk/vol1/fastq/ERR109/003/ERR10986203/ERR10986203_1.fastq.gz;ftp.sra.ebi.ac.uk/vol1/fastq/ERR109/003/ERR10986203/ERR10986203_2.fastq.gz	ftp.sra.ebi.ac.uk/vol1/run/ERR109/ERR10986203/Akk1_S277_R1.fq.gz;ftp.sra.ebi.ac.uk/vol1/run/ERR109/ERR10986203/Akk1_S277_R2.fq.gz	ftp.sra.ebi.ac.uk/vol1/err/ERR109/003/ERR10986203.bam	Akk1_S277
PRJEB60398	SAMEA112734185	ERX10423151	ERR10986205	408170	human gut metagenome	ftp.sra.ebi.ac.uk/vol1/fastq/ERR109/005/ERR10986205/ERR10986205_1.fastq.gz;ftp.sra.ebi.ac.uk/vol1/fastq/ERR109/005/ERR10986205/ERR10986205_2.fastq.gz	ftp.sra.ebi.ac.uk/vol1/run/ERR109/ERR10986205/Akk1_S279_R1.fq.gz;ftp.sra.ebi.ac.uk/vol1/run/ERR109/ERR10986205/Akk1_S279_R2.fq.gz	ftp.sra.ebi.ac.uk/vol1/err/ERR109/005/ERR10986205.bam	Akk1_S279
PRJEB60398	SAMEA112734186	ERX10423152	ERR10986206	408170	human gut metagenome	ftp.sra.ebi.ac.uk/vol1/fastq/ERR109/006/ERR10986206/ERR10986206_1.fastq.gz;ftp.sra.ebi.ac.uk/vol1/fastq/ERR109/006/ERR10986206/ERR10986206_2.fastq.gz	ftp.sra.ebi.ac.uk/vol1/run/ERR109/ERR10986206/Akk1_S280_R1.fq.gz;ftp.sra.ebi.ac.uk/vol1/run/ERR109/ERR10986206/Akk1_S280_R2.fq.gz	ftp.sra.ebi.ac.uk/vol1/err/ERR109/006/ERR10986206.bam	Akk1_S280
PRJEB60398	SAMEA112734187	ERX10423153	ERR10986207	408170	human gut metagenome	ftp.sra.ebi.ac.uk/vol1/fastq/ERR109/007/ERR10986207/ERR10986207_1.fastq.gz;ftp.sra.ebi.ac.uk/vol1/fastq/ERR109/007/ERR10986207/ERR10986207_2.fastq.gz	ftp.sra.ebi.ac.uk/vol1/run/ERR109/ERR10986207/Akk1_S281_R1.fq.gz;ftp.sra.ebi.ac.uk/vol1/run/ERR109/ERR10986207/Akk1_S281_R2.fq.gz	ftp.sra.ebi.ac.uk/vol1/err/ERR109/007/ERR10986207.bam	Akk1_S281
PRJEB60398	SAMEA112734194	ERX10423160	ERR10986214	408170	human gut metagenome	ftp.sra.ebi.ac.uk/vol1/fastq/ERR109/014/ERR10986214/ERR10986214_1.fastq.gz;ftp.sra.ebi.ac.uk/vol1/fastq/ERR109/014/ERR10986214/ERR10986214_2.fastq.gz	ftp.sra.ebi.ac.uk/vol1/run/ERR109/ERR10986214/Akk1_S288_R1.fq.gz;ftp.sra.ebi.ac.uk/vol1/run/ERR109/ERR10986214/Akk1_S288_R2.fq.gz	ftp.sra.ebi.ac.uk/vol1/err/ERR109/014/ERR10986214.bam	Akk1_S288
PRJEB60398	SAMEA112734196	ERX10423162	ERR10986216	408170	human gut metagenome	ftp.sra.ebi.ac.uk/vol1/fastq/ERR109/016/ERR10986216/ERR10986216_1.fastq.gz;ftp.sra.ebi.ac.uk/vol1/fastq/ERR109/016/ERR10986216/ERR10986216_2.fastq.gz	ftp.sra.ebi.ac.uk/vol1/run/ERR109/ERR10986216/Akk1_S290_R1.fq.gz;ftp.sra.ebi.ac.uk/vol1/run/ERR109/ERR10986216/Akk1_S290_R2.fq.gz	ftp.sra.ebi.ac.uk/vol1/err/ERR109/016/ERR10986216.bam	Akk1_S290
PRJEB60398	SAMEA112734198	ERX10423164	ERR10986218	408170	human gut metagenome	ftp.sra.ebi.ac.uk/vol1/fastq/ERR109/018/ERR10986218/ERR10986218_1.fastq.gz;ftp.sra.ebi.ac.uk/vol1/fastq/ERR109/018/ERR10986218/ERR10986218_2.fastq.gz	ftp.sra.ebi.ac.uk/vol1/run/ERR109/ERR10986218/Akk1_S292_R1.fq.gz;ftp.sra.ebi.ac.uk/vol1/run/ERR109/ERR10986218/Akk1_S292_R2.fq.gz	ftp.sra.ebi.ac.uk/vol1/err/ERR109/018/ERR10986218.bam	Akk1_S292
PRJEB60398	SAMEA112762955	ERX10423168	ERR10986222	408170	human gut metagenome	ftp.sra.ebi.ac.uk/vol1/fastq/ERR109/022/ERR10986222/ERR10986222_1.fastq.gz;ftp.sra.ebi.ac.uk/vol1/fastq/ERR109/022/ERR10986222/ERR10986222_2.fastq.gz	ftp.sra.ebi.ac.uk/vol1/run/ERR109/ERR10986222/Akk1_S296_R1.fq.gz;ftp.sra.ebi.ac.uk/vol1/run/ERR109/ERR10986222/Akk1_S296_R2.fq.gz	ftp.sra.ebi.ac.uk/vol1/err/ERR109/022/ERR10986222.bam	Akk1_S296
PRJEB60398	SAMEA112762957	ERX10423170	ERR10986224	408170	human gut metagenome	ftp.sra.ebi.ac.uk/vol1/fastq/ERR109/024/ERR10986224/ERR10986224_1.fastq.gz;ftp.sra.ebi.ac.uk/vol1/fastq/ERR109/024/ERR10986224/ERR10986224_2.fastq.gz	ftp.sra.ebi.ac.uk/vol1/run/ERR109/ERR10986224/Akk1_S298_R1.fq.gz;ftp.sra.ebi.ac.uk/vol1/run/ERR109/ERR10986224/Akk1_S298_R2.fq.gz	ftp.sra.ebi.ac.uk/vol1/err/ERR109/024/ERR10986224.bam	Akk1_S298
PRJEB60398	SAMEA112734201	ERX10423173	ERR10986227	408170	human gut metagenome	ftp.sra.ebi.ac.uk/vol1/fastq/ERR109/027/ERR10986227/ERR10986227_1.fastq.gz;ftp.sra.ebi.ac.uk/vol1/fastq/ERR109/027/ERR10986227/ERR10986227_2.fastq.gz	ftp.sra.ebi.ac.uk/vol1/run/ERR109/ERR10986227/Akk1_S301_R1.fq.gz;ftp.sra.ebi.ac.uk/vol1/run/ERR109/ERR10986227/Akk1_S301_R2.fq.gz	ftp.sra.ebi.ac.uk/vol1/err/ERR109/027/ERR10986227.bam	Akk1_S301
PRJEB60398	SAMEA112734202	ERX10423174	ERR10986228	408170	human gut metagenome	ftp.sra.ebi.ac.uk/vol1/fastq/ERR109/028/ERR10986228/ERR10986228_1.fastq.gz;ftp.sra.ebi.ac.uk/vol1/fastq/ERR109/028/ERR10986228/ERR10986228_2.fastq.gz	ftp.sra.ebi.ac.uk/vol1/run/ERR109/ERR10986228/Akk1_S302_R1.fq.gz;ftp.sra.ebi.ac.uk/vol1/run/ERR109/ERR10986228/Akk1_S302_R2.fq.gz	ftp.sra.ebi.ac.uk/vol1/err/ERR109/028/ERR10986228.bam	Akk1_S302
PRJEB60398	SAMEA112734203	ERX10423175	ERR10986229	408170	human gut metagenome	ftp.sra.ebi.ac.uk/vol1/fastq/ERR109/029/ERR10986229/ERR10986229_1.fastq.gz;ftp.sra.ebi.ac.uk/vol1/fastq/ERR109/029/ERR10986229/ERR10986229_2.fastq.gz	ftp.sra.ebi.ac.uk/vol1/run/ERR109/ERR10986229/Akk1_S303_R1.fq.gz;ftp.sra.ebi.ac.uk/vol1/run/ERR109/ERR10986229/Akk1_S303_R2.fq.gz	ftp.sra.ebi.ac.uk/vol1/err/ERR109/029/ERR10986229.bam	Akk1_S303
PRJEB60398	SAMEA112762964	ERX10423183	ERR10986237	408170	human gut metagenome	ftp.sra.ebi.ac.uk/vol1/fastq/ERR109/037/ERR10986237/ERR10986237_1.fastq.gz;ftp.sra.ebi.ac.uk/vol1/fastq/ERR109/037/ERR10986237/ERR10986237_2.fastq.gz	ftp.sra.ebi.ac.uk/vol1/run/ERR109/ERR10986237/Akk1_S311_R1.fq.gz;ftp.sra.ebi.ac.uk/vol1/run/ERR109/ERR10986237/Akk1_S311_R2.fq.gz	ftp.sra.ebi.ac.uk/vol1/err/ERR109/037/ERR10986237.bam	Akk1_S311
PRJEB60398	SAMEA112734207	ERX10423185	ERR10986239	408170	human gut metagenome	ftp.sra.ebi.ac.uk/vol1/fastq/ERR109/039/ERR10986239/ERR10986239_1.fastq.gz;ftp.sra.ebi.ac.uk/vol1/fastq/ERR109/039/ERR10986239/ERR10986239_2.fastq.gz	ftp.sra.ebi.ac.uk/vol1/run/ERR109/ERR10986239/Akk1_S313_R1.fq.gz;ftp.sra.ebi.ac.uk/vol1/run/ERR109/ERR10986239/Akk1_S313_R2.fq.gz	ftp.sra.ebi.ac.uk/vol1/err/ERR109/039/ERR10986239.bam	Akk1_S313
PRJEB60398	SAMEA112734208	ERX10423186	ERR10986240	408170	human gut metagenome	ftp.sra.ebi.ac.uk/vol1/fastq/ERR109/040/ERR10986240/ERR10986240_1.fastq.gz;ftp.sra.ebi.ac.uk/vol1/fastq/ERR109/040/ERR10986240/ERR10986240_2.fastq.gz	ftp.sra.ebi.ac.uk/vol1/run/ERR109/ERR10986240/Akk1_S314_R1.fq.gz;ftp.sra.ebi.ac.uk/vol1/run/ERR109/ERR10986240/Akk1_S314_R2.fq.gz	ftp.sra.ebi.ac.uk/vol1/err/ERR109/040/ERR10986240.bam	Akk1_S314
PRJEB60398	SAMEA112762969	ERX10423194	ERR10986248	408170	human gut metagenome	ftp.sra.ebi.ac.uk/vol1/fastq/ERR109/048/ERR10986248/ERR10986248_1.fastq.gz;ftp.sra.ebi.ac.uk/vol1/fastq/ERR109/048/ERR10986248/ERR10986248_2.fastq.gz	ftp.sra.ebi.ac.uk/vol1/run/ERR109/ERR10986248/Akk1_S322_R1.fq.gz;ftp.sra.ebi.ac.uk/vol1/run/ERR109/ERR10986248/Akk1_S322_R2.fq.gz	ftp.sra.ebi.ac.uk/vol1/err/ERR109/048/ERR10986248.bam	Akk1_S322
PRJEB60398	SAMEA112762970	ERX10423195	ERR10986249	408170	human gut metagenome	ftp.sra.ebi.ac.uk/vol1/fastq/ERR109/049/ERR10986249/ERR10986249_1.fastq.gz;ftp.sra.ebi.ac.uk/vol1/fastq/ERR109/049/ERR10986249/ERR10986249_2.fastq.gz	ftp.sra.ebi.ac.uk/vol1/run/ERR109/ERR10986249/Akk1_S323_R1.fq.gz;ftp.sra.ebi.ac.uk/vol1/run/ERR109/ERR10986249/Akk1_S323_R2.fq.gz	ftp.sra.ebi.ac.uk/vol1/err/ERR109/049/ERR10986249.bam	Akk1_S323
PRJEB60398	SAMEA112734215	ERX10423199	ERR10986253	408170	human gut metagenome	ftp.sra.ebi.ac.uk/vol1/fastq/ERR109/053/ERR10986253/ERR10986253_1.fastq.gz;ftp.sra.ebi.ac.uk/vol1/fastq/ERR109/053/ERR10986253/ERR10986253_2.fastq.gz	ftp.sra.ebi.ac.uk/vol1/run/ERR109/ERR10986253/Akk1_S327_R1.fq.gz;ftp.sra.ebi.ac.uk/vol1/run/ERR109/ERR10986253/Akk1_S327_R2.fq.gz	ftp.sra.ebi.ac.uk/vol1/err/ERR109/053/ERR10986253.bam	Akk1_S327
PRJEB60398	SAMEA112762977	ERX10423208	ERR10986262	408170	human gut metagenome	ftp.sra.ebi.ac.uk/vol1/fastq/ERR109/062/ERR10986262/ERR10986262_1.fastq.gz;ftp.sra.ebi.ac.uk/vol1/fastq/ERR109/062/ERR10986262/ERR10986262_2.fastq.gz	ftp.sra.ebi.ac.uk/vol1/run/ERR109/ERR10986262/Akk1_S336_R1.fq.gz;ftp.sra.ebi.ac.uk/vol1/run/ERR109/ERR10986262/Akk1_S336_R2.fq.gz	ftp.sra.ebi.ac.uk/vol1/err/ERR109/062/ERR10986262.bam	Akk1_S336
PRJEB60398	SAMEA112734219	ERX10423209	ERR10986263	408170	human gut metagenome	ftp.sra.ebi.ac.uk/vol1/fastq/ERR109/063/ERR10986263/ERR10986263_1.fastq.gz;ftp.sra.ebi.ac.uk/vol1/fastq/ERR109/063/ERR10986263/ERR10986263_2.fastq.gz	ftp.sra.ebi.ac.uk/vol1/run/ERR109/ERR10986263/Akk1_S337_R1.fq.gz;ftp.sra.ebi.ac.uk/vol1/run/ERR109/ERR10986263/Akk1_S337_R2.fq.gz	ftp.sra.ebi.ac.uk/vol1/err/ERR109/063/ERR10986263.bam	Akk1_S337
PRJEB60398	SAMEA112734223	ERX10423213	ERR10986267	408170	human gut metagenome	ftp.sra.ebi.ac.uk/vol1/fastq/ERR109/067/ERR10986267/ERR10986267_1.fastq.gz;ftp.sra.ebi.ac.uk/vol1/fastq/ERR109/067/ERR10986267/ERR10986267_2.fastq.gz	ftp.sra.ebi.ac.uk/vol1/run/ERR109/ERR10986267/Akk1_S341_R1.fq.gz;ftp.sra.ebi.ac.uk/vol1/run/ERR109/ERR10986267/Akk1_S341_R2.fq.gz	ftp.sra.ebi.ac.uk/vol1/err/ERR109/067/ERR10986267.bam	Akk1_S341
PRJEB60398	SAMEA112762978	ERX10423214	ERR10986268	408170	human gut metagenome	ftp.sra.ebi.ac.uk/vol1/fastq/ERR109/068/ERR10986268/ERR10986268_1.fastq.gz;ftp.sra.ebi.ac.uk/vol1/fastq/ERR109/068/ERR10986268/ERR10986268_2.fastq.gz	ftp.sra.ebi.ac.uk/vol1/run/ERR109/ERR10986268/Akk1_S342_R1.fq.gz;ftp.sra.ebi.ac.uk/vol1/run/ERR109/ERR10986268/Akk1_S342_R2.fq.gz	ftp.sra.ebi.ac.uk/vol1/err/ERR109/068/ERR10986268.bam	Akk1_S342
PRJEB60398	SAMEA112762979	ERX10423215	ERR10986269	408170	human gut metagenome	ftp.sra.ebi.ac.uk/vol1/fastq/ERR109/069/ERR10986269/ERR10986269_1.fastq.gz;ftp.sra.ebi.ac.uk/vol1/fastq/ERR109/069/ERR10986269/ERR10986269_2.fastq.gz	ftp.sra.ebi.ac.uk/vol1/run/ERR109/ERR10986269/Akk1_S343_R1.fq.gz;ftp.sra.ebi.ac.uk/vol1/run/ERR109/ERR10986269/Akk1_S343_R2.fq.gz	ftp.sra.ebi.ac.uk/vol1/err/ERR109/069/ERR10986269.bam	Akk1_S343
PRJEB60398	SAMEA112762980	ERX10423216	ERR10986270	408170	human gut metagenome	ftp.sra.ebi.ac.uk/vol1/fastq/ERR109/070/ERR10986270/ERR10986270_1.fastq.gz;ftp.sra.ebi.ac.uk/vol1/fastq/ERR109/070/ERR10986270/ERR10986270_2.fastq.gz	ftp.sra.ebi.ac.uk/vol1/run/ERR109/ERR10986270/Akk1_S344_R1.fq.gz;ftp.sra.ebi.ac.uk/vol1/run/ERR109/ERR10986270/Akk1_S344_R2.fq.gz	ftp.sra.ebi.ac.uk/vol1/err/ERR109/070/ERR10986270.bam	Akk1_S344
PRJEB60398	SAMEA112762981	ERX10423217	ERR10986271	408170	human gut metagenome	ftp.sra.ebi.ac.uk/vol1/fastq/ERR109/071/ERR10986271/ERR10986271_1.fastq.gz;ftp.sra.ebi.ac.uk/vol1/fastq/ERR109/071/ERR10986271/ERR10986271_2.fastq.gz	ftp.sra.ebi.ac.uk/vol1/run/ERR109/ERR10986271/Akk1_S345_R1.fq.gz;ftp.sra.ebi.ac.uk/vol1/run/ERR109/ERR10986271/Akk1_S345_R2.fq.gz	ftp.sra.ebi.ac.uk/vol1/err/ERR109/071/ERR10986271.bam	Akk1_S345
PRJEB60398	SAMEA112734224	ERX10423221	ERR10986275	408170	human gut metagenome	ftp.sra.ebi.ac.uk/vol1/fastq/ERR109/075/ERR10986275/ERR10986275_1.fastq.gz;ftp.sra.ebi.ac.uk/vol1/fastq/ERR109/075/ERR10986275/ERR10986275_2.fastq.gz	ftp.sra.ebi.ac.uk/vol1/run/ERR109/ERR10986275/Akk1_S349_R1.fq.gz;ftp.sra.ebi.ac.uk/vol1/run/ERR109/ERR10986275/Akk1_S349_R2.fq.gz	ftp.sra.ebi.ac.uk/vol1/err/ERR109/075/ERR10986275.bam	Akk1_S349
PRJEB60398	SAMEA112734228	ERX10423225	ERR10986279	408170	human gut metagenome	ftp.sra.ebi.ac.uk/vol1/fastq/ERR109/079/ERR10986279/ERR10986279_1.fastq.gz;ftp.sra.ebi.ac.uk/vol1/fastq/ERR109/079/ERR10986279/ERR10986279_2.fastq.gz	ftp.sra.ebi.ac.uk/vol1/run/ERR109/ERR10986279/Akk1_S353_R1.fq.gz;ftp.sra.ebi.ac.uk/vol1/run/ERR109/ERR10986279/Akk1_S353_R2.fq.gz	ftp.sra.ebi.ac.uk/vol1/err/ERR109/079/ERR10986279.bam	Akk1_S353
PRJEB60398	SAMEA112762985	ERX10423226	ERR10986280	408170	human gut metagenome	ftp.sra.ebi.ac.uk/vol1/fastq/ERR109/080/ERR10986280/ERR10986280_1.fastq.gz;ftp.sra.ebi.ac.uk/vol1/fastq/ERR109/080/ERR10986280/ERR10986280_2.fastq.gz	ftp.sra.ebi.ac.uk/vol1/run/ERR109/ERR10986280/Akk1_S354_R1.fq.gz;ftp.sra.ebi.ac.uk/vol1/run/ERR109/ERR10986280/Akk1_S354_R2.fq.gz	ftp.sra.ebi.ac.uk/vol1/err/ERR109/080/ERR10986280.bam	Akk1_S354
PRJEB60398	SAMEA112734231	ERX10423235	ERR10986289	408170	human gut metagenome	ftp.sra.ebi.ac.uk/vol1/fastq/ERR109/089/ERR10986289/ERR10986289_1.fastq.gz;ftp.sra.ebi.ac.uk/vol1/fastq/ERR109/089/ERR10986289/ERR10986289_2.fastq.gz	ftp.sra.ebi.ac.uk/vol1/run/ERR109/ERR10986289/Akk1_S363_R1.fq.gz;ftp.sra.ebi.ac.uk/vol1/run/ERR109/ERR10986289/Akk1_S363_R2.fq.gz	ftp.sra.ebi.ac.uk/vol1/err/ERR109/089/ERR10986289.bam	Akk1_S363
PRJEB60398	SAMEA112734232	ERX10423236	ERR10986290	408170	human gut metagenome	ftp.sra.ebi.ac.uk/vol1/fastq/ERR109/090/ERR10986290/ERR10986290_1.fastq.gz;ftp.sra.ebi.ac.uk/vol1/fastq/ERR109/090/ERR10986290/ERR10986290_2.fastq.gz	ftp.sra.ebi.ac.uk/vol1/run/ERR109/ERR10986290/Akk1_S364_R1.fq.gz;ftp.sra.ebi.ac.uk/vol1/run/ERR109/ERR10986290/Akk1_S364_R2.fq.gz	ftp.sra.ebi.ac.uk/vol1/err/ERR109/090/ERR10986290.bam	Akk1_S364
PRJEB60398	SAMEA112762993	ERX10423239	ERR10986293	408170	human gut metagenome	ftp.sra.ebi.ac.uk/vol1/fastq/ERR109/093/ERR10986293/ERR10986293_1.fastq.gz;ftp.sra.ebi.ac.uk/vol1/fastq/ERR109/093/ERR10986293/ERR10986293_2.fastq.gz	ftp.sra.ebi.ac.uk/vol1/run/ERR109/ERR10986293/Akk1_S367_R1.fq.gz;ftp.sra.ebi.ac.uk/vol1/run/ERR109/ERR10986293/Akk1_S367_R2.fq.gz	ftp.sra.ebi.ac.uk/vol1/err/ERR109/093/ERR10986293.bam	Akk1_S367
PRJEB60398	SAMEA112762995	ERX10423241	ERR10986295	408170	human gut metagenome	ftp.sra.ebi.ac.uk/vol1/fastq/ERR109/095/ERR10986295/ERR10986295_1.fastq.gz;ftp.sra.ebi.ac.uk/vol1/fastq/ERR109/095/ERR10986295/ERR10986295_2.fastq.gz	ftp.sra.ebi.ac.uk/vol1/run/ERR109/ERR10986295/Akk1_S369_R1.fq.gz;ftp.sra.ebi.ac.uk/vol1/run/ERR109/ERR10986295/Akk1_S369_R2.fq.gz	ftp.sra.ebi.ac.uk/vol1/err/ERR109/095/ERR10986295.bam	Akk1_S369
PRJEB60398	SAMEA112762996	ERX10423242	ERR10986296	408170	human gut metagenome	ftp.sra.ebi.ac.uk/vol1/fastq/ERR109/096/ERR10986296/ERR10986296_1.fastq.gz;ftp.sra.ebi.ac.uk/vol1/fastq/ERR109/096/ERR10986296/ERR10986296_2.fastq.gz	ftp.sra.ebi.ac.uk/vol1/run/ERR109/ERR10986296/Akk1_S370_R1.fq.gz;ftp.sra.ebi.ac.uk/vol1/run/ERR109/ERR10986296/Akk1_S370_R2.fq.gz	ftp.sra.ebi.ac.uk/vol1/err/ERR109/096/ERR10986296.bam	Akk1_S370
PRJEB60398	SAMEA112762997	ERX10423243	ERR10986297	408170	human gut metagenome	ftp.sra.ebi.ac.uk/vol1/fastq/ERR109/097/ERR10986297/ERR10986297_1.fastq.gz;ftp.sra.ebi.ac.uk/vol1/fastq/ERR109/097/ERR10986297/ERR10986297_2.fastq.gz	ftp.sra.ebi.ac.uk/vol1/run/ERR109/ERR10986297/Akk1_S371_R1.fq.gz;ftp.sra.ebi.ac.uk/vol1/run/ERR109/ERR10986297/Akk1_S371_R2.fq.gz	ftp.sra.ebi.ac.uk/vol1/err/ERR109/097/ERR10986297.bam	Akk1_S371
PRJEB60398	SAMEA112734234	ERX10423245	ERR10986299	408170	human gut metagenome	ftp.sra.ebi.ac.uk/vol1/fastq/ERR109/099/ERR10986299/ERR10986299_1.fastq.gz;ftp.sra.ebi.ac.uk/vol1/fastq/ERR109/099/ERR10986299/ERR10986299_2.fastq.gz	ftp.sra.ebi.ac.uk/vol1/run/ERR109/ERR10986299/Akk1_S373_R1.fq.gz;ftp.sra.ebi.ac.uk/vol1/run/ERR109/ERR10986299/Akk1_S373_R2.fq.gz	ftp.sra.ebi.ac.uk/vol1/err/ERR109/099/ERR10986299.bam	Akk1_S373
PRJEB60398	SAMEA112763000	ERX10423251	ERR10986305	408170	human gut metagenome	ftp.sra.ebi.ac.uk/vol1/fastq/ERR109/005/ERR10986305/ERR10986305_1.fastq.gz;ftp.sra.ebi.ac.uk/vol1/fastq/ERR109/005/ERR10986305/ERR10986305_2.fastq.gz	ftp.sra.ebi.ac.uk/vol1/run/ERR109/ERR10986305/Akk1_S379_R1.fq.gz;ftp.sra.ebi.ac.uk/vol1/run/ERR109/ERR10986305/Akk1_S379_R2.fq.gz	ftp.sra.ebi.ac.uk/vol1/err/ERR109/005/ERR10986305.bam	Akk1_S379
PRJEB60398	SAMEA112763042	ERX10423252	ERR10986306	408170	human gut metagenome	ftp.sra.ebi.ac.uk/vol1/fastq/ERR109/006/ERR10986306/ERR10986306_1.fastq.gz;ftp.sra.ebi.ac.uk/vol1/fastq/ERR109/006/ERR10986306/ERR10986306_2.fastq.gz	ftp.sra.ebi.ac.uk/vol1/run/ERR109/ERR10986306/Akk1_S380_R1.fq.gz;ftp.sra.ebi.ac.uk/vol1/run/ERR109/ERR10986306/Akk1_S380_R2.fq.gz	ftp.sra.ebi.ac.uk/vol1/err/ERR109/006/ERR10986306.bam	Akk1_S380
PRJEB60398	SAMEA112763002	ERX10423254	ERR10986308	408170	human gut metagenome	ftp.sra.ebi.ac.uk/vol1/fastq/ERR109/008/ERR10986308/ERR10986308_1.fastq.gz;ftp.sra.ebi.ac.uk/vol1/fastq/ERR109/008/ERR10986308/ERR10986308_2.fastq.gz	ftp.sra.ebi.ac.uk/vol1/run/ERR109/ERR10986308/Akk1_S382_R1.fq.gz;ftp.sra.ebi.ac.uk/vol1/run/ERR109/ERR10986308/Akk1_S382_R2.fq.gz	ftp.sra.ebi.ac.uk/vol1/err/ERR109/008/ERR10986308.bam	Akk1_S382
[truncated: 3,048 more rows]
