# Supplementary material for: Data-driven prediction of colonization outcomes for complex microbial communities
Source: Nat Commun. 2024 Mar 16;15:2406. doi: 10.1038/s41467-024-46766-y (PMC10944475; doi:10.1038/s41467-024-46766-y)
Supplement: Supplementary file 4 — Supplementary Data 2 [file 41467_2024_46766_MOESM4_ESM.xlsx]

## Sheet: metadata for COP
Index	Group	Path	Treatment	Subject	Replicate	Time	Sample_ID	OD_B	OD_F
A_S001	Enf	Mix-A	Abx1	S01	2	B	Enf_Abx1_S01_2_B	0.429	NA
A_S002	Enf	Mix-A	Abx1	S01	3	B	Enf_Abx1_S01_3_B	0.409	NA
A_S003	Enf	Mix-A	Abx1	S09	2	B	Enf_Abx1_S09_2_B	0.427	NA
A_S004	Enf	Mix-A	Abx1	S09	3	B	Enf_Abx1_S09_3_B	0.467	NA
A_S005	Enf	Mix-A	Abx1	S17	2	B	Enf_Abx1_S17_2_B	0.507	NA
A_S006	Enf	Mix-A	Abx1	S17	3	B	Enf_Abx1_S17_3_B	0.439	NA
A_S007	Enf	Mix-A	Abx2	S01	2	B	Enf_Abx2_S01_2_B	0.408	NA
A_S008	Enf	Mix-A	Abx2	S01	3	B	Enf_Abx2_S01_3_B	0.437	NA
A_S009	Enf	Mix-A	Abx2	S09	2	B	Enf_Abx2_S09_2_B	0.388	NA
A_S010	Enf	Mix-A	Abx2	S09	3	B	Enf_Abx2_S09_3_B	0.368	NA
A_S011	Enf	Mix-A	Abx2	S17	2	B	Enf_Abx2_S17_2_B	0.563	NA
A_S012	Enf	Mix-A	Abx2	S17	3	B	Enf_Abx2_S17_3_B	0.559	NA
A_S013	Enf	Mix-A	Abx1	S02	2	B	Enf_Abx1_S02_2_B	0.404	NA
A_S014	Enf	Mix-A	Abx1	S02	3	B	Enf_Abx1_S02_3_B	0.426	NA
A_S015	Enf	Mix-A	Abx1	S10	2	B	Enf_Abx1_S10_2_B	0.383	NA
A_S016	Enf	Mix-A	Abx1	S10	3	B	Enf_Abx1_S10_3_B	0.421	NA
A_S017	Enf	Mix-A	Abx1	S18	2	B	Enf_Abx1_S18_2_B	0.487	NA
A_S018	Enf	Mix-A	Abx1	S18	3	B	Enf_Abx1_S18_3_B	0.468	NA
A_S019	Enf	Mix-A	Abx2	S02	2	B	Enf_Abx2_S02_2_B	0.403	NA
A_S020	Enf	Mix-A	Abx2	S02	3	B	Enf_Abx2_S02_3_B	0.423	NA
A_S021	Enf	Mix-A	Abx2	S10	2	B	Enf_Abx2_S10_2_B	0.334	NA
A_S022	Enf	Mix-A	Abx2	S10	3	B	Enf_Abx2_S10_3_B	0.339	NA
A_S023	Enf	Mix-A	Abx2	S18	2	B	Enf_Abx2_S18_2_B	0.561	NA
A_S024	Enf	Mix-A	Abx2	S18	3	B	Enf_Abx2_S18_3_B	0.543	NA
A_S025	Enf	Mix-A	Abx1	S03	2	B	Enf_Abx1_S03_2_B	0.399	NA
A_S026	Enf	Mix-A	Abx1	S03	3	B	Enf_Abx1_S03_3_B	0.419	NA
A_S027	Enf	Mix-A	Abx1	S11	2	B	Enf_Abx1_S11_2_B	0.477	NA
A_S028	Enf	Mix-A	Abx1	S11	3	B	Enf_Abx1_S11_3_B	0.519	NA
A_S029	Enf	Mix-A	Abx1	S19	2	B	Enf_Abx1_S19_2_B	0.501	NA
A_S030	Enf	Mix-A	Abx1	S19	3	B	Enf_Abx1_S19_3_B	0.424	NA
A_S031	Enf	Mix-A	Abx2	S03	2	B	Enf_Abx2_S03_2_B	0.403	NA
A_S032	Enf	Mix-A	Abx2	S03	3	B	Enf_Abx2_S03_3_B	0.393	NA
A_S033	Enf	Mix-A	Abx2	S11	2	B	Enf_Abx2_S11_2_B	0.403	NA
A_S034	Enf	Mix-A	Abx2	S11	3	B	Enf_Abx2_S11_3_B	0.394	NA
A_S035	Enf	Mix-A	Abx2	S19	2	B	Enf_Abx2_S19_2_B	0.542	NA
A_S036	Enf	Mix-A	Abx2	S19	3	B	Enf_Abx2_S19_3_B	0.573	NA
A_S037	Enf	Mix-A	Abx1	S04	2	B	Enf_Abx1_S04_2_B	0.389	NA
A_S038	Enf	Mix-A	Abx1	S04	3	B	Enf_Abx1_S04_3_B	0.407	NA
A_S039	Enf	Mix-A	Abx1	S12	2	B	Enf_Abx1_S12_2_B	0.463	NA
A_S040	Enf	Mix-A	Abx1	S12	3	B	Enf_Abx1_S12_3_B	0.513	NA
A_S041	Enf	Mix-A	Abx1	S20	2	B	Enf_Abx1_S20_2_B	0.516	NA
A_S042	Enf	Mix-A	Abx1	S20	3	B	Enf_Abx1_S20_3_B	0.47	NA
A_S043	Enf	Mix-A	Abx2	S04	2	B	Enf_Abx2_S04_2_B	0.433	NA
A_S044	Enf	Mix-A	Abx2	S04	3	B	Enf_Abx2_S04_3_B	0.42	NA
A_S045	Enf	Mix-A	Abx2	S12	2	B	Enf_Abx2_S12_2_B	0.406	NA
A_S046	Enf	Mix-A	Abx2	S12	3	B	Enf_Abx2_S12_3_B	0.428	NA
A_S047	Enf	Mix-A	Abx2	S20	2	B	Enf_Abx2_S20_2_B	0.587	NA
A_S048	Enf	Mix-A	Abx2	S20	3	B	Enf_Abx2_S20_3_B	0.57	NA
A_S049	Enf	Mix-A	Abx1	S05	2	B	Enf_Abx1_S05_2_B	0.419	NA
A_S050	Enf	Mix-A	Abx1	S05	3	B	Enf_Abx1_S05_3_B	0.402	NA
A_S051	Enf	Mix-A	Abx1	S13	2	B	Enf_Abx1_S13_2_B	0.482	NA
A_S052	Enf	Mix-A	Abx1	S13	3	B	Enf_Abx1_S13_3_B	0.555	NA
A_S053	Enf	Mix-A	Abx1	S21	2	B	Enf_Abx1_S21_2_B	0.492	NA
A_S054	Enf	Mix-A	Abx1	S21	3	B	Enf_Abx1_S21_3_B	0.446	NA
A_S055	Enf	Mix-A	Abx2	S05	2	B	Enf_Abx2_S05_2_B	0.462	NA
A_S056	Enf	Mix-A	Abx2	S05	3	B	Enf_Abx2_S05_3_B	0.486	NA
A_S057	Enf	Mix-A	Abx2	S13	2	B	Enf_Abx2_S13_2_B	0.409	NA
A_S058	Enf	Mix-A	Abx2	S13	3	B	Enf_Abx2_S13_3_B	0.409	NA
A_S059	Enf	Mix-A	Abx2	S21	2	B	Enf_Abx2_S21_2_B	0.558	NA
A_S060	Enf	Mix-A	Abx2	S21	3	B	Enf_Abx2_S21_3_B	0.56	NA
A_S061	Enf	Mix-A	Abx1	S06	2	B	Enf_Abx1_S06_2_B	0.385	NA
A_S062	Enf	Mix-A	Abx1	S06	3	B	Enf_Abx1_S06_3_B	0.41	NA
A_S063	Enf	Mix-A	Abx1	S14	2	B	Enf_Abx1_S14_2_B	0.429	NA
A_S064	Enf	Mix-A	Abx1	S14	3	B	Enf_Abx1_S14_3_B	0.469	NA
A_S065	Enf	Mix-A	Abx1	S22	2	B	Enf_Abx1_S22_2_B	0.536	NA
A_S066	Enf	Mix-A	Abx1	S22	3	B	Enf_Abx1_S22_3_B	0.406	NA
A_S067	Enf	Mix-A	Abx2	S06	2	B	Enf_Abx2_S06_2_B	0.404	NA
A_S068	Enf	Mix-A	Abx2	S06	3	B	Enf_Abx2_S06_3_B	0.41	NA
A_S069	Enf	Mix-A	Abx2	S14	2	B	Enf_Abx2_S14_2_B	0.424	NA
A_S070	Enf	Mix-A	Abx2	S14	3	B	Enf_Abx2_S14_3_B	0.39	NA
A_S071	Enf	Mix-A	Abx2	S22	2	B	Enf_Abx2_S22_2_B	0.552	NA
A_S072	Enf	Mix-A	Abx2	S22	3	B	Enf_Abx2_S22_3_B	0.456	NA
A_S073	Enf	Mix-A	Abx1	S07	2	B	Enf_Abx1_S07_2_B	0.369	NA
A_S074	Enf	Mix-A	Abx1	S07	3	B	Enf_Abx1_S07_3_B	0.375	NA
A_S075	Enf	Mix-A	Abx1	S15	2	B	Enf_Abx1_S15_2_B	0.475	NA
A_S076	Enf	Mix-A	Abx1	S15	3	B	Enf_Abx1_S15_3_B	0.544	NA
A_S077	Enf	Mix-A	Abx1	S23	2	B	Enf_Abx1_S23_2_B	0.532	NA
A_S078	Enf	Mix-A	Abx1	S23	3	B	Enf_Abx1_S23_3_B	0.416	NA
A_S079	Enf	Mix-A	Abx2	S07	2	B	Enf_Abx2_S07_2_B	0.402	NA
A_S080	Enf	Mix-A	Abx2	S07	3	B	Enf_Abx2_S07_3_B	0.438	NA
A_S081	Enf	Mix-A	Abx2	S15	2	B	Enf_Abx2_S15_2_B	0.425	NA
A_S082	Enf	Mix-A	Abx2	S15	3	B	Enf_Abx2_S15_3_B	0.401	NA
A_S083	Enf	Mix-A	Abx2	S23	2	B	Enf_Abx2_S23_2_B	0.521	NA
A_S084	Enf	Mix-A	Abx2	S23	3	B	Enf_Abx2_S23_3_B	0.552	NA
A_S085	Enf	Mix-A	Abx1	S08	2	B	Enf_Abx1_S08_2_B	0.384	NA
A_S086	Enf	Mix-A	Abx1	S08	3	B	Enf_Abx1_S08_3_B	0.403	NA
A_S087	Enf	Mix-A	Abx1	S16	2	B	Enf_Abx1_S16_2_B	0.411	NA
A_S088	Enf	Mix-A	Abx1	S16	3	B	Enf_Abx1_S16_3_B	0.519	NA
A_S089	Enf	Mix-A	Abx1	S24	2	B	Enf_Abx1_S24_2_B	0.472	NA
A_S090	Enf	Mix-A	Abx1	S24	3	B	Enf_Abx1_S24_3_B	0.412	NA
A_S091	Enf	Mix-A	Abx2	S08	2	B	Enf_Abx2_S08_2_B	0.421	NA
A_S092	Enf	Mix-A	Abx2	S08	3	B	Enf_Abx2_S08_3_B	0.395	NA
A_S093	Enf	Mix-A	Abx2	S16	2	B	Enf_Abx2_S16_2_B	0.4	NA
A_S094	Enf	Mix-A	Abx2	S16	3	B	Enf_Abx2_S16_3_B	0.413	NA
A_S095	Enf	Mix-A	Abx2	S24	2	B	Enf_Abx2_S24_2_B	0.471	NA
A_S096	Enf	Mix-A	Abx2	S24	3	B	Enf_Abx2_S24_3_B	0.525	NA
A_S097	Enf	Mix-A	Abx8	S01	2	B	Enf_Abx8_S01_2_B	0.346	NA
A_S098	Enf	Mix-A	Abx8	S01	3	B	Enf_Abx8_S01_3_B	0.325	NA
A_S099	Enf	Mix-A	Abx8	S09	2	B	Enf_Abx8_S09_2_B	0.355	NA
A_S100	Enf	Mix-A	Abx8	S09	3	B	Enf_Abx8_S09_3_B	0.366	NA
A_S101	Enf	Mix-A	Abx8	S17	2	B	Enf_Abx8_S17_2_B	0.38	NA
A_S102	Enf	Mix-A	Abx8	S17	3	B	Enf_Abx8_S17_3_B	0.344	NA
A_S103	Enf	Mix-A	Abx9	S01	2	B	Enf_Abx9_S01_2_B2	0.3	NA
A_S109	Enf	Mix-A	Abx8	S02	2	B	Enf_Abx8_S02_2_B	0.443	NA
A_S110	Enf	Mix-A	Abx8	S02	3	B	Enf_Abx8_S02_3_B	0.425	NA
A_S111	Enf	Mix-A	Abx8	S10	2	B	Enf_Abx8_S10_2_B	0.385	NA
A_S112	Enf	Mix-A	Abx8	S10	3	B	Enf_Abx8_S10_3_B	0.399	NA
A_S113	Enf	Mix-A	Abx8	S18	2	B	Enf_Abx8_S18_2_B	0.336	NA
A_S114	Enf	Mix-A	Abx8	S18	3	B	Enf_Abx8_S18_3_B	0.358	NA
A_S115	Enf	Mix-A	Abx9	S02	2	B	Enf_Abx9_S02_2_B2	0.399	NA
A_S121	Enf	Mix-A	Abx8	S03	2	B	Enf_Abx8_S03_2_B	0.406	NA
A_S122	Enf	Mix-A	Abx8	S03	3	B	Enf_Abx8_S03_3_B	0.332	NA
A_S123	Enf	Mix-A	Abx8	S11	2	B	Enf_Abx8_S11_2_B	0.385	NA
A_S124	Enf	Mix-A	Abx8	S11	3	B	Enf_Abx8_S11_3_B	0.39	NA
A_S125	Enf	Mix-A	Abx8	S19	2	B	Enf_Abx8_S19_2_B	0.404	NA
A_S126	Enf	Mix-A	Abx8	S19	3	B	Enf_Abx8_S19_3_B	0.37	NA
A_S127	Enf	Mix-A	Abx9	S03	2	B	Enf_Abx9_S03_2_B2	0.432	NA
A_S133	Enf	Mix-A	Abx8	S04	2	B	Enf_Abx8_S04_2_B	0.377	NA
A_S134	Enf	Mix-A	Abx8	S04	3	B	Enf_Abx8_S04_3_B	0.374	NA
A_S135	Enf	Mix-A	Abx8	S12	2	B	Enf_Abx8_S12_2_B	0.39	NA
A_S136	Enf	Mix-A	Abx8	S12	3	B	Enf_Abx8_S12_3_B	0.4	NA
A_S137	Enf	Mix-A	Abx8	S20	2	B	Enf_Abx8_S20_2_B	0.411	NA
A_S138	Enf	Mix-A	Abx8	S20	3	B	Enf_Abx8_S20_3_B	0.397	NA
A_S139	Enf	Mix-A	Abx9	S04	2	B	Enf_Abx9_S04_2_B2	0.35	NA
A_S145	Enf	Mix-A	Abx8	S05	2	B	Enf_Abx8_S05_2_B	0.437	NA
A_S146	Enf	Mix-A	Abx8	S05	3	B	Enf_Abx8_S05_3_B	0.407	NA
A_S147	Enf	Mix-A	Abx8	S13	2	B	Enf_Abx8_S13_2_B	0.389	NA
A_S148	Enf	Mix-A	Abx8	S13	3	B	Enf_Abx8_S13_3_B	0.356	NA
A_S149	Enf	Mix-A	Abx8	S21	2	B	Enf_Abx8_S21_2_B	0.438	NA
A_S150	Enf	Mix-A	Abx8	S21	3	B	Enf_Abx8_S21_3_B	0.356	NA
A_S151	Enf	Mix-A	Abx9	S05	2	B	Enf_Abx9_S05_2_B2	0.453	NA
A_S157	Enf	Mix-A	Abx8	S06	2	B	Enf_Abx8_S06_2_B	0.386	NA
A_S158	Enf	Mix-A	Abx8	S06	3	B	Enf_Abx8_S06_3_B	0.408	NA
A_S159	Enf	Mix-A	Abx8	S14	2	B	Enf_Abx8_S14_2_B	0.331	NA
A_S160	Enf	Mix-A	Abx8	S14	3	B	Enf_Abx8_S14_3_B	0.334	NA
A_S161	Enf	Mix-A	Abx8	S22	2	B	Enf_Abx8_S22_2_B	0.365	NA
A_S162	Enf	Mix-A	Abx8	S22	3	B	Enf_Abx8_S22_3_B	0.314	NA
A_S163	Enf	Mix-A	Abx9	S06	2	B	Enf_Abx9_S06_2_B2	0.331	NA
A_S169	Enf	Mix-A	Abx8	S07	2	B	Enf_Abx8_S07_2_B	0.364	NA
A_S170	Enf	Mix-A	Abx8	S07	3	B	Enf_Abx8_S07_3_B	0.349	NA
A_S171	Enf	Mix-A	Abx8	S15	2	B	Enf_Abx8_S15_2_B	0.3	NA
A_S172	Enf	Mix-A	Abx8	S15	3	B	Enf_Abx8_S15_3_B	0.37	NA
A_S173	Enf	Mix-A	Abx8	S23	2	B	Enf_Abx8_S23_2_B	0.354	NA
A_S174	Enf	Mix-A	Abx8	S23	3	B	Enf_Abx8_S23_3_B	0.352	NA
A_S175	Enf	Mix-A	Abx9	S07	2	B	Enf_Abx9_S07_2_B2	0.346	NA
A_S181	Enf	Mix-A	Abx8	S08	2	B	Enf_Abx8_S08_2_B	0.402	NA
A_S182	Enf	Mix-A	Abx8	S08	3	B	Enf_Abx8_S08_3_B	0.396	NA
A_S183	Enf	Mix-A	Abx8	S16	2	B	Enf_Abx8_S16_2_B	0.344	NA
A_S184	Enf	Mix-A	Abx8	S16	3	B	Enf_Abx8_S16_3_B	0.356	NA
A_S185	Enf	Mix-A	Abx8	S24	2	B	Enf_Abx8_S24_2_B	0.359	NA
A_S186	Enf	Mix-A	Abx8	S24	3	B	Enf_Abx8_S24_3_B	0.331	NA
A_S187	Enf	Mix-A	Abx9	S08	2	B	Enf_Abx9_S08_2_B2	0.359	NA
A_S193	Enf	Mix-A	Abx3	S01	2	F	Enf_Abx3_S01_2_F	NA	0.61
A_S194	Enf	Mix-A	Abx3	S01	3	F	Enf_Abx3_S01_3_F	NA	0.578
A_S195	Enf	Mix-A	Abx3	S09	2	F	Enf_Abx3_S09_2_F	NA	0.504
A_S196	Enf	Mix-A	Abx3	S09	3	F	Enf_Abx3_S09_3_F	NA	0.513
A_S197	Enf	Mix-A	Abx3	S17	2	F	Enf_Abx3_S17_2_F	NA	0.524
A_S198	Enf	Mix-A	Abx3	S17	3	F	Enf_Abx3_S17_3_F	NA	0.516
A_S199	Enf	Mix-A	Abx4	S01	2	F	Enf_Abx4_S01_2_F	NA	0.444
A_S200	Enf	Mix-A	Abx4	S01	3	F	Enf_Abx4_S01_3_F	NA	0.425
A_S201	Enf	Mix-A	Abx4	S09	2	F	Enf_Abx4_S09_2_F	NA	0.411
A_S202	Enf	Mix-A	Abx4	S09	3	F	Enf_Abx4_S09_3_F	NA	0.479
A_S203	Enf	Mix-A	Abx4	S17	2	F	Enf_Abx4_S17_2_F	NA	0.512
A_S204	Enf	Mix-A	Abx4	S17	3	F	Enf_Abx4_S17_3_F	NA	0.504
A_S205	Enf	Mix-A	Abx3	S02	2	F	Enf_Abx3_S02_2_F	NA	0.644
A_S206	Enf	Mix-A	Abx3	S02	3	F	Enf_Abx3_S02_3_F	NA	0.578
A_S207	Enf	Mix-A	Abx3	S10	2	F	Enf_Abx3_S10_2_F	NA	0.476
A_S208	Enf	Mix-A	Abx3	S10	3	F	Enf_Abx3_S10_3_F	NA	0.527
A_S209	Enf	Mix-A	Abx3	S18	2	F	Enf_Abx3_S18_2_F	NA	0.489
A_S210	Enf	Mix-A	Abx3	S18	3	F	Enf_Abx3_S18_3_F	NA	0.506
A_S211	Enf	Mix-A	Abx4	S02	2	F	Enf_Abx4_S02_2_F	NA	0.472
A_S212	Enf	Mix-A	Abx4	S02	3	F	Enf_Abx4_S02_3_F	NA	0.482
A_S213	Enf	Mix-A	Abx4	S10	2	F	Enf_Abx4_S10_2_F	NA	0.386
A_S214	Enf	Mix-A	Abx4	S10	3	F	Enf_Abx4_S10_3_F	NA	0.442
A_S215	Enf	Mix-A	Abx4	S18	2	F	Enf_Abx4_S18_2_F	NA	0.497
A_S216	Enf	Mix-A	Abx4	S18	3	F	Enf_Abx4_S18_3_F	NA	0.536
A_S217	Enf	Mix-A	Abx3	S03	2	F	Enf_Abx3_S03_2_F	NA	0.563
A_S218	Enf	Mix-A	Abx3	S03	3	F	Enf_Abx3_S03_3_F	NA	0.556
A_S219	Enf	Mix-A	Abx3	S11	2	F	Enf_Abx3_S11_2_F	NA	0.499
A_S220	Enf	Mix-A	Abx3	S11	3	F	Enf_Abx3_S11_3_F	NA	0.483
A_S221	Enf	Mix-A	Abx3	S19	2	F	Enf_Abx3_S19_2_F	NA	0.454
A_S222	Enf	Mix-A	Abx3	S19	3	F	Enf_Abx3_S19_3_F	NA	0.459
A_S223	Enf	Mix-A	Abx4	S03	2	F	Enf_Abx4_S03_2_F	NA	0.461
A_S224	Enf	Mix-A	Abx4	S03	3	F	Enf_Abx4_S03_3_F	NA	0.487
A_S225	Enf	Mix-A	Abx4	S11	2	F	Enf_Abx4_S11_2_F	NA	0.505
A_S226	Enf	Mix-A	Abx4	S11	3	F	Enf_Abx4_S11_3_F	NA	0.524
A_S227	Enf	Mix-A	Abx4	S19	2	F	Enf_Abx4_S19_2_F	NA	0.503
A_S228	Enf	Mix-A	Abx4	S19	3	F	Enf_Abx4_S19_3_F	NA	0.533
A_S229	Enf	Mix-A	Abx3	S04	2	F	Enf_Abx3_S04_2_F	NA	0.591
A_S230	Enf	Mix-A	Abx3	S04	3	F	Enf_Abx3_S04_3_F	NA	0.532
A_S231	Enf	Mix-A	Abx3	S12	2	F	Enf_Abx3_S12_2_F	NA	0.506
A_S232	Enf	Mix-A	Abx3	S12	3	F	Enf_Abx3_S12_3_F	NA	0.501
A_S233	Enf	Mix-A	Abx3	S20	2	F	Enf_Abx3_S20_2_F	NA	0.499
A_S234	Enf	Mix-A	Abx3	S20	3	F	Enf_Abx3_S20_3_F	NA	0.489
A_S235	Enf	Mix-A	Abx4	S04	2	F	Enf_Abx4_S04_2_F	NA	0.468
A_S236	Enf	Mix-A	Abx4	S04	3	F	Enf_Abx4_S04_3_F	NA	0.456
A_S237	Enf	Mix-A	Abx4	S12	2	F	Enf_Abx4_S12_2_F	NA	0.506
A_S238	Enf	Mix-A	Abx4	S12	3	F	Enf_Abx4_S12_3_F	NA	0.576
A_S239	Enf	Mix-A	Abx4	S20	2	F	Enf_Abx4_S20_2_F	NA	0.531
A_S240	Enf	Mix-A	Abx4	S20	3	F	Enf_Abx4_S20_3_F	NA	0.572
A_S241	Enf	Mix-A	Abx3	S05	2	F	Enf_Abx3_S05_2_F	NA	0.61
A_S242	Enf	Mix-A	Abx3	S05	3	F	Enf_Abx3_S05_3_F	NA	0.551
A_S243	Enf	Mix-A	Abx3	S13	2	F	Enf_Abx3_S13_2_F	NA	0.483
A_S244	Enf	Mix-A	Abx3	S13	3	F	Enf_Abx3_S13_3_F	NA	0.494
A_S245	Enf	Mix-A	Abx3	S21	2	F	Enf_Abx3_S21_2_F	NA	0.499
A_S246	Enf	Mix-A	Abx3	S21	3	F	Enf_Abx3_S21_3_F	NA	0.483
A_S247	Enf	Mix-A	Abx4	S05	2	F	Enf_Abx4_S05_2_F	NA	0.477
A_S248	Enf	Mix-A	Abx4	S05	3	F	Enf_Abx4_S05_3_F	NA	0.456
A_S249	Enf	Mix-A	Abx4	S13	2	F	Enf_Abx4_S13_2_F	NA	0.492
A_S250	Enf	Mix-A	Abx4	S13	3	F	Enf_Abx4_S13_3_F	NA	0.507
A_S251	Enf	Mix-A	Abx4	S21	2	F	Enf_Abx4_S21_2_F	NA	0.519
A_S252	Enf	Mix-A	Abx4	S21	3	F	Enf_Abx4_S21_3_F	NA	0.492
A_S253	Enf	Mix-A	Abx3	S06	2	F	Enf_Abx3_S06_2_F	NA	0.569
A_S254	Enf	Mix-A	Abx3	S06	3	F	Enf_Abx3_S06_3_F	NA	0.532
A_S255	Enf	Mix-A	Abx3	S14	2	F	Enf_Abx3_S14_2_F	NA	0.506
A_S256	Enf	Mix-A	Abx3	S14	3	F	Enf_Abx3_S14_3_F	NA	0.501
A_S257	Enf	Mix-A	Abx3	S22	2	F	Enf_Abx3_S22_2_F	NA	0.478
A_S258	Enf	Mix-A	Abx3	S22	3	F	Enf_Abx3_S22_3_F	NA	0.488
A_S259	Enf	Mix-A	Abx4	S06	2	F	Enf_Abx4_S06_2_F	NA	0.466
A_S260	Enf	Mix-A	Abx4	S06	3	F	Enf_Abx4_S06_3_F	NA	0.454
A_S261	Enf	Mix-A	Abx4	S14	2	F	Enf_Abx4_S14_2_F	NA	0.472
A_S262	Enf	Mix-A	Abx4	S14	3	F	Enf_Abx4_S14_3_F	NA	0.483
A_S263	Enf	Mix-A	Abx4	S22	2	F	Enf_Abx4_S22_2_F	NA	0.533
A_S264	Enf	Mix-A	Abx4	S22	3	F	Enf_Abx4_S22_3_F	NA	0.492
A_S265	Enf	Mix-A	Abx3	S07	2	F	Enf_Abx3_S07_2_F	NA	0.596
A_S266	Enf	Mix-A	Abx3	S07	3	F	Enf_Abx3_S07_3_F	NA	0.517
A_S267	Enf	Mix-A	Abx3	S15	2	F	Enf_Abx3_S15_2_F	NA	0.517
A_S268	Enf	Mix-A	Abx3	S15	3	F	Enf_Abx3_S15_3_F	NA	0.512
A_S269	Enf	Mix-A	Abx3	S23	2	F	Enf_Abx3_S23_2_F	NA	0.515
A_S270	Enf	Mix-A	Abx3	S23	3	F	Enf_Abx3_S23_3_F	NA	0.508
A_S271	Enf	Mix-A	Abx4	S07	2	F	Enf_Abx4_S07_2_F	NA	0.48
A_S272	Enf	Mix-A	Abx4	S07	3	F	Enf_Abx4_S07_3_F	NA	0.488
A_S273	Enf	Mix-A	Abx4	S15	2	F	Enf_Abx4_S15_2_F	NA	0.487
A_S274	Enf	Mix-A	Abx4	S15	3	F	Enf_Abx4_S15_3_F	NA	0.541
A_S275	Enf	Mix-A	Abx4	S23	2	F	Enf_Abx4_S23_2_F	NA	0.549
A_S276	Enf	Mix-A	Abx4	S23	3	F	Enf_Abx4_S23_3_F	NA	0.531
A_S277	Enf	Mix-A	Abx3	S08	2	F	Enf_Abx3_S08_2_F	NA	0.501
A_S278	Enf	Mix-A	Abx3	S08	3	F	Enf_Abx3_S08_3_F	NA	0.632
A_S279	Enf	Mix-A	Abx3	S16	2	F	Enf_Abx3_S16_2_F	NA	0.552
A_S280	Enf	Mix-A	Abx3	S16	3	F	Enf_Abx3_S16_3_F	NA	0.501
A_S281	Enf	Mix-A	Abx3	S24	2	F	Enf_Abx3_S24_2_F	NA	0.467
A_S282	Enf	Mix-A	Abx3	S24	3	F	Enf_Abx3_S24_3_F	NA	0.458
A_S283	Enf	Mix-A	Abx4	S08	2	F	Enf_Abx4_S08_2_F	NA	0.511
A_S284	Enf	Mix-A	Abx4	S08	3	F	Enf_Abx4_S08_3_F	NA	0.482
A_S285	Enf	Mix-A	Abx4	S16	2	F	Enf_Abx4_S16_2_F	NA	0.494
A_S286	Enf	Mix-A	Abx4	S16	3	F	Enf_Abx4_S16_3_F	NA	0.484
A_S287	Enf	Mix-A	Abx4	S24	2	F	Enf_Abx4_S24_2_F	NA	0.483
A_S288	Enf	Mix-A	Abx4	S24	3	F	Enf_Abx4_S24_3_F	NA	0.44
A_S289	Enf	Mix-A	Abx10	S01	2	B	Enf_Abx10_S01_2_B	0.388	NA
A_S290	Enf	Mix-A	Abx10	S01	3	B	Enf_Abx10_S01_3_B	0.408	NA
A_S291	Enf	Mix-A	Abx10	S09	2	B	Enf_Abx10_S09_2_B	0.387	NA
A_S292	Enf	Mix-A	Abx10	S09	3	B	Enf_Abx10_S09_3_B	0.344	NA
A_S293	Enf	Mix-A	Abx10	S17	2	B	Enf_Abx10_S17_2_B	0.451	NA
A_S294	Enf	Mix-A	Abx10	S17	3	B	Enf_Abx10_S17_3_B	0.437	NA
A_S295	Enf	Mix-A	Abx11	S01	2	B	Enf_Abx11_S01_2_B	0.422	NA
A_S296	Enf	Mix-A	Abx11	S01	3	B	Enf_Abx11_S01_3_B	0.381	NA
A_S297	Enf	Mix-A	Abx11	S09	2	B	Enf_Abx11_S09_2_B	0.339	NA
A_S298	Enf	Mix-A	Abx11	S09	3	B	Enf_Abx11_S09_3_B	0.33	NA
A_S299	Enf	Mix-A	Abx11	S17	2	B	Enf_Abx11_S17_2_B	0.322	NA
A_S300	Enf	Mix-A	Abx11	S17	3	B	Enf_Abx11_S17_3_B	0.268	NA
A_S301	Enf	Mix-A	Abx10	S02	2	B	Enf_Abx10_S02_2_B	0.455	NA
A_S302	Enf	Mix-A	Abx10	S02	3	B	Enf_Abx10_S02_3_B	0.438	NA
A_S303	Enf	Mix-A	Abx10	S10	2	B	Enf_Abx10_S10_2_B	0.332	NA
A_S304	Enf	Mix-A	Abx10	S10	3	B	Enf_Abx10_S10_3_B	0.351	NA
A_S305	Enf	Mix-A	Abx10	S18	2	B	Enf_Abx10_S18_2_B	0.406	NA
A_S306	Enf	Mix-A	Abx10	S18	3	B	Enf_Abx10_S18_3_B	0.43	NA
A_S307	Enf	Mix-A	Abx11	S02	2	B	Enf_Abx11_S02_2_B	0.388	NA
A_S308	Enf	Mix-A	Abx11	S02	3	B	Enf_Abx11_S02_3_B	0.417	NA
A_S309	Enf	Mix-A	Abx11	S10	2	B	Enf_Abx11_S10_2_B	0.3	NA
A_S310	Enf	Mix-A	Abx11	S10	3	B	Enf_Abx11_S10_3_B	0.307	NA
A_S311	Enf	Mix-A	Abx11	S18	2	B	Enf_Abx11_S18_2_B	0.346	NA
A_S312	Enf	Mix-A	Abx11	S18	3	B	Enf_Abx11_S18_3_B	0.324	NA
A_S313	Enf	Mix-A	Abx10	S03	2	B	Enf_Abx10_S03_2_B	0.437	NA
A_S314	Enf	Mix-A	Abx10	S03	3	B	Enf_Abx10_S03_3_B	0.421	NA
A_S315	Enf	Mix-A	Abx10	S11	2	B	Enf_Abx10_S11_2_B	0.405	NA
A_S316	Enf	Mix-A	Abx10	S11	3	B	Enf_Abx10_S11_3_B	0.4	NA
A_S317	Enf	Mix-A	Abx10	S19	2	B	Enf_Abx10_S19_2_B	0.389	NA
A_S318	Enf	Mix-A	Abx10	S19	3	B	Enf_Abx10_S19_3_B	0.404	NA
A_S319	Enf	Mix-A	Abx11	S03	2	B	Enf_Abx11_S03_2_B	0.374	NA
A_S320	Enf	Mix-A	Abx11	S03	3	B	Enf_Abx11_S03_3_B	0.358	NA
A_S321	Enf	Mix-A	Abx11	S11	2	B	Enf_Abx11_S11_2_B	0.341	NA
A_S322	Enf	Mix-A	Abx11	S11	3	B	Enf_Abx11_S11_3_B	0.407	NA
A_S323	Enf	Mix-A	Abx11	S19	2	B	Enf_Abx11_S19_2_B	0.413	NA
A_S324	Enf	Mix-A	Abx11	S19	3	B	Enf_Abx11_S19_3_B	0.343	NA
A_S325	Enf	Mix-A	Abx10	S04	2	B	Enf_Abx10_S04_2_B	0.458	NA
A_S326	Enf	Mix-A	Abx10	S04	3	B	Enf_Abx10_S04_3_B	0.423	NA
A_S327	Enf	Mix-A	Abx10	S12	2	B	Enf_Abx10_S12_2_B	0.426	NA
A_S328	Enf	Mix-A	Abx10	S12	3	B	Enf_Abx10_S12_3_B	0.406	NA
A_S329	Enf	Mix-A	Abx10	S20	2	B	Enf_Abx10_S20_2_B	0.41	NA
A_S330	Enf	Mix-A	Abx10	S20	3	B	Enf_Abx10_S20_3_B	0.443	NA
A_S331	Enf	Mix-A	Abx11	S04	2	B	Enf_Abx11_S04_2_B	0.36	NA
A_S332	Enf	Mix-A	Abx11	S04	3	B	Enf_Abx11_S04_3_B	0.333	NA
A_S333	Enf	Mix-A	Abx11	S12	2	B	Enf_Abx11_S12_2_B	0.405	NA
A_S334	Enf	Mix-A	Abx11	S12	3	B	Enf_Abx11_S12_3_B	0.329	NA
A_S335	Enf	Mix-A	Abx11	S20	2	B	Enf_Abx11_S20_2_B	0.46	NA
A_S336	Enf	Mix-A	Abx11	S20	3	B	Enf_Abx11_S20_3_B	0.381	NA
A_S337	Enf	Mix-A	Abx10	S05	2	B	Enf_Abx10_S05_2_B	0.429	NA
A_S338	Enf	Mix-A	Abx10	S05	3	B	Enf_Abx10_S05_3_B	0.443	NA
A_S339	Enf	Mix-A	Abx10	S13	2	B	Enf_Abx10_S13_2_B	0.395	NA
A_S340	Enf	Mix-A	Abx10	S13	3	B	Enf_Abx10_S13_3_B	0.376	NA
A_S341	Enf	Mix-A	Abx10	S21	2	B	Enf_Abx10_S21_2_B	0.422	NA
A_S342	Enf	Mix-A	Abx10	S21	3	B	Enf_Abx10_S21_3_B	0.452	NA
A_S343	Enf	Mix-A	Abx11	S05	2	B	Enf_Abx11_S05_2_B	0.452	NA
A_S344	Enf	Mix-A	Abx11	S05	3	B	Enf_Abx11_S05_3_B	0.425	NA
A_S345	Enf	Mix-A	Abx11	S13	2	B	Enf_Abx11_S13_2_B	0.408	NA
A_S346	Enf	Mix-A	Abx11	S13	3	B	Enf_Abx11_S13_3_B	0.381	NA
A_S347	Enf	Mix-A	Abx11	S21	2	B	Enf_Abx11_S21_2_B	0.348	NA
A_S348	Enf	Mix-A	Abx11	S21	3	B	Enf_Abx11_S21_3_B	0.393	NA
A_S349	Enf	Mix-A	Abx10	S06	2	B	Enf_Abx10_S06_2_B	0.438	NA
A_S350	Enf	Mix-A	Abx10	S06	3	B	Enf_Abx10_S06_3_B	0.383	NA
A_S351	Enf	Mix-A	Abx10	S14	2	B	Enf_Abx10_S14_2_B	0.319	NA
A_S352	Enf	Mix-A	Abx10	S14	3	B	Enf_Abx10_S14_3_B	0.357	NA
A_S353	Enf	Mix-A	Abx10	S22	2	B	Enf_Abx10_S22_2_B	0.401	NA
A_S354	Enf	Mix-A	Abx10	S22	3	B	Enf_Abx10_S22_3_B	0.406	NA
A_S355	Enf	Mix-A	Abx11	S06	2	B	Enf_Abx11_S06_2_B	0.384	NA
A_S356	Enf	Mix-A	Abx11	S06	3	B	Enf_Abx11_S06_3_B	0.397	NA
A_S357	Enf	Mix-A	Abx11	S14	2	B	Enf_Abx11_S14_2_B	0.343	NA
A_S358	Enf	Mix-A	Abx11	S14	3	B	Enf_Abx11_S14_3_B	0.441	NA
A_S359	Enf	Mix-A	Abx11	S22	2	B	Enf_Abx11_S22_2_B	0.406	NA
A_S360	Enf	Mix-A	Abx11	S22	3	B	Enf_Abx11_S22_3_B	0.299	NA
A_S361	Enf	Mix-A	Abx10	S07	2	B	Enf_Abx10_S07_2_B	0.425	NA
A_S362	Enf	Mix-A	Abx10	S07	3	B	Enf_Abx10_S07_3_B	0.389	NA
A_S363	Enf	Mix-A	Abx10	S15	2	B	Enf_Abx10_S15_2_B	0.387	NA
A_S364	Enf	Mix-A	Abx10	S15	3	B	Enf_Abx10_S15_3_B	0.386	NA
A_S365	Enf	Mix-A	Abx10	S23	2	B	Enf_Abx10_S23_2_B	0.415	NA
A_S366	Enf	Mix-A	Abx10	S23	3	B	Enf_Abx10_S23_3_B	0.432	NA
A_S367	Enf	Mix-A	Abx11	S07	2	B	Enf_Abx11_S07_2_B	0.416	NA
A_S368	Enf	Mix-A	Abx11	S07	3	B	Enf_Abx11_S07_3_B	0.416	NA
A_S369	Enf	Mix-A	Abx11	S15	2	B	Enf_Abx11_S15_2_B	0.355	NA
A_S370	Enf	Mix-A	Abx11	S15	3	B	Enf_Abx11_S15_3_B	0.434	NA
A_S371	Enf	Mix-A	Abx11	S23	2	B	Enf_Abx11_S23_2_B	0.466	NA
A_S372	Enf	Mix-A	Abx11	S23	3	B	Enf_Abx11_S23_3_B	0.361	NA
A_S373	Enf	Mix-A	Abx10	S08	2	B	Enf_Abx10_S08_2_B	0.404	NA
A_S374	Enf	Mix-A	Abx10	S08	3	B	Enf_Abx10_S08_3_B	0.387	NA
A_S375	Enf	Mix-A	Abx10	S16	2	B	Enf_Abx10_S16_2_B	0.378	NA
A_S376	Enf	Mix-A	Abx10	S16	3	B	Enf_Abx10_S16_3_B	0.401	NA
A_S377	Enf	Mix-A	Abx10	S24	2	B	Enf_Abx10_S24_2_B	0.398	NA
A_S378	Enf	Mix-A	Abx10	S24	3	B	Enf_Abx10_S24_3_B	0.366	NA
A_S379	Enf	Mix-A	Abx11	S08	2	B	Enf_Abx11_S08_2_B	0.356	NA
A_S380	Enf	Mix-A	Abx11	S08	3	B	Enf_Abx11_S08_3_B	0.339	NA
A_S381	Enf	Mix-A	Abx11	S16	2	B	Enf_Abx11_S16_2_B	0.362	NA
A_S382	Enf	Mix-A	Abx11	S16	3	B	Enf_Abx11_S16_3_B	0.403	NA
A_S383	Enf	Mix-A	Abx11	S24	2	B	Enf_Abx11_S24_2_B	0.412	NA
A_S384	Enf	Mix-A	Abx11	S24	3	B	Enf_Abx11_S24_3_B	0.366	NA
A21_S001	Akk	A21	Abx4	S15	2	F	Akk_Abx4_S15_2_F	0.589	0.5144
A21_S002	Akk	A21	Abx4	S15	3	F	Akk_Abx4_S15_3_F	0.55	0.5223
A21_S003	Akk	A21	Abx4	S24	2	F	Akk_Abx4_S24_2_F	0.435	0.4661
A21_S004	Akk	A21	Abx4	S24	3	F	Akk_Abx4_S24_3_F	0.439	0.4552
A21_S005	Akk	A21	Abx5	S10	2	F	Akk_Abx5_S10_2_F	0.428	0.4075
A21_S006	Akk	A21	Abx5	S10	3	F	Akk_Abx5_S10_3_F	0.422	0.3815
A21_S007	Akk	A21	Abx5	S18	2	F	Akk_Abx5_S18_2_F	0.419	0.3576
A21_S008	Akk	A21	Abx5	S18	3	F	Akk_Abx5_S18_3_F	0.398	0.3365
A21_S009	Akk	A21	Abx6	S03	2	F	Akk_Abx6_S03_2_F	0.597	0.4342
A21_S010	Akk	A21	Abx6	S03	3	F	Akk_Abx6_S03_3_F	0.606	0.4484
A21_S011	Akk	A21	Abx6	S11	2	F	Akk_Abx6_S11_2_F	0.526	0.4826
A21_S012	Akk	A21	Abx6	S11	3	F	Akk_Abx6_S11_3_F	0.568	0.4607
A21_S013	Akk	A21	Abx4	S16	2	F	Akk_Abx4_S16_2_F	0.33	0.4691
A21_S014	Akk	A21	Abx4	S16	3	F	Akk_Abx4_S16_3_F	0.326	0.5098
A21_S015	Akk	A21	Abx5	S01	2	F	Akk_Abx5_S01_2_F	0.459	0.3843
A21_S016	Akk	A21	Abx5	S01	3	F	Akk_Abx5_S01_3_F	0.467	0.3662
A21_S017	Akk	A21	Abx5	S11	2	F	Akk_Abx5_S11_2_F	0.517	0.4536
A21_S018	Akk	A21	Abx5	S11	3	F	Akk_Abx5_S11_3_F	0.541	0.4479
A21_S019	Akk	A21	Abx5	S20	2	F	Akk_Abx5_S20_2_F	0.442	0.4794
A21_S020	Akk	A21	Abx5	S20	3	F	Akk_Abx5_S20_3_F	0.463	0.3749
A21_S021	Akk	A21	Abx6	S04	2	F	Akk_Abx6_S04_2_F	0.447	0.4398
A21_S022	Akk	A21	Abx6	S04	3	F	Akk_Abx6_S04_3_F	0.459	0.4505
A21_S023	Akk	A21	Abx6	S12	2	F	Akk_Abx6_S12_2_F	0.532	0.4831
A21_S024	Akk	A21	Abx6	S12	3	F	Akk_Abx6_S12_3_F	0.494	0.4534
A21_S025	Akk	A21	Abx4	S17	2	F	Akk_Abx4_S17_2_F	0.603	0.4567
A21_S026	Akk	A21	Abx4	S17	3	F	Akk_Abx4_S17_3_F	0.61	0.5057
A21_S027	Akk	A21	Abx5	S02	2	F	Akk_Abx5_S02_2_F	0.47	0.4794
A21_S028	Akk	A21	Abx5	S02	3	F	Akk_Abx5_S02_3_F	0.475	0.4813
A21_S029	Akk	A21	Abx5	S12	2	F	Akk_Abx5_S12_2_F	0.417	0.4526
A21_S030	Akk	A21	Abx5	S12	3	F	Akk_Abx5_S12_3_F	0.429	0.4337
A21_S031	Akk	A21	Abx5	S21	2	F	Akk_Abx5_S21_2_F	0.513	0.4355
A21_S032	Akk	A21	Abx5	S21	3	F	Akk_Abx5_S21_3_F	0.559	0.3996
A21_S033	Akk	A21	Abx6	S05	2	F	Akk_Abx6_S05_2_F	0.483	0.5134
A21_S034	Akk	A21	Abx6	S05	3	F	Akk_Abx6_S05_3_F	0.499	0.4958
A21_S035	Akk	A21	Abx6	S13	2	F	Akk_Abx6_S13_2_F	0.478	0.4631
A21_S036	Akk	A21	Abx6	S13	3	F	Akk_Abx6_S13_3_F	0.463	0.4458
A21_S037	Akk	A21	Abx4	S18	2	F	Akk_Abx4_S18_2_F	0.487	0.5094
A21_S038	Akk	A21	Abx4	S18	3	F	Akk_Abx4_S18_3_F	0.498	0.5301
A21_S039	Akk	A21	Abx5	S03	2	F	Akk_Abx5_S03_2_F	0.512	0.4476
A21_S040	Akk	A21	Abx5	S03	3	F	Akk_Abx5_S03_3_F	0.508	0.4377
A21_S041	Akk	A21	Abx5	S13	2	F	Akk_Abx5_S13_2_F	0.365	0.4202
A21_S042	Akk	A21	Abx5	S13	3	F	Akk_Abx5_S13_3_F	0.493	0.4118
A21_S043	Akk	A21	Abx5	S22	2	F	Akk_Abx5_S22_2_F	0.561	0.4395
A21_S044	Akk	A21	Abx5	S22	3	F	Akk_Abx5_S22_3_F	0.535	0.3863
A21_S045	Akk	A21	Abx6	S06	2	F	Akk_Abx6_S06_2_F	0.595	0.4935
A21_S046	Akk	A21	Abx6	S06	3	F	Akk_Abx6_S06_3_F	0.637	0.4988
A21_S047	Akk	A21	Abx6	S14	2	F	Akk_Abx6_S14_2_F	0.48	0.4914
A21_S048	Akk	A21	Abx6	S14	3	F	Akk_Abx6_S14_3_F	0.489	0.4629
A21_S049	Akk	A21	Abx4	S20	2	F	Akk_Abx4_S20_2_F	0.509	0.4606
A21_S050	Akk	A21	Abx4	S20	3	F	Akk_Abx4_S20_3_F	0.504	0.5029
A21_S051	Akk	A21	Abx5	S04	2	F	Akk_Abx5_S04_2_F	0.394	0.436
A21_S052	Akk	A21	Abx5	S04	3	F	Akk_Abx5_S04_3_F	0.411	0.4683
A21_S053	Akk	A21	Abx5	S14	2	F	Akk_Abx5_S14_2_F	0.396	0.4119
A21_S054	Akk	A21	Abx5	S14	3	F	Akk_Abx5_S14_3_F	0.401	0.3882
A21_S055	Akk	A21	Abx5	S23	2	F	Akk_Abx5_S23_2_F	0.468	0.421
A21_S056	Akk	A21	Abx5	S23	3	F	Akk_Abx5_S23_3_F	0.449	0.4357
A21_S057	Akk	A21	Abx6	S07	2	F	Akk_Abx6_S07_2_F	0.578	0.5446
A21_S058	Akk	A21	Abx6	S07	3	F	Akk_Abx6_S07_3_F	0.605	0.5487
A21_S059	Akk	A21	Abx6	S15	2	F	Akk_Abx6_S15_2_F	0.558	0.5033
A21_S060	Akk	A21	Abx6	S15	3	F	Akk_Abx6_S15_3_F	0.566	0.4998
A21_S061	Akk	A21	Abx4	S21	2	F	Akk_Abx4_S21_2_F	0.372	0.5074
A21_S062	Akk	A21	Abx4	S21	3	F	Akk_Abx4_S21_3_F	0.379	0.5283
A21_S063	Akk	A21	Abx5	S05	2	F	Akk_Abx5_S05_2_F	0.507	0.459
A21_S064	Akk	A21	Abx5	S05	3	F	Akk_Abx5_S05_3_F	0.523	0.4656
A21_S065	Akk	A21	Abx5	S15	2	F	Akk_Abx5_S15_2_F	0.415	0.5088
A21_S066	Akk	A21	Abx5	S15	3	F	Akk_Abx5_S15_3_F	0.461	0.466
A21_S067	Akk	A21	Abx5	S24	2	F	Akk_Abx5_S24_2_F	0.479	0.329
A21_S068	Akk	A21	Abx5	S24	3	F	Akk_Abx5_S24_3_F	0.445	0.3561
A21_S069	Akk	A21	Abx6	S08	2	F	Akk_Abx6_S08_2_F	0.491	0.487
A21_S070	Akk	A21	Abx6	S08	3	F	Akk_Abx6_S08_3_F	0.508	0.5077
A21_S071	Akk	A21	Abx6	S16	2	F	Akk_Abx6_S16_2_F	0.468	0.5091
A21_S072	Akk	A21	Abx6	S16	3	F	Akk_Abx6_S16_3_F	0.469	0.5314
A21_S073	Akk	A21	Abx4	S22	2	F	Akk_Abx4_S22_2_F	0.531	0.4774
A21_S074	Akk	A21	Abx4	S22	3	F	Akk_Abx4_S22_3_F	0.511	0.514
A21_S075	Akk	A21	Abx5	S08	2	F	Akk_Abx5_S08_2_F	0.474	0.5492
A21_S076	Akk	A21	Abx5	S08	3	F	Akk_Abx5_S08_3_F	0.481	0.4569
A21_S077	Akk	A21	Abx5	S16	2	F	Akk_Abx5_S16_2_F	0.327	0.4724
A21_S078	Akk	A21	Abx5	S16	3	F	Akk_Abx5_S16_3_F	0.35	0.4404
A21_S079	Akk	A21	Abx6	S01	2	F	Akk_Abx6_S01_2_F	0.519	0.4539
A21_S080	Akk	A21	Abx6	S01	3	F	Akk_Abx6_S01_3_F	0.523	0.4713
A21_S081	Akk	A21	Abx6	S09	2	F	Akk_Abx6_S09_2_F	0.52	0.4557
A21_S082	Akk	A21	Abx6	S09	3	F	Akk_Abx6_S09_3_F	0.495	0.4458
A21_S083	Akk	A21	Abx6	S17	2	F	Akk_Abx6_S17_2_F	0.546	0.5119
A21_S084	Akk	A21	Abx6	S17	3	F	Akk_Abx6_S17_3_F	0.577	0.5114
A21_S085	Akk	A21	Abx4	S23	2	F	Akk_Abx4_S23_2_F	0.413	0.5281
A21_S086	Akk	A21	Abx4	S23	3	F	Akk_Abx4_S23_3_F	0.511	0.556
A21_S087	Akk	A21	Abx5	S09	2	F	Akk_Abx5_S09_2_F	0.388	0.3766
A21_S088	Akk	A21	Abx5	S09	3	F	Akk_Abx5_S09_3_F	0.391	0.3993
A21_S089	Akk	A21	Abx5	S17	2	F	Akk_Abx5_S17_2_F	0.371	0.3922
A21_S090	Akk	A21	Abx5	S17	3	F	Akk_Abx5_S17_3_F	0.385	0.3463
A21_S091	Akk	A21	Abx6	S02	2	F	Akk_Abx6_S02_2_F	0.434	0.4992
A21_S092	Akk	A21	Abx6	S02	3	F	Akk_Abx6_S02_3_F	0.426	0.4636
A21_S093	Akk	A21	Abx6	S10	2	F	Akk_Abx6_S10_2_F	0.402	0.4201
A21_S094	Akk	A21	Abx6	S10	3	F	Akk_Abx6_S10_3_F	0.493	0.4157
A21_S095	Akk	A21	Abx6	S18	2	F	Akk_Abx6_S18_2_F	0.42	0.541
A21_S096	Akk	A21	Abx6	S18	3	F	Akk_Abx6_S18_3_F	0.418	0.5272
A21_S097	Akk	A21	Abx6	S19	2	F	Akk_Abx6_S19_2_F	0.44	0.4254
A21_S098	Akk	A21	Abx6	S19	3	F	Akk_Abx6_S19_3_F	0.439	0.438
A21_S099	Akk	A21	Abx7	S05	2	F	Akk_Abx7_S05_2_F	0.566	0.4514
A21_S100	Akk	A21	Abx7	S05	3	F	Akk_Abx7_S05_3_F	0.654	0.4409
A21_S101	Akk	A21	Abx8	S05	2	F	Akk_Abx8_S05_2_F	0.584	0.4287
A21_S102	Akk	A21	Abx8	S05	3	F	Akk_Abx8_S05_3_F	0.576	0.4398
A21_S103	Akk	A21	Abx8	S15	2	F	Akk_Abx8_S15_2_F	0.344	0.4133
A21_S104	Akk	A21	Abx8	S15	3	F	Akk_Abx8_S15_3_F	0.35	0.4141
A21_S105	Akk	A21	Abx8	S24	2	F	Akk_Abx8_S24_2_F	0.42	0.4246
A21_S106	Akk	A21	Abx8	S24	3	F	Akk_Abx8_S24_3_F	0.423	0.4381
A21_S107	Akk	A21	Abx9	S16	2	F	Akk_Abx9_S16_2_F	0.252	0.4156
A21_S108	Akk	A21	Abx9	S16	3	F	Akk_Abx9_S16_3_F	0.243	0.3813
A21_S109	Akk	A21	Abx6	S20	2	F	Akk_Abx6_S20_2_F	0.542	0.4383
A21_S110	Akk	A21	Abx6	S20	3	F	Akk_Abx6_S20_3_F	0.566	0.4077
A21_S111	Akk	A21	Abx7	S20	2	F	Akk_Abx7_S20_2_F	0.413	0.4628
A21_S112	Akk	A21	Abx7	S20	3	F	Akk_Abx7_S20_3_F	0.448	0.4626
A21_S113	Akk	A21	Abx8	S07	2	F	Akk_Abx8_S07_2_F	0.475	0.3994
A21_S114	Akk	A21	Abx8	S07	3	F	Akk_Abx8_S07_3_F	0.466	0.3892
A21_S115	Akk	A21	Abx8	S16	2	F	Akk_Abx8_S16_2_F	0.468	0.4453
A21_S116	Akk	A21	Abx8	S16	3	F	Akk_Abx8_S16_3_F	0.401	0.4538
A21_S117	Akk	A21	Abx9	S01	2	F	Akk_Abx9_S01_2_F	0.257	0.3578
A21_S118	Akk	A21	Abx9	S01	3	F	Akk_Abx9_S01_3_F	0.269	0.351
A21_S119	Akk	A21	Abx10	S01	2	F	Akk_Abx10_S01_2_F	0.402	0.4841
A21_S120	Akk	A21	Abx10	S01	3	F	Akk_Abx10_S01_3_F	0.37	0.4742
A21_S121	Akk	A21	Abx6	S21	2	F	Akk_Abx6_S21_2_F	0.591	0.4848
A21_S122	Akk	A21	Abx6	S21	3	F	Akk_Abx6_S21_3_F	0.584	0.5089
A21_S123	Akk	A21	Abx7	S21	2	F	Akk_Abx7_S21_2_F	0.418	0.3284
A21_S124	Akk	A21	Abx7	S21	3	F	Akk_Abx7_S21_3_F	0.476	0.3654
A21_S125	Akk	A21	Abx8	S08	2	F	Akk_Abx8_S08_2_F	0.484	0.4304
A21_S126	Akk	A21	Abx8	S08	3	F	Akk_Abx8_S08_3_F	0.468	0.4193
A21_S127	Akk	A21	Abx8	S17	2	F	Akk_Abx8_S17_2_F	0.344	0.418
A21_S128	Akk	A21	Abx8	S17	3	F	Akk_Abx8_S17_3_F	0.338	0.4142
A21_S129	Akk	A21	Abx9	S05	2	F	Akk_Abx9_S05_2_F	0.527	0.4791
A21_S130	Akk	A21	Abx9	S05	3	F	Akk_Abx9_S05_3_F	0.54	0.491
A21_S131	Akk	A21	Abx10	S03	2	F	Akk_Abx10_S03_2_F	0.561	0.5216
A21_S132	Akk	A21	Abx10	S03	3	F	Akk_Abx10_S03_3_F	0.59	0.5482
A21_S133	Akk	A21	Abx6	S22	2	F	Akk_Abx6_S22_2_F	0.415	0.4742
A21_S134	Akk	A21	Abx6	S22	3	F	Akk_Abx6_S22_3_F	0.428	0.471
A21_S135	Akk	A21	Abx7	S22	2	F	Akk_Abx7_S22_2_F	0.536	0.4626
A21_S136	Akk	A21	Abx7	S22	3	F	Akk_Abx7_S22_3_F	0.429	0.4591
A21_S137	Akk	A21	Abx8	S09	2	F	Akk_Abx8_S09_2_F	0.424	0.3728
A21_S138	Akk	A21	Abx8	S09	3	F	Akk_Abx8_S09_3_F	0.429	0.393
A21_S139	Akk	A21	Abx8	S19	2	F	Akk_Abx8_S19_2_F	0.437	0.4643
A21_S140	Akk	A21	Abx8	S19	3	F	Akk_Abx8_S19_3_F	0.443	0.4855
A21_S141	Akk	A21	Abx9	S08	2	F	Akk_Abx9_S08_2_F	0.454	0.4807
A21_S142	Akk	A21	Abx9	S08	3	F	Akk_Abx9_S08_3_F	0.465	0.4966
A21_S143	Akk	A21	Abx10	S05	2	F	Akk_Abx10_S05_2_F	0.535	0.5132
A21_S144	Akk	A21	Abx10	S05	3	F	Akk_Abx10_S05_3_F	0.477	0.5259
A21_S145	Akk	A21	Abx6	S23	2	F	Akk_Abx6_S23_2_F	0.49	0.4917
A21_S146	Akk	A21	Abx6	S23	3	F	Akk_Abx6_S23_3_F	0.502	0.4707
A21_S147	Akk	A21	Abx7	S23	2	F	Akk_Abx7_S23_2_F	0.406	0.4607
A21_S148	Akk	A21	Abx7	S23	3	F	Akk_Abx7_S23_3_F	0.371	0.4101
A21_S149	Akk	A21	Abx8	S11	2	F	Akk_Abx8_S11_2_F	0.427	0.4206
A21_S150	Akk	A21	Abx8	S11	3	F	Akk_Abx8_S11_3_F	0.411	0.4124
A21_S151	Akk	A21	Abx8	S20	2	F	Akk_Abx8_S20_2_F	0.462	0.4589
A21_S152	Akk	A21	Abx8	S20	3	F	Akk_Abx8_S20_3_F	0.46	0.4465
A21_S153	Akk	A21	Abx9	S09	2	F	Akk_Abx9_S09_2_F	0.316	0.4543
A21_S154	Akk	A21	Abx9	S09	3	F	Akk_Abx9_S09_3_F	0.32	0.4491
A21_S155	Akk	A21	Abx10	S06	2	F	Akk_Abx10_S06_2_F	0.478	0.5366
A21_S156	Akk	A21	Abx10	S06	3	F	Akk_Abx10_S06_3_F	0.48	0.541
A21_S157	Akk	A21	Abx6	S24	2	F	Akk_Abx6_S24_2_F	0.421	0.4768
A21_S158	Akk	A21	Abx6	S24	3	F	Akk_Abx6_S24_3_F	0.417	0.4854
A21_S159	Akk	A21	Abx7	S24	2	F	Akk_Abx7_S24_2_F	0.503	0.4456
A21_S160	Akk	A21	Abx7	S24	3	F	Akk_Abx7_S24_3_F	0.458	0.4301
A21_S161	Akk	A21	Abx8	S12	2	F	Akk_Abx8_S12_2_F	0.506	0.4078
A21_S162	Akk	A21	Abx8	S12	3	F	Akk_Abx8_S12_3_F	0.487	0.4128
A21_S163	Akk	A21	Abx8	S21	2	F	Akk_Abx8_S21_2_F	0.363	0.4737
A21_S164	Akk	A21	Abx8	S21	3	F	Akk_Abx8_S21_3_F	0.358	0.4871
A21_S165	Akk	A21	Abx9	S11	2	F	Akk_Abx9_S11_2_F	0.491	0.5587
A21_S166	Akk	A21	Abx9	S11	3	F	Akk_Abx9_S11_3_F	0.497	0.5632
A21_S167	Akk	A21	Abx10	S08	2	F	Akk_Abx10_S08_2_F	0.431	0.5503
A21_S168	Akk	A21	Abx10	S08	3	F	Akk_Abx10_S08_3_F	0.418	0.5267
A21_S169	Akk	A21	Abx7	S01	2	F	Akk_Abx7_S01_2_F	0.378	0.4605
A21_S170	Akk	A21	Abx7	S01	3	F	Akk_Abx7_S01_3_F	0.371	0.4534
A21_S171	Akk	A21	Abx8	S01	2	F	Akk_Abx8_S01_2_F	0.453	0.3673
A21_S172	Akk	A21	Abx8	S01	3	F	Akk_Abx8_S01_3_F	0.416	0.2983
A21_S173	Akk	A21	Abx8	S13	2	F	Akk_Abx8_S13_2_F	0.452	0.4053
A21_S174	Akk	A21	Abx8	S13	3	F	Akk_Abx8_S13_3_F	0.44	0.3938
A21_S175	Akk	A21	Abx8	S22	2	F	Akk_Abx8_S22_2_F	0.407	0.441
A21_S176	Akk	A21	Abx8	S22	3	F	Akk_Abx8_S22_3_F	0.41	0.4429
A21_S177	Akk	A21	Abx9	S12	2	F	Akk_Abx9_S12_2_F	0.365	0.4592
A21_S178	Akk	A21	Abx9	S12	3	F	Akk_Abx9_S12_3_F	0.343	0.4107
A21_S179	Akk	A21	Abx10	S09	2	F	Akk_Abx10_S09_2_F	0.407	0.5264
A21_S180	Akk	A21	Abx10	S09	3	F	Akk_Abx10_S09_3_F	0.401	0.4962
A21_S181	Akk	A21	Abx7	S03	2	F	Akk_Abx7_S03_2_F	0.569	0.4855
A21_S182	Akk	A21	Abx7	S03	3	F	Akk_Abx7_S03_3_F	0.576	0.4818
A21_S183	Akk	A21	Abx8	S04	2	F	Akk_Abx8_S04_2_F	0.429	0.408
A21_S184	Akk	A21	Abx8	S04	3	F	Akk_Abx8_S04_3_F	0.405	0.38
A21_S185	Akk	A21	Abx8	S14	2	F	Akk_Abx8_S14_2_F	0.453	0.4239
A21_S186	Akk	A21	Abx8	S14	3	F	Akk_Abx8_S14_3_F	0.411	0.365
A21_S187	Akk	A21	Abx8	S23	2	F	Akk_Abx8_S23_2_F	0.347	0.4575
A21_S188	Akk	A21	Abx8	S23	3	F	Akk_Abx8_S23_3_F	0.358	0.4708
A21_S189	Akk	A21	Abx9	S13	2	F	Akk_Abx9_S13_2_F	0.335	0.4955
A21_S190	Akk	A21	Abx9	S13	3	F	Akk_Abx9_S13_3_F	0.343	0.4786
A21_S191	Akk	A21	Abx10	S11	2	F	Akk_Abx10_S11_2_F	0.531	0.549
A21_S192	Akk	A21	Abx10	S11	3	F	Akk_Abx10_S11_3_F	0.527	0.5531
A21_S193	Akk	A21	C	S01	2	F	Akk_C_S01_2_F	0.533	0.4516
A21_S194	Akk	A21	C	S01	3	F	Akk_C_S01_3_F	0.522	0.4534
A21_S195	Akk	A21	C	S10	2	F	Akk_C_S10_2_F	0.523	0.4539
A21_S196	Akk	A21	C	S10	3	F	Akk_C_S10_3_F	0.581	0.4304
A21_S197	Akk	A21	C	S18	2	F	Akk_C_S18_2_F	0.529	0.4909
A21_S198	Akk	A21	C	S18	3	F	Akk_C_S18_3_F	0.55	0.4804
A21_S199	Akk	A21	Abx1	S03	2	F	Akk_Abx1_S03_2_F	0.543	0.4884
A21_S200	Akk	A21	Abx1	S03	3	F	Akk_Abx1_S03_3_F	0.545	0.5065
A21_S201	Akk	A21	Abx1	S14	2	F	Akk_Abx1_S14_2_F	0.468	0.507
A21_S202	Akk	A21	Abx1	S14	3	F	Akk_Abx1_S14_3_F	0.595	0.502
A21_S203	Akk	A21	Abx1	S24	2	F	Akk_Abx1_S24_2_F	0.494	0.472
A21_S204	Akk	A21	Abx1	S24	3	F	Akk_Abx1_S24_3_F	0.544	0.4678
A21_S205	Akk	A21	C	S02	2	F	Akk_C_S02_2_F	0.466	0.4755
A21_S206	Akk	A21	C	S02	3	F	Akk_C_S02_3_F	0.449	0.4828
A21_S207	Akk	A21	C	S11	2	F	Akk_C_S11_2_F	0.538	0.4844
A21_S208	Akk	A21	C	S11	3	F	Akk_C_S11_3_F	0.544	0.4713
A21_S209	Akk	A21	C	S20	2	F	Akk_C_S20_2_F	0.506	0.4435
A21_S210	Akk	A21	C	S20	3	F	Akk_C_S20_3_F	0.511	0.4431
A21_S211	Akk	A21	Abx1	S05	2	F	Akk_Abx1_S05_2_F	0.545	0.4793
A21_S212	Akk	A21	Abx1	S05	3	F	Akk_Abx1_S05_3_F	0.558	0.4013
A21_S213	Akk	A21	Abx1	S15	2	F	Akk_Abx1_S15_2_F	0.567	0.5114
A21_S214	Akk	A21	Abx1	S15	3	F	Akk_Abx1_S15_3_F	0.553	0.4994
A21_S215	Akk	A21	Abx2	S01	2	F	Akk_Abx2_S01_2_F	0.481	0.5009
A21_S216	Akk	A21	Abx2	S01	3	F	Akk_Abx2_S01_3_F	0.599	0.4813
A21_S217	Akk	A21	C	S03	2	F	Akk_C_S03_2_F	0.632	0.5315
A21_S218	Akk	A21	C	S03	3	F	Akk_C_S03_3_F	0.604	0.523
A21_S219	Akk	A21	C	S12	2	F	Akk_C_S12_2_F	0.534	0.491
A21_S220	Akk	A21	C	S12	3	F	Akk_C_S12_3_F	0.526	0.4801
A21_S221	Akk	A21	C	S21	2	F	Akk_C_S21_2_F	0.43	0.4883
A21_S222	Akk	A21	C	S21	3	F	Akk_C_S21_3_F	0.411	0.4979
A21_S223	Akk	A21	Abx1	S08	2	F	Akk_Abx1_S08_2_F	0.45	0.5029
A21_S224	Akk	A21	Abx1	S08	3	F	Akk_Abx1_S08_3_F	0.458	0.4329
A21_S225	Akk	A21	Abx1	S16	2	F	Akk_Abx1_S16_2_F	0.58	0.4943
A21_S226	Akk	A21	Abx1	S16	3	F	Akk_Abx1_S16_3_F	0.625	0.5101
A21_S227	Akk	A21	Abx2	S02	2	F	Akk_Abx2_S02_2_F	0.583	0.4852
A21_S228	Akk	A21	Abx2	S02	3	F	Akk_Abx2_S02_3_F	0.721	0.4792
A21_S229	Akk	A21	C	S04	2	F	Akk_C_S04_2_F	0.514	0.5165
A21_S230	Akk	A21	C	S04	3	F	Akk_C_S04_3_F	0.489	0.5091
A21_S231	Akk	A21	C	S13	2	F	Akk_C_S13_2_F	0.442	0.4895
A21_S232	Akk	A21	C	S13	3	F	Akk_C_S13_3_F	0.445	0.4849
A21_S233	Akk	A21	C	S22	2	F	Akk_C_S22_2_F	0.406	0.4771
A21_S234	Akk	A21	C	S22	3	F	Akk_C_S22_3_F	0.476	0.4818
A21_S235	Akk	A21	Abx1	S09	2	F	Akk_Abx1_S09_2_F	0.408	0.4602
A21_S236	Akk	A21	Abx1	S09	3	F	Akk_Abx1_S09_3_F	0.407	0.4085
A21_S237	Akk	A21	Abx1	S17	2	F	Akk_Abx1_S17_2_F	0.548	0.5026
A21_S238	Akk	A21	Abx1	S17	3	F	Akk_Abx1_S17_3_F	0.505	0.5085
A21_S239	Akk	A21	Abx2	S03	2	F	Akk_Abx2_S03_2_F	0.519	0.5096
A21_S240	Akk	A21	Abx2	S03	3	F	Akk_Abx2_S03_3_F	0.709	0.4935
A21_S241	Akk	A21	C	S05	2	F	Akk_C_S05_2_F	0.57	0.5206
A21_S242	Akk	A21	C	S05	3	F	Akk_C_S05_3_F	0.548	0.516
A21_S243	Akk	A21	C	S14	2	F	Akk_C_S14_2_F	0.46	0.5
A21_S244	Akk	A21	C	S14	3	F	Akk_C_S14_3_F	0.465	0.4526
A21_S245	Akk	A21	C	S23	2	F	Akk_C_S23_2_F	0.446	0.4981
A21_S246	Akk	A21	C	S23	3	F	Akk_C_S23_3_F	0.557	0.4959
A21_S247	Akk	A21	Abx1	S10	2	F	Akk_Abx1_S10_2_F	0.491	0.47
A21_S248	Akk	A21	Abx1	S10	3	F	Akk_Abx1_S10_3_F	0.482	0.402
A21_S249	Akk	A21	Abx1	S20	2	F	Akk_Abx1_S20_2_F	0.524	0.51
A21_S250	Akk	A21	Abx1	S20	3	F	Akk_Abx1_S20_3_F	0.514	0.5123
A21_S251	Akk	A21	Abx2	S05	2	F	Akk_Abx2_S05_2_F	0.607	0.494
A21_S252	Akk	A21	Abx2	S05	3	F	Akk_Abx2_S05_3_F	0.722	0.5039
A21_S253	Akk	A21	C	S06	2	F	Akk_C_S06_2_F	0.572	0.4875
A21_S254	Akk	A21	C	S06	3	F	Akk_C_S06_3_F	0.573	0.49
A21_S255	Akk	A21	C	S15	2	F	Akk_C_S15_2_F	0.533	0.483
A21_S256	Akk	A21	C	S15	3	F	Akk_C_S15_3_F	0.537	0.5349
A21_S257	Akk	A21	C	S24	2	F	Akk_C_S24_2_F	0.523	0.4905
A21_S258	Akk	A21	C	S24	3	F	Akk_C_S24_3_F	0.514	0.4765
A21_S259	Akk	A21	Abx1	S11	2	F	Akk_Abx1_S11_2_F	0.516	0.5018
A21_S260	Akk	A21	Abx1	S11	3	F	Akk_Abx1_S11_3_F	0.514	0.4356
A21_S261	Akk	A21	Abx1	S21	2	F	Akk_Abx1_S21_2_F	0.386	0.4983
A21_S262	Akk	A21	Abx1	S21	3	F	Akk_Abx1_S21_3_F	0.395	0.4791
A21_S263	Akk	A21	Abx2	S06	2	F	Akk_Abx2_S06_2_F	0.473	0.5
A21_S264	Akk	A21	Abx2	S06	3	F	Akk_Abx2_S06_3_F	0.659	0.5511
A21_S265	Akk	A21	C	S08	2	F	Akk_C_S08_2_F	0.528	0.5425
A21_S266	Akk	A21	C	S08	3	F	Akk_C_S08_3_F	0.48	0.5434
A21_S267	Akk	A21	C	S16	2	F	Akk_C_S16_2_F	0.384	0.5162
A21_S268	Akk	A21	C	S16	3	F	Akk_C_S16_3_F	0.371	0.5
A21_S269	Akk	A21	Abx1	S01	2	F	Akk_Abx1_S01_2_F	0.465	0.4801
A21_S270	Akk	A21	Abx1	S01	3	F	Akk_Abx1_S01_3_F	0.48	0.4777
A21_S271	Akk	A21	Abx1	S12	2	F	Akk_Abx1_S12_2_F	0.652	0.4953
A21_S272	Akk	A21	Abx1	S12	3	F	Akk_Abx1_S12_3_F	0.586	0.4717
A21_S273	Akk	A21	Abx1	S22	2	F	Akk_Abx1_S22_2_F	0.521	0.5107
A21_S274	Akk	A21	Abx1	S22	3	F	Akk_Abx1_S22_3_F	0.496	0.4877
A21_S275	Akk	A21	Abx2	S08	2	F	Akk_Abx2_S08_2_F	0.477	0.445
A21_S276	Akk	A21	Abx2	S08	3	F	Akk_Abx2_S08_3_F	0.551	0.4328
A21_S277	Akk	A21	C	S09	2	F	Akk_C_S09_2_F	0.462	0.4484
A21_S278	Akk	A21	C	S09	3	F	Akk_C_S09_3_F	0.437	0.4532
A21_S279	Akk	A21	C	S17	2	F	Akk_C_S17_2_F	0.559	0.48
A21_S280	Akk	A21	C	S17	3	F	Akk_C_S17_3_F	0.549	0.4792
A21_S281	Akk	A21	Abx1	S02	2	F	Akk_Abx1_S02_2_F	0.508	0.4956
A21_S282	Akk	A21	Abx1	S02	3	F	Akk_Abx1_S02_3_F	0.515	0.4961
A21_S283	Akk	A21	Abx1	S13	2	F	Akk_Abx1_S13_2_F	0.42	0.4705
A21_S284	Akk	A21	Abx1	S13	3	F	Akk_Abx1_S13_3_F	0.444	0.4046
A21_S285	Akk	A21	Abx1	S23	2	F	Akk_Abx1_S23_2_F	0.467	0.4828
A21_S286	Akk	A21	Abx1	S23	3	F	Akk_Abx1_S23_3_F	0.453	0.4695
A21_S287	Akk	A21	Abx2	S09	2	F	Akk_Abx2_S09_2_F	0.467	0.5564
A21_S288	Akk	A21	Abx2	S09	3	F	Akk_Abx2_S09_3_F	0.589	0.4373
A21_S289	Akk	A21	Abx2	S10	2	F	Akk_Abx2_S10_2_F	0.418	0.4527
A21_S290	Akk	A21	Abx2	S10	3	F	Akk_Abx2_S10_3_F	0.437	0.4425
A21_S291	Akk	A21	Abx2	S18	2	F	Akk_Abx2_S18_2_F	0.577	0.4788
A21_S292	Akk	A21	Abx2	S18	3	F	Akk_Abx2_S18_3_F	0.509	0.4563
A21_S293	Akk	A21	Abx3	S02	2	F	Akk_Abx3_S02_2_F	0.566	0.501
A21_S294	Akk	A21	Abx3	S02	3	F	Akk_Abx3_S02_3_F	0.609	0.4964
A21_S295	Akk	A21	Abx3	S13	2	F	Akk_Abx3_S13_2_F	0.52	0.4514
A21_S296	Akk	A21	Abx3	S13	3	F	Akk_Abx3_S13_3_F	0.484	0.4661
A21_S297	Akk	A21	Abx3	S21	2	F	Akk_Abx3_S21_2_F	0.373	0.5277
A21_S298	Akk	A21	Abx3	S21	3	F	Akk_Abx3_S21_3_F	0.356	0.5014
A21_S299	Akk	A21	Abx4	S06	2	F	Akk_Abx4_S06_2_F	0.517	0.5167
A21_S300	Akk	A21	Abx4	S06	3	F	Akk_Abx4_S06_3_F	0.544	0.4896
A21_S301	Akk	A21	Abx2	S11	2	F	Akk_Abx2_S11_2_F	0.544	0.4891
A21_S302	Akk	A21	Abx2	S11	3	F	Akk_Abx2_S11_3_F	0.559	0.4924
A21_S303	Akk	A21	Abx2	S19	2	F	Akk_Abx2_S19_2_F	0.583	0.6004
A21_S304	Akk	A21	Abx2	S19	3	F	Akk_Abx2_S19_3_F	0.472	0.4551
A21_S305	Akk	A21	Abx3	S03	2	F	Akk_Abx3_S03_2_F	0.674	0.506
A21_S306	Akk	A21	Abx3	S03	3	F	Akk_Abx3_S03_3_F	0.667	0.5053
A21_S307	Akk	A21	Abx3	S14	2	F	Akk_Abx3_S14_2_F	0.506	0.5354
A21_S308	Akk	A21	Abx3	S14	3	F	Akk_Abx3_S14_3_F	0.488	0.5217
A21_S309	Akk	A21	Abx3	S22	2	F	Akk_Abx3_S22_2_F	0.555	0.5324
A21_S310	Akk	A21	Abx3	S22	3	F	Akk_Abx3_S22_3_F	0.535	0.522
A21_S311	Akk	A21	Abx4	S08	2	F	Akk_Abx4_S08_2_F	0.495	0.5358
A21_S312	Akk	A21	Abx4	S08	3	F	Akk_Abx4_S08_3_F	0.414	0.5297
A21_S313	Akk	A21	Abx2	S12	2	F	Akk_Abx2_S12_2_F	0.475	0.479
A21_S314	Akk	A21	Abx2	S12	3	F	Akk_Abx2_S12_3_F	0.479	0.4877
A21_S315	Akk	A21	Abx2	S20	2	F	Akk_Abx2_S20_2_F	0.668	0.4159
A21_S316	Akk	A21	Abx2	S20	3	F	Akk_Abx2_S20_3_F	0.532	0.4324
A21_S317	Akk	A21	Abx3	S05	2	F	Akk_Abx3_S05_2_F	0.608	0.5107
A21_S318	Akk	A21	Abx3	S05	3	F	Akk_Abx3_S05_3_F	0.631	0.4583
A21_S319	Akk	A21	Abx3	S15	2	F	Akk_Abx3_S15_2_F	0.377	0.5481
A21_S320	Akk	A21	Abx3	S15	3	F	Akk_Abx3_S15_3_F	0.375	0.5468
A21_S321	Akk	A21	Abx3	S23	2	F	Akk_Abx3_S23_2_F	0.433	0.5421
A21_S322	Akk	A21	Abx3	S23	3	F	Akk_Abx3_S23_3_F	0.516	0.5213
A21_S323	Akk	A21	Abx4	S09	2	F	Akk_Abx4_S09_2_F	0.485	0.4467
A21_S324	Akk	A21	Abx4	S09	3	F	Akk_Abx4_S09_3_F	0.477	0.4562
A21_S325	Akk	A21	Abx2	S13	2	F	Akk_Abx2_S13_2_F	0.443	0.5067
A21_S326	Akk	A21	Abx2	S13	3	F	Akk_Abx2_S13_3_F	0.471	0.48
A21_S327	Akk	A21	Abx2	S21	2	F	Akk_Abx2_S21_2_F	0.353	0.4093
A21_S328	Akk	A21	Abx2	S21	3	F	Akk_Abx2_S21_3_F	0.443	0.3988
A21_S329	Akk	A21	Abx3	S08	2	F	Akk_Abx3_S08_2_F	0.617	0.5889
A21_S330	Akk	A21	Abx3	S08	3	F	Akk_Abx3_S08_3_F	0.664	0.545
A21_S331	Akk	A21	Abx3	S16	2	F	Akk_Abx3_S16_2_F	0.411	0.5007
A21_S332	Akk	A21	Abx3	S16	3	F	Akk_Abx3_S16_3_F	0.404	0.5231
A21_S333	Akk	A21	Abx3	S24	2	F	Akk_Abx3_S24_2_F	0.446	0.5389
A21_S334	Akk	A21	Abx3	S24	3	F	Akk_Abx3_S24_3_F	0.438	0.5576
A21_S335	Akk	A21	Abx4	S10	2	F	Akk_Abx4_S10_2_F	0.528	0.4751
A21_S336	Akk	A21	Abx4	S10	3	F	Akk_Abx4_S10_3_F	0.496	0.4874
A21_S337	Akk	A21	Abx2	S14	2	F	Akk_Abx2_S14_2_F	0.485	0.5124
A21_S338	Akk	A21	Abx2	S14	3	F	Akk_Abx2_S14_3_F	0.424	0.4869
A21_S339	Akk	A21	Abx2	S22	2	F	Akk_Abx2_S22_2_F	0.494	0.4692
A21_S340	Akk	A21	Abx2	S22	3	F	Akk_Abx2_S22_3_F	0.665	0.474
A21_S341	Akk	A21	Abx3	S09	2	F	Akk_Abx3_S09_2_F	0.468	0.4806
A21_S342	Akk	A21	Abx3	S09	3	F	Akk_Abx3_S09_3_F	0.511	0.6025
A21_S343	Akk	A21	Abx3	S17	2	F	Akk_Abx3_S17_2_F	0.565	0.5218
A21_S344	Akk	A21	Abx3	S17	3	F	Akk_Abx3_S17_3_F	0.55	0.4961
A21_S345	Akk	A21	Abx4	S01	2	F	Akk_Abx4_S01_2_F	0.493	0.607
A21_S346	Akk	A21	Abx4	S01	3	F	Akk_Abx4_S01_3_F	0.462	0.5076
A21_S347	Akk	A21	Abx4	S11	2	F	Akk_Abx4_S11_2_F	0.628	0.5336
A21_S348	Akk	A21	Abx4	S11	3	F	Akk_Abx4_S11_3_F	0.599	0.51
A21_S349	Akk	A21	Abx2	S15	2	F	Akk_Abx2_S15_2_F	0.451	0.5546
A21_S350	Akk	A21	Abx2	S15	3	F	Akk_Abx2_S15_3_F	0.475	0.515
A21_S351	Akk	A21	Abx2	S23	2	F	Akk_Abx2_S23_2_F	0.341	0.5074
A21_S352	Akk	A21	Abx2	S23	3	F	Akk_Abx2_S23_3_F	0.367	0.4926
A21_S353	Akk	A21	Abx3	S10	2	F	Akk_Abx3_S10_2_F	0.489	0.4602
A21_S354	Akk	A21	Abx3	S10	3	F	Akk_Abx3_S10_3_F	0.478	0.4645
A21_S355	Akk	A21	Abx3	S18	2	F	Akk_Abx3_S18_2_F	0.537	0.4875
A21_S356	Akk	A21	Abx3	S18	3	F	Akk_Abx3_S18_3_F	0.47	0.5096
A21_S357	Akk	A21	Abx4	S02	2	F	Akk_Abx4_S02_2_F	0.5	0.592
A21_S358	Akk	A21	Abx4	S02	3	F	Akk_Abx4_S02_3_F	0.488	0.5435
A21_S359	Akk	A21	Abx4	S12	2	F	Akk_Abx4_S12_2_F	0.637	0.571
A21_S360	Akk	A21	Abx4	S12	3	F	Akk_Abx4_S12_3_F	0.637	0.5663
A21_S361	Akk	A21	Abx2	S16	2	F	Akk_Abx2_S16_2_F	0.492	0.5189
A21_S362	Akk	A21	Abx2	S16	3	F	Akk_Abx2_S16_3_F	0.499	0.5308
A21_S363	Akk	A21	Abx2	S24	2	F	Akk_Abx2_S24_2_F	0.437	0.4546
A21_S364	Akk	A21	Abx2	S24	3	F	Akk_Abx2_S24_3_F	0.444	0.4464
A21_S365	Akk	A21	Abx3	S11	2	F	Akk_Abx3_S11_2_F	0.663	0.4748
A21_S366	Akk	A21	Abx3	S11	3	F	Akk_Abx3_S11_3_F	0.622	0.4785
A21_S367	Akk	A21	Abx3	S19	2	F	Akk_Abx3_S19_2_F	0.56	0.4546
A21_S368	Akk	A21	Abx3	S19	3	F	Akk_Abx3_S19_3_F	0.546	0.4517
A21_S369	Akk	A21	Abx4	S03	2	F	Akk_Abx4_S03_2_F	0.562	0.5653
A21_S370	Akk	A21	Abx4	S03	3	F	Akk_Abx4_S03_3_F	0.55	0.4856
A21_S371	Akk	A21	Abx4	S13	2	F	Akk_Abx4_S13_2_F	0.48	0.5022
A21_S372	Akk	A21	Abx4	S13	3	F	Akk_Abx4_S13_3_F	0.537	0.5166
A21_S373	Akk	A21	Abx2	S17	2	F	Akk_Abx2_S17_2_F	0.508	0.5239
A21_S374	Akk	A21	Abx2	S17	3	F	Akk_Abx2_S17_3_F	0.545	0.5236
A21_S375	Akk	A21	Abx3	S01	2	F	Akk_Abx3_S01_2_F	0.394	0.4572
A21_S376	Akk	A21	Abx3	S01	3	F	Akk_Abx3_S01_3_F	0.426	0.5513
A21_S377	Akk	A21	Abx3	S12	2	F	Akk_Abx3_S12_2_F	0.67	0.5129
A21_S378	Akk	A21	Abx3	S12	3	F	Akk_Abx3_S12_3_F	0.668	0.4967
A21_S379	Akk	A21	Abx3	S20	2	F	Akk_Abx3_S20_2_F	0.58	0.5057
A21_S380	Akk	A21	Abx3	S20	3	F	Akk_Abx3_S20_3_F	0.595	0.5232
A21_S381	Akk	A21	Abx4	S05	2	F	Akk_Abx4_S05_2_F	0.543	0.5968
A21_S382	Akk	A21	Abx4	S05	3	F	Akk_Abx4_S05_3_F	0.554	0.5053
A21_S383	Akk	A21	Abx4	S14	2	F	Akk_Abx4_S14_2_F	0.355	0.4899
A21_S384	Akk	A21	Abx4	S14	3	F	Akk_Abx4_S14_3_F	0.44	0.4996
A22_S001	Akk	A22	Abx10	S12	2	F	Akk_Abx10_S12_2_F	0.516	0.4623
A22_S002	Akk	A22	Abx10	S12	3	F	Akk_Abx10_S12_3_F	0.499	0.4738
A22_S003	Akk	A22	Abx10	S21	2	F	Akk_Abx10_S21_2_F	0.614	0.4615
A22_S004	Akk	A22	Abx10	S21	3	F	Akk_Abx10_S21_3_F	0.61	0.4564
A22_S005	Akk	A22	Abx11	S07	2	F	Akk_Abx11_S07_2_F	0.471	0.4167
A22_S006	Akk	A22	Abx11	S07	3	F	Akk_Abx11_S07_3_F	0.45	0.4186
A22_S007	Akk	A22	Abx11	S15	2	F	Akk_Abx11_S15_2_F	0.334	0.4013
A22_S008	Akk	A22	Abx11	S15	3	F	Akk_Abx11_S15_3_F	0.365	0.4045
A22_S009	Akk	A22	Abx12	S01	2	F	Akk_Abx12_S01_2_F	0.406	0.3824
A22_S010	Akk	A22	Abx12	S01	3	F	Akk_Abx12_S01_3_F	0.382	0.3733
A22_S011	Akk	A22	Abx12	S16	2	F	Akk_Abx12_S16_2_F	0.398	0.3923
A22_S012	Akk	A22	Abx12	S16	3	F	Akk_Abx12_S16_3_F	0.397	0.3871
A22_S013	Akk	A22	Abx10	S13	2	F	Akk_Abx10_S13_2_F	0.461	0.4836
A22_S014	Akk	A22	Abx10	S13	3	F	Akk_Abx10_S13_3_F	0.45	0.4524
A22_S015	Akk	A22	Abx10	S22	2	F	Akk_Abx10_S22_2_F	0.573	0.4419
A22_S016	Akk	A22	Abx10	S22	3	F	Akk_Abx10_S22_3_F	0.567	0.4298
A22_S017	Akk	A22	Abx11	S08	2	F	Akk_Abx11_S08_2_F	0.47	0.4236
A22_S018	Akk	A22	Abx11	S08	3	F	Akk_Abx11_S08_3_F	0.463	0.4286
A22_S019	Akk	A22	Abx11	S16	2	F	Akk_Abx11_S16_2_F	0.425	0.3985
A22_S020	Akk	A22	Abx11	S16	3	F	Akk_Abx11_S16_3_F	0.418	0.4153
A22_S021	Akk	A22	Abx12	S08	2	F	Akk_Abx12_S08_2_F	0.465	0.3776
A22_S022	Akk	A22	Abx12	S08	3	F	Akk_Abx12_S08_3_F	0.432	0.3725
A22_S023	Akk	A22	Abx12	S17	2	F	Akk_Abx12_S17_2_F	0.481	0.4006
A22_S024	Akk	A22	Abx12	S17	3	F	Akk_Abx12_S17_3_F	0.531	0.38
A22_S025	Akk	A22	Abx10	S14	2	F	Akk_Abx10_S14_2_F	0.435	0.4491
A22_S026	Akk	A22	Abx10	S14	3	F	Akk_Abx10_S14_3_F	0.441	0.452
A22_S027	Akk	A22	Abx10	S23	2	F	Akk_Abx10_S23_2_F	0.348	0.4808
A22_S028	Akk	A22	Abx10	S23	3	F	Akk_Abx10_S23_3_F	0.342	0.4947
A22_S029	Akk	A22	Abx11	S09	2	F	Akk_Abx11_S09_2_F	0.378	0.4341
A22_S030	Akk	A22	Abx11	S09	3	F	Akk_Abx11_S09_3_F	0.379	0.4412
A22_S031	Akk	A22	Abx11	S17	2	F	Akk_Abx11_S17_2_F	0.422	0.3827
A22_S032	Akk	A22	Abx11	S17	3	F	Akk_Abx11_S17_3_F	0.396	0.3728
A22_S033	Akk	A22	Abx12	S09	2	F	Akk_Abx12_S09_2_F	0.38	0.4062
A22_S034	Akk	A22	Abx12	S09	3	F	Akk_Abx12_S09_3_F	0.366	0.4104
A22_S035	Akk	A22	Abx12	S20	2	F	Akk_Abx12_S20_2_F	0.513	0.394
A22_S036	Akk	A22	Abx12	S20	3	F	Akk_Abx12_S20_3_F	0.548	0.3885
A22_S037	Akk	A22	Abx10	S15	2	F	Akk_Abx10_S15_2_F	0.349	0.478
A22_S038	Akk	A22	Abx10	S15	3	F	Akk_Abx10_S15_3_F	0.335	0.4685
A22_S039	Akk	A22	Abx10	S24	2	F	Akk_Abx10_S24_2_F	0.498	0.4558
A22_S040	Akk	A22	Abx10	S24	3	F	Akk_Abx10_S24_3_F	0.481	0.4555
A22_S041	Akk	A22	Abx11	S10	2	F	Akk_Abx11_S10_2_F	0.394	0.366
A22_S042	Akk	A22	Abx11	S10	3	F	Akk_Abx11_S10_3_F	0.409	0.3674
A22_S043	Akk	A22	Abx11	S19	2	F	Akk_Abx11_S19_2_F	0.375	0.383
A22_S044	Akk	A22	Abx11	S19	3	F	Akk_Abx11_S19_3_F	0.359	0.351
A22_S045	Akk	A22	Abx12	S11	2	F	Akk_Abx12_S11_2_F	0.533	0.4821
A22_S046	Akk	A22	Abx12	S11	3	F	Akk_Abx12_S11_3_F	0.535	0.4697
A22_S047	Akk	A22	Abx12	S21	2	F	Akk_Abx12_S21_2_F	0.511	0.4323
A22_S048	Akk	A22	Abx12	S21	3	F	Akk_Abx12_S21_3_F	0.53	0.4677
A22_S049	Akk	A22	Abx10	S16	2	F	Akk_Abx10_S16_2_F	0.341	0.4894
A22_S050	Akk	A22	Abx10	S16	3	F	Akk_Abx10_S16_3_F	0.342	0.5019
A22_S051	Akk	A22	Abx11	S01	2	F	Akk_Abx11_S01_2_F	0.458	0.437
A22_S052	Akk	A22	Abx11	S01	3	F	Akk_Abx11_S01_3_F	0.453	0.422
A22_S053	Akk	A22	Abx11	S11	2	F	Akk_Abx11_S11_2_F	0.424	0.4251
A22_S054	Akk	A22	Abx11	S11	3	F	Akk_Abx11_S11_3_F	0.436	0.4347
A22_S055	Akk	A22	Abx11	S20	2	F	Akk_Abx11_S20_2_F	0.515	0.4391
A22_S056	Akk	A22	Abx11	S20	3	F	Akk_Abx11_S20_3_F	0.546	0.4485
A22_S057	Akk	A22	Abx12	S12	2	F	Akk_Abx12_S12_2_F	0.496	0.403
A22_S058	Akk	A22	Abx12	S12	3	F	Akk_Abx12_S12_3_F	0.494	0.3802
A22_S059	Akk	A22	Abx12	S22	2	F	Akk_Abx12_S22_2_F	0.451	0.39
A22_S060	Akk	A22	Abx12	S22	3	F	Akk_Abx12_S22_3_F	0.469	0.3734
A22_S061	Akk	A22	Abx10	S17	2	F	Akk_Abx10_S17_2_F	0.45	0.4751
A22_S062	Akk	A22	Abx10	S17	3	F	Akk_Abx10_S17_3_F	0.467	0.4564
A22_S063	Akk	A22	Abx11	S04	2	F	Akk_Abx11_S04_2_F	0.367	0.4239
A22_S064	Akk	A22	Abx11	S04	3	F	Akk_Abx11_S04_3_F	0.364	0.4326
A22_S065	Akk	A22	Abx11	S12	2	F	Akk_Abx11_S12_2_F	0.345	0.4248
A22_S066	Akk	A22	Abx11	S12	3	F	Akk_Abx11_S12_3_F	0.366	0.4332
A22_S067	Akk	A22	Abx11	S21	2	F	Akk_Abx11_S21_2_F	0.518	0.4567
A22_S068	Akk	A22	Abx11	S21	3	F	Akk_Abx11_S21_3_F	0.524	0.4389
A22_S069	Akk	A22	Abx12	S13	2	F	Akk_Abx12_S13_2_F	0.398	0.4279
A22_S070	Akk	A22	Abx12	S13	3	F	Akk_Abx12_S13_3_F	0.4	0.422
A22_S071	Akk	A22	Abx12	S24	2	F	Akk_Abx12_S24_2_F	0.402	0.398
A22_S072	Akk	A22	Abx12	S24	3	F	Akk_Abx12_S24_3_F	0.416	0.3854
A22_S073	Akk	A22	Abx10	S19	2	F	Akk_Abx10_S19_2_F	0.429	0.4832
A22_S074	Akk	A22	Abx10	S19	3	F	Akk_Abx10_S19_3_F	0.414	0.4819
A22_S075	Akk	A22	Abx11	S05	2	F	Akk_Abx11_S05_2_F	0.56	0.4672
A22_S076	Akk	A22	Abx11	S05	3	F	Akk_Abx11_S05_3_F	0.544	0.4542
A22_S077	Akk	A22	Abx11	S13	2	F	Akk_Abx11_S13_2_F	0.427	0.4155
A22_S078	Akk	A22	Abx11	S13	3	F	Akk_Abx11_S13_3_F	0.414	0.4049
A22_S079	Akk	A22	Abx11	S22	2	F	Akk_Abx11_S22_2_F	0.446	0.4105
A22_S080	Akk	A22	Abx11	S22	3	F	Akk_Abx11_S22_3_F	0.455	0.4004
A22_S081	Akk	A22	Abx12	S14	2	F	Akk_Abx12_S14_2_F	0.396	0.4119
A22_S082	Akk	A22	Abx12	S14	3	F	Akk_Abx12_S14_3_F	0.348	0.4071
A22_S083	Akk	A22	Abx7	S11	2	F	Akk_Abx7_S11_2_F	0.536	0.4399
A22_S084	Akk	A22	Abx7	S11	3	F	Akk_Abx7_S11_3_F	0.532	0.4396
A22_S085	Akk	A22	Abx10	S20	2	F	Akk_Abx10_S20_2_F	0.572	0.4873
A22_S086	Akk	A22	Abx10	S20	3	F	Akk_Abx10_S20_3_F	0.554	0.5073
A22_S087	Akk	A22	Abx11	S06	2	F	Akk_Abx11_S06_2_F	0.433	0.4001
A22_S088	Akk	A22	Abx11	S06	3	F	Akk_Abx11_S06_3_F	0.434	0.4091
A22_S089	Akk	A22	Abx11	S14	2	F	Akk_Abx11_S14_2_F	0.389	0.4382
A22_S090	Akk	A22	Abx11	S14	3	F	Akk_Abx11_S14_3_F	0.396	0.4322
A22_S091	Akk	A22	Abx11	S24	2	F	Akk_Abx11_S24_2_F	0.349	0.4325
A22_S092	Akk	A22	Abx11	S24	3	F	Akk_Abx11_S24_3_F	0.371	0.4183
A22_S093	Akk	A22	Abx12	S15	2	F	Akk_Abx12_S15_2_F	0.523	0.4779
A22_S094	Akk	A22	Abx12	S15	3	F	Akk_Abx12_S15_3_F	0.516	0.472
A22_S095	Akk	A22	Abx7	S12	2	F	Akk_Abx7_S12_2_F	0.559	0.4115
A22_S096	Akk	A22	Abx7	S12	3	F	Akk_Abx7_S12_3_F	0.586	0.4129
A22_S097	Akk	A22	M	S01S08	3	F	Akk_M_S01S08_3_F	0.469	0.4881
A22_S098	Akk	A22	M	S08S11	3	F	Akk_M_S08S11_3_F	0.467	0.5165
A22_S099	Akk	A22	Abx69	S01	3	F	Akk_Abx69_S01_3_F	0.329	0.3657
A22_S100	Akk	A22	M	S01S08	3	B	Akk_M_S01S08_3_B	0.469	0.4881
A22_S101	Akk	A22	M	S08S11	3	B	Akk_M_S08S11_3_B	0.467	0.5165
A22_S102	Akk	A22	Abx69	S01	3	B	Akk_Abx69_S01_3_B	0.329	0.3657
A22_S103	Akk	A22	Abx10	S12	1	rB	Akk_Abx10_S12_2_rB	0.497	0.465
A22_S104	Akk	A22	Abx10	S21	1	rB	Akk_Abx10_S21_2_rB	0.609	0.4733
A22_S105	Akk	A22	Abx11	S07	1	rB	Akk_Abx11_S07_2_rB	0.458	0.4184
A22_S106	Akk	A22	Abx11	S15	1	rB	Akk_Abx11_S15_2_rB	0.339	0.3896
A22_S107	Akk	A22	Abx12	S01	1	rB	Akk_Abx12_S01_2_rB	0.414	0.3867
A22_S108	Akk	A22	Abx12	S16	1	rB	Akk_Abx12_S16_2_rB	0.397	0.3872
A22_S109	Akk	A22	M	S01S11	3	F	Akk_M_S01S11_3_F	0.45	0.511
A22_S110	Akk	A22	M	S08S12	3	F	Akk_M_S08S12_3_F	0.463	0.5397
A22_S111	Akk	A22	Abx69	S08	3	F	Akk_Abx69_S08_3_F	0.426	0.499
A22_S112	Akk	A22	M	S01S11	3	B	Akk_M_S01S11_3_B	0.45	0.511
A22_S113	Akk	A22	M	S08S12	3	B	Akk_M_S08S12_3_B	0.463	0.5397
A22_S114	Akk	A22	Abx69	S08	3	B	Akk_Abx69_S08_3_B	0.426	0.499
A22_S115	Akk	A22	Abx10	S13	1	rB	Akk_Abx10_S13_2_rB	0.446	0.4873
A22_S116	Akk	A22	Abx10	S22	1	rB	Akk_Abx10_S22_2_rB	0.547	0.4387
A22_S117	Akk	A22	Abx11	S08	1	rB	Akk_Abx11_S08_2_rB	0.462	0.4494
A22_S118	Akk	A22	Abx11	S16	1	rB	Akk_Abx11_S16_2_rB	0.451	0.4156
A22_S119	Akk	A22	Abx12	S08	1	rB	Akk_Abx12_S08_2_rB	0.441	0.4074
A22_S120	Akk	A22	Abx12	S17	1	rB	Akk_Abx12_S17_2_rB	0.507	0.3963
A22_S121	Akk	A22	M	S01S12	3	F	Akk_M_S01S12_3_F	0.417	0.5238
A22_S122	Akk	A22	M	S08S13	3	F	Akk_M_S08S13_3_F	0.474	0.56
A22_S123	Akk	A22	Abx69	S11	3	F	Akk_Abx69_S11_3_F	0.301	0.3803
A22_S124	Akk	A22	M	S01S12	3	B	Akk_M_S01S12_3_B	0.417	0.5238
A22_S125	Akk	A22	M	S08S13	3	B	Akk_M_S08S13_3_B	0.474	0.56
A22_S126	Akk	A22	Abx69	S11	3	B	Akk_Abx69_S11_3_B	0.301	0.3803
A22_S127	Akk	A22	Abx10	S14	1	rB	Akk_Abx10_S14_2_rB	0.428	0.4642
A22_S128	Akk	A22	Abx10	S23	1	rB	Akk_Abx10_S23_2_rB	0.354	0.4937
A22_S129	Akk	A22	Abx11	S09	1	rB	Akk_Abx11_S09_2_rB	0.376	0.431
A22_S130	Akk	A22	Abx11	S17	1	rB	Akk_Abx11_S17_2_rB	0.403	0.4315
A22_S131	Akk	A22	Abx12	S09	1	rB	Akk_Abx12_S09_2_rB	0.356	0.4127
A22_S132	Akk	A22	Abx12	S20	1	rB	Akk_Abx12_S20_2_rB	0.548	0.4133
A22_S133	Akk	A22	M	S01S13	3	F	Akk_M_S01S13_3_F	0.415	0.5221
A22_S134	Akk	A22	M	S08S16	3	F	Akk_M_S08S16_3_F	0.487	0.5758
A22_S135	Akk	A22	Abx69	S12	3	F	Akk_Abx69_S12_3_F	0.383	0.3903
A22_S136	Akk	A22	M	S01S13	3	B	Akk_M_S01S13_3_B	0.415	0.5221
A22_S137	Akk	A22	M	S08S16	3	B	Akk_M_S08S16_3_B	0.487	0.5758
A22_S138	Akk	A22	Abx69	S12	3	B	Akk_Abx69_S12_3_B	0.383	0.3903
A22_S139	Akk	A22	Abx10	S15	1	rB	Akk_Abx10_S15_2_rB	0.342	0.5248
A22_S140	Akk	A22	Abx10	S24	1	rB	Akk_Abx10_S24_2_rB	0.483	0.4582
A22_S141	Akk	A22	Abx11	S10	1	rB	Akk_Abx11_S10_2_rB	0.375	0.3795
A22_S142	Akk	A22	Abx11	S19	1	rB	Akk_Abx11_S19_2_rB	0.361	0.3937
A22_S143	Akk	A22	Abx12	S11	1	rB	Akk_Abx12_S11_2_rB	0.54	0.4841
A22_S144	Akk	A22	Abx12	S21	1	rB	Akk_Abx12_S21_2_rB	0.506	0.4396
A22_S145	Akk	A22	M	S01S16	3	F	Akk_M_S01S16_3_F	0.42	0.5372
A22_S146	Akk	A22	M	S12S13	3	F	Akk_M_S12S13_3_F	0.421	0.5413
A22_S147	Akk	A22	Abx69	S13	3	F	Akk_Abx69_S13_3_F	0.381	0.4802
A22_S148	Akk	A22	M	S01S16	3	B	Akk_M_S01S16_3_B	0.42	0.5372
A22_S149	Akk	A22	M	S12S13	3	B	Akk_M_S12S13_3_B	0.421	0.5413
A22_S150	Akk	A22	Abx69	S13	3	B	Akk_Abx69_S13_3_B	0.381	0.4802
A22_S151	Akk	A22	Abx10	S16	1	rB	Akk_Abx10_S16_2_rB	0.357	0.5084
A22_S152	Akk	A22	Abx11	S01	1	rB	Akk_Abx11_S01_2_rB	0.457	0.4409
A22_S153	Akk	A22	Abx11	S11	1	rB	Akk_Abx11_S11_2_rB	0.419	0.4374
A22_S154	Akk	A22	Abx11	S20	1	rB	Akk_Abx11_S20_2_rB	0.52	0.4598
A22_S155	Akk	A22	Abx12	S12	1	rB	Akk_Abx12_S12_2_rB	0.523	0.41
A22_S156	Akk	A22	Abx12	S22	1	rB	Akk_Abx12_S22_2_rB	0.458	0.3883
A22_S157	Akk	A22	M	S11S12	3	F	Akk_M_S11S12_3_F	0.434	0.5269
A22_S158	Akk	A22	M	S12S16	3	F	Akk_M_S12S16_3_F	0.437	0.5588
A22_S159	Akk	A22	Abx69	S16	3	F	Akk_Abx69_S16_3_F	0.37	0.4703
A22_S160	Akk	A22	M	S11S12	3	B	Akk_M_S11S12_3_B	0.434	0.5269
A22_S161	Akk	A22	M	S12S16	3	B	Akk_M_S12S16_3_B	0.437	0.5588
A22_S162	Akk	A22	Abx69	S16	3	B	Akk_Abx69_S16_3_B	0.37	0.4703
A22_S163	Akk	A22	Abx10	S17	1	rB	Akk_Abx10_S17_2_rB	0.458	0.4899
A22_S164	Akk	A22	Abx11	S04	1	rB	Akk_Abx11_S04_2_rB	0.358	0.421
A22_S165	Akk	A22	Abx11	S12	1	rB	Akk_Abx11_S12_2_rB	0.352	0.4398
A22_S166	Akk	A22	Abx11	S21	1	rB	Akk_Abx11_S21_2_rB	0.488	0.444
A22_S167	Akk	A22	Abx12	S13	1	rB	Akk_Abx12_S13_2_rB	0.394	0.4263
A22_S168	Akk	A22	Abx12	S24	1	rB	Akk_Abx12_S24_2_rB	0.404	0.4117
A22_S169	Akk	A22	M	S11S13	3	F	Akk_M_S11S13_3_F	0.434	0.5854
A22_S170	Akk	A22	M	S13S16	3	F	Akk_M_S13S16_3_F	0.43	0.5694
A22_S171	Akk	A22	Abx69	S20	3	F	Akk_Abx69_S20_3_F	0.387	0.4788
A22_S172	Akk	A22	M	S11S13	3	B	Akk_M_S11S13_3_B	0.434	0.5854
A22_S173	Akk	A22	M	S13S16	3	B	Akk_M_S13S16_3_B	0.43	0.5694
A22_S174	Akk	A22	Abx69	S20	3	B	Akk_Abx69_S20_3_B	0.387	0.4788
A22_S175	Akk	A22	Abx10	S19	1	rB	Akk_Abx10_S19_2_rB	0.4	0.4915
A22_S176	Akk	A22	Abx11	S05	1	rB	Akk_Abx11_S05_2_rB	0.553	0.4682
A22_S177	Akk	A22	Abx11	S13	1	rB	Akk_Abx11_S13_2_rB	0.398	0.4251
A22_S178	Akk	A22	Abx11	S22	1	rB	Akk_Abx11_S22_2_rB	0.436	0.4033
A22_S179	Akk	A22	Abx12	S14	1	rB	Akk_Abx12_S14_2_rB	0.399	0.406
A22_S180	Akk	A22	Abx7	S11	1	rB	Akk_Abx7_S11_2_rB	0.513	0.4425
A22_S181	Akk	A22	M	S11S16	3	F	Akk_M_S11S16_3_F	0.435	0.5535
A22_S182	Akk	A22	M	Mix	3	F	Akk_M_Mix_3_F	0.455	0.5505
A22_S183	Akk	A22	Abx69	S21	3	F	Akk_Abx69_S21_3_F	0.357	0.4376
A22_S184	Akk	A22	M	S11S16	3	B	Akk_M_S11S16_3_B	0.435	0.5535
A22_S185	Akk	A22	M	Mix	3	B	Akk_M_Mix_3_B	0.455	0.5505
A22_S186	Akk	A22	Abx69	S21	3	B	Akk_Abx69_S21_3_B	0.357	0.4376
A22_S187	Akk	A22	Abx10	S20	1	rB	Akk_Abx10_S20_2_rB	0.552	0.5296
A22_S188	Akk	A22	Abx11	S06	1	rB	Akk_Abx11_S06_2_rB	0.426	0.4011
A22_S189	Akk	A22	Abx11	S14	1	rB	Akk_Abx11_S14_2_rB	0.42	0.4383
A22_S190	Akk	A22	Abx11	S24	1	rB	Akk_Abx11_S24_2_rB	0.348	0.4449
A22_S191	Akk	A22	Abx12	S15	1	rB	Akk_Abx12_S15_2_rB	0.544	0.4994
A22_S192	Akk	A22	Abx7	S12	1	rB	Akk_Abx7_S12_2_rB	0.544	0.4076
A22_S193	Akk	A22	C	S01	1	rB	Akk_C_S01_2_rB	0.584	0.4524
A22_S194	Akk	A22	C	S10	1	rB	Akk_C_S10_2_rB	0.511	0.4703
A22_S195	Akk	A22	C	S18	1	rB	Akk_C_S18_2_rB	0.598	0.5023
A22_S196	Akk	A22	Abx1	S03	1	rB	Akk_Abx1_S03_2_rB	0.555	0.5341
A22_S197	Akk	A22	Abx1	S14	1	rB	Akk_Abx1_S14_2_rB	0.638	0.4978
A22_S198	Akk	A22	Abx1	S24	1	rB	Akk_Abx1_S24_2_rB	0.52	0.4604
A22_S199	Akk	A22	Abx2	S10	1	rB	Akk_Abx2_S10_2_rB	0.405	0.4584
A22_S200	Akk	A22	Abx2	S18	1	rB	Akk_Abx2_S18_2_rB	0.563	0.4621
A22_S201	Akk	A22	Abx3	S02	1	rB	Akk_Abx3_S02_2_rB	0.568	0.4837
A22_S202	Akk	A22	Abx3	S13	1	rB	Akk_Abx3_S13_2_rB	0.547	0.4602
A22_S203	Akk	A22	Abx3	S21	1	rB	Akk_Abx3_S21_2_rB	0.359	0.5393
A22_S204	Akk	A22	Abx4	S06	1	rB	Akk_Abx4_S06_2_rB	0.511	0.4981
A22_S205	Akk	A22	C	S02	1	rB	Akk_C_S02_2_rB	0.511	0.4978
A22_S206	Akk	A22	C	S11	1	rB	Akk_C_S11_2_rB	0.541	0.4832
A22_S207	Akk	A22	C	S20	1	rB	Akk_C_S20_2_rB	0.504	0.4498
A22_S208	Akk	A22	Abx1	S05	1	rB	Akk_Abx1_S05_2_rB	0.58	0.5043
A22_S209	Akk	A22	Abx1	S15	1	rB	Akk_Abx1_S15_2_rB	0.577	0.4893
A22_S210	Akk	A22	Abx2	S01	1	rB	Akk_Abx2_S01_2_rB	0.476	0.4986
A22_S211	Akk	A22	Abx2	S11	1	rB	Akk_Abx2_S11_2_rB	0.51	0.5077
A22_S212	Akk	A22	Abx2	S19	1	rB	Akk_Abx2_S19_2_rB	0.456	0.4923
A22_S213	Akk	A22	Abx3	S03	1	rB	Akk_Abx3_S03_2_rB	0.636	0.5127
A22_S214	Akk	A22	Abx3	S14	1	rB	Akk_Abx3_S14_2_rB	0.523	0.5349
A22_S215	Akk	A22	Abx3	S22	1	rB	Akk_Abx3_S22_2_rB	0.529	0.5392
A22_S216	Akk	A22	Abx4	S08	1	rB	Akk_Abx4_S08_2_rB	0.475	0.5297
A22_S217	Akk	A22	C	S03	1	rB	Akk_C_S03_2_rB	0.662	0.5612
A22_S218	Akk	A22	C	S12	1	rB	Akk_C_S12_2_rB	0.529	0.4947
A22_S219	Akk	A22	C	S21	1	rB	Akk_C_S21_2_rB	0.376	0.499
A22_S220	Akk	A22	Abx1	S08	1	rB	Akk_Abx1_S08_2_rB	0.477	0.498
A22_S221	Akk	A22	Abx1	S16	1	rB	Akk_Abx1_S16_2_rB	0.602	0.4979
A22_S222	Akk	A22	Abx2	S02	1	rB	Akk_Abx2_S02_2_rB	0.551	0.4781
A22_S223	Akk	A22	Abx2	S12	1	rB	Akk_Abx2_S12_2_rB	0.429	0.5025
A22_S224	Akk	A22	Abx2	S20	1	rB	Akk_Abx2_S20_2_rB	0.524	0.4521
A22_S225	Akk	A22	Abx3	S05	1	rB	Akk_Abx3_S05_2_rB	0.597	0.5444
A22_S226	Akk	A22	Abx3	S15	1	rB	Akk_Abx3_S15_2_rB	0.435	0.5475
A22_S227	Akk	A22	Abx3	S23	1	rB	Akk_Abx3_S23_2_rB	0.428	0.5543
A22_S228	Akk	A22	Abx4	S09	1	rB	Akk_Abx4_S09_2_rB	0.45	0.4496
A22_S229	Akk	A22	C	S04	1	rB	Akk_C_S04_2_rB	0.547	0.5147
A22_S230	Akk	A22	C	S13	1	rB	Akk_C_S13_2_rB	0.462	0.4882
A22_S231	Akk	A22	C	S22	1	rB	Akk_C_S22_2_rB	0.422	0.4932
A22_S232	Akk	A22	Abx1	S09	1	rB	Akk_Abx1_S09_2_rB	0.421	0.4768
A22_S233	Akk	A22	Abx1	S17	1	rB	Akk_Abx1_S17_2_rB	0.529	0.4966
A22_S234	Akk	A22	Abx2	S03	1	rB	Akk_Abx2_S03_2_rB	0.517	0.5128
A22_S235	Akk	A22	Abx2	S13	1	rB	Akk_Abx2_S13_2_rB	0.422	0.5154
A22_S236	Akk	A22	Abx2	S21	1	rB	Akk_Abx2_S21_2_rB	0.341	0.5226
A22_S237	Akk	A22	Abx3	S08	1	rB	Akk_Abx3_S08_2_rB	0.566	0.5693
A22_S238	Akk	A22	Abx3	S16	1	rB	Akk_Abx3_S16_2_rB	0.437	0.4694
A22_S239	Akk	A22	Abx3	S24	1	rB	Akk_Abx3_S24_2_rB	0.448	0.5456
A22_S240	Akk	A22	Abx4	S10	1	rB	Akk_Abx4_S10_2_rB	0.486	0.4701
A22_S241	Akk	A22	C	S05	1	rB	Akk_C_S05_2_rB	0.596	0.5088
A22_S242	Akk	A22	C	S14	1	rB	Akk_C_S14_2_rB	0.494	0.4726
A22_S243	Akk	A22	C	S23	1	rB	Akk_C_S23_2_rB	0.439	0.5081
A22_S244	Akk	A22	Abx1	S10	1	rB	Akk_Abx1_S10_2_rB	0.396	0.4692
A22_S245	Akk	A22	Abx1	S20	1	rB	Akk_Abx1_S20_2_rB	0.53	0.5038
A22_S246	Akk	A22	Abx2	S05	1	rB	Akk_Abx2_S05_2_rB	0.516	0.5049
A22_S247	Akk	A22	Abx2	S14	1	rB	Akk_Abx2_S14_2_rB	0.38	0.5018
A22_S248	Akk	A22	Abx2	S22	1	rB	Akk_Abx2_S22_2_rB	0.478	0.503
A22_S249	Akk	A22	Abx3	S09	1	rB	Akk_Abx3_S09_2_rB	0.403	0.5346
A22_S250	Akk	A22	Abx3	S17	1	rB	Akk_Abx3_S17_2_rB	0.563	0.4855
A22_S251	Akk	A22	Abx4	S01	1	rB	Akk_Abx4_S01_2_rB	0.649	0.5325
A22_S252	Akk	A22	Abx4	S11	1	rB	Akk_Abx4_S11_2_rB	0.548	0.5051
A22_S253	Akk	A22	C	S06	1	rB	Akk_C_S06_2_rB	0.601	0.4973
A22_S254	Akk	A22	C	S15	1	rB	Akk_C_S15_2_rB	0.526	0.5372
A22_S255	Akk	A22	C	S24	1	rB	Akk_C_S24_2_rB	0.688	0.4941
A22_S256	Akk	A22	Abx1	S11	1	rB	Akk_Abx1_S11_2_rB	0.52	0.5154
A22_S257	Akk	A22	Abx1	S21	1	rB	Akk_Abx1_S21_2_rB	0.352	0.538
A22_S258	Akk	A22	Abx2	S06	1	rB	Akk_Abx2_S06_2_rB	0.472	0.5586
A22_S259	Akk	A22	Abx2	S15	1	rB	Akk_Abx2_S15_2_rB	0.424	0.5276
A22_S260	Akk	A22	Abx2	S23	1	rB	Akk_Abx2_S23_2_rB	0.331	0.5125
A22_S261	Akk	A22	Abx3	S10	1	rB	Akk_Abx3_S10_2_rB	0.464	0.4132
A22_S262	Akk	A22	Abx3	S18	1	rB	Akk_Abx3_S18_2_rB	0.501	0.4608
A22_S263	Akk	A22	Abx4	S02	1	rB	Akk_Abx4_S02_2_rB	0.49	0.5434
A22_S264	Akk	A22	Abx4	S12	1	rB	Akk_Abx4_S12_2_rB	0.566	0.5363
A22_S265	Akk	A22	C	S08	1	rB	Akk_C_S08_2_rB	0.526	0.5619
A22_S266	Akk	A22	C	S16	1	rB	Akk_C_S16_2_rB	0.388	0.509
A22_S267	Akk	A22	Abx1	S01	1	rB	Akk_Abx1_S01_2_rB	0.484	0.4892
A22_S268	Akk	A22	Abx1	S12	1	rB	Akk_Abx1_S12_2_rB	0.564	0.4837
A22_S269	Akk	A22	Abx1	S22	1	rB	Akk_Abx1_S22_2_rB	0.507	0.5016
A22_S270	Akk	A22	Abx2	S08	1	rB	Akk_Abx2_S08_2_rB	0.437	0.4648
A22_S271	Akk	A22	Abx2	S16	1	rB	Akk_Abx2_S16_2_rB	0.394	0.5318
A22_S272	Akk	A22	Abx2	S24	1	rB	Akk_Abx2_S24_2_rB	0.419	0.4556
A22_S273	Akk	A22	Abx3	S11	1	rB	Akk_Abx3_S11_2_rB	0.608	0.5029
A22_S274	Akk	A22	Abx3	S19	1	rB	Akk_Abx3_S19_2_rB	0.572	0.4097
A22_S275	Akk	A22	Abx4	S03	1	rB	Akk_Abx4_S03_2_rB	0.567	0.4982
A22_S276	Akk	A22	Abx4	S13	1	rB	Akk_Abx4_S13_2_rB	0.451	0.4987
A22_S277	Akk	A22	C	S09	1	rB	Akk_C_S09_2_rB	0.474	0.4362
A22_S278	Akk	A22	C	S17	1	rB	Akk_C_S17_2_rB	0.559	0.461
A22_S279	Akk	A22	Abx1	S02	1	rB	Akk_Abx1_S02_2_rB	0.525	0.5039
A22_S280	Akk	A22	Abx1	S13	1	rB	Akk_Abx1_S13_2_rB	0.428	0.4753
A22_S281	Akk	A22	Abx1	S23	1	rB	Akk_Abx1_S23_2_rB	0.513	0.4867
A22_S282	Akk	A22	Abx2	S09	1	rB	Akk_Abx2_S09_2_rB	0.46	0.4696
A22_S283	Akk	A22	Abx2	S17	1	rB	Akk_Abx2_S17_2_rB	0.484	0.5195
A22_S284	Akk	A22	Abx3	S01	1	rB	Akk_Abx3_S01_2_rB	0.396	0.4845
A22_S285	Akk	A22	Abx3	S12	1	rB	Akk_Abx3_S12_2_rB	0.617	0.4561
A22_S286	Akk	A22	Abx3	S20	1	rB	Akk_Abx3_S20_2_rB	0.654	0.5097
A22_S287	Akk	A22	Abx4	S05	1	rB	Akk_Abx4_S05_2_rB	0.568	0.5647
A22_S288	Akk	A22	Abx4	S14	1	rB	Akk_Abx4_S14_2_rB	0.365	0.4843
A22_S289	Akk	A22	Abx4	S15	1	rB	Akk_Abx4_S15_2_rB	0.545	0.4831
A22_S290	Akk	A22	Abx4	S24	1	rB	Akk_Abx4_S24_2_rB	0.437	0.4706
A22_S291	Akk	A22	Abx5	S10	1	rB	Akk_Abx5_S10_2_rB	0.481	0.4035
A22_S292	Akk	A22	Abx5	S18	1	rB	Akk_Abx5_S18_2_rB	0.432	0.4465
A22_S293	Akk	A22	Abx6	S03	1	rB	Akk_Abx6_S03_2_rB	0.641	0.4406
A22_S294	Akk	A22	Abx6	S11	1	rB	Akk_Abx6_S11_2_rB	0.554	0.4859
A22_S295	Akk	A22	Abx6	S19	1	rB	Akk_Abx6_S19_2_rB	0.443	0.4329
A22_S296	Akk	A22	Abx7	S05	1	rB	Akk_Abx7_S05_2_rB	0.585	0.4403
A22_S297	Akk	A22	Abx8	S05	1	rB	Akk_Abx8_S05_2_rB	0.583	0.4303
A22_S298	Akk	A22	Abx8	S15	1	rB	Akk_Abx8_S15_2_rB	0.337	0.4344
A22_S299	Akk	A22	Abx8	S24	1	rB	Akk_Abx8_S24_2_rB	0.447	0.4274
A22_S300	Akk	A22	Abx9	S16	1	rB	Akk_Abx9_S16_2_rB	0.24	0.3735
A22_S301	Akk	A22	Abx4	S16	1	rB	Akk_Abx4_S16_2_rB	0.326	0.4771
A22_S302	Akk	A22	Abx5	S01	1	rB	Akk_Abx5_S01_2_rB	0.503	0.377
A22_S303	Akk	A22	Abx5	S11	1	rB	Akk_Abx5_S11_2_rB	0.536	0.4639
A22_S304	Akk	A22	Abx5	S20	1	rB	Akk_Abx5_S20_2_rB	0.481	0.4463
A22_S305	Akk	A22	Abx6	S04	1	rB	Akk_Abx6_S04_2_rB	0.456	0.4636
A22_S306	Akk	A22	Abx6	S12	1	rB	Akk_Abx6_S12_2_rB	0.493	0.457
A22_S307	Akk	A22	Abx6	S20	1	rB	Akk_Abx6_S20_2_rB	0.527	0.4315
A22_S308	Akk	A22	Abx7	S20	1	rB	Akk_Abx7_S20_2_rB	0.402	0.4684
A22_S309	Akk	A22	Abx8	S07	1	rB	Akk_Abx8_S07_2_rB	0.514	0.3954
A22_S310	Akk	A22	Abx8	S16	1	rB	Akk_Abx8_S16_2_rB	0.395	0.4356
A22_S311	Akk	A22	Abx9	S01	1	rB	Akk_Abx9_S01_2_rB	0.265	0.3617
A22_S312	Akk	A22	Abx10	S01	1	rB	Akk_Abx10_S01_2_rB	0.365	0.4557
A22_S313	Akk	A22	Abx4	S17	1	rB	Akk_Abx4_S17_2_rB	0.565	0.4563
A22_S314	Akk	A22	Abx5	S02	1	rB	Akk_Abx5_S02_2_rB	0.471	0.4805
A22_S315	Akk	A22	Abx5	S12	1	rB	Akk_Abx5_S12_2_rB	0.414	0.4503
A22_S316	Akk	A22	Abx5	S21	1	rB	Akk_Abx5_S21_2_rB	0.528	0.4577
A22_S317	Akk	A22	Abx6	S05	1	rB	Akk_Abx6_S05_2_rB	0.576	0.4739
A22_S318	Akk	A22	Abx6	S13	1	rB	Akk_Abx6_S13_2_rB	0.467	0.4791
A22_S319	Akk	A22	Abx6	S21	1	rB	Akk_Abx6_S21_2_rB	0.544	0.5293
A22_S320	Akk	A22	Abx7	S21	1	rB	Akk_Abx7_S21_2_rB	0.31	0.3728
A22_S321	Akk	A22	Abx8	S08	1	rB	Akk_Abx8_S08_2_rB	0.516	0.4356
A22_S322	Akk	A22	Abx8	S17	1	rB	Akk_Abx8_S17_2_rB	0.348	0.4279
A22_S323	Akk	A22	Abx9	S05	1	rB	Akk_Abx9_S05_2_rB	0.511	0.4992
A22_S324	Akk	A22	Abx10	S03	1	rB	Akk_Abx10_S03_2_rB	0.563	0.5171
A22_S325	Akk	A22	Abx4	S18	1	rB	Akk_Abx4_S18_2_rB	0.448	0.5143
A22_S326	Akk	A22	Abx5	S03	1	rB	Akk_Abx5_S03_2_rB	0.511	0.4381
A22_S327	Akk	A22	Abx5	S13	1	rB	Akk_Abx5_S13_2_rB	0.367	0.438
A22_S328	Akk	A22	Abx5	S22	1	rB	Akk_Abx5_S22_2_rB	0.566	0.4252
A22_S329	Akk	A22	Abx6	S06	1	rB	Akk_Abx6_S06_2_rB	0.606	0.4987
A22_S330	Akk	A22	Abx6	S14	1	rB	Akk_Abx6_S14_2_rB	0.509	0.472
A22_S331	Akk	A22	Abx6	S22	1	rB	Akk_Abx6_S22_2_rB	0.39	0.4807
A22_S332	Akk	A22	Abx7	S22	1	rB	Akk_Abx7_S22_2_rB	0.504	0.4641
A22_S333	Akk	A22	Abx8	S09	1	rB	Akk_Abx8_S09_2_rB	0.465	0.3728
A22_S334	Akk	A22	Abx8	S19	1	rB	Akk_Abx8_S19_2_rB	0.409	0.4613
A22_S335	Akk	A22	Abx9	S08	1	rB	Akk_Abx9_S08_2_rB	0.457	0.4818
A22_S336	Akk	A22	Abx10	S05	1	rB	Akk_Abx10_S05_2_rB	0.459	0.5308
A22_S337	Akk	A22	Abx4	S20	1	rB	Akk_Abx4_S20_2_rB	0.467	0.4679
A22_S338	Akk	A22	Abx5	S04	1	rB	Akk_Abx5_S04_2_rB	0.406	0.5058
A22_S339	Akk	A22	Abx5	S14	1	rB	Akk_Abx5_S14_2_rB	0.406	0.4217
A22_S340	Akk	A22	Abx5	S23	1	rB	Akk_Abx5_S23_2_rB	0.421	0.429
A22_S341	Akk	A22	Abx6	S07	1	rB	Akk_Abx6_S07_2_rB	0.599	0.5422
A22_S342	Akk	A22	Abx6	S15	1	rB	Akk_Abx6_S15_2_rB	0.562	0.522
A22_S343	Akk	A22	Abx6	S23	1	rB	Akk_Abx6_S23_2_rB	0.48	0.5076
A22_S344	Akk	A22	Abx7	S23	1	rB	Akk_Abx7_S23_2_rB	0.424	0.4366
A22_S345	Akk	A22	Abx8	S11	1	rB	Akk_Abx8_S11_2_rB	0.437	0.4458
A22_S346	Akk	A22	Abx8	S20	1	rB	Akk_Abx8_S20_2_rB	0.444	0.4549
A22_S347	Akk	A22	Abx9	S09	1	rB	Akk_Abx9_S09_2_rB	0.324	0.4495
A22_S348	Akk	A22	Abx10	S06	1	rB	Akk_Abx10_S06_2_rB	0.462	0.5356
A22_S349	Akk	A22	Abx4	S21	1	rB	Akk_Abx4_S21_2_rB	0.369	0.4848
A22_S350	Akk	A22	Abx5	S05	1	rB	Akk_Abx5_S05_2_rB	0.509	0.4951
A22_S351	Akk	A22	Abx5	S15	1	rB	Akk_Abx5_S15_2_rB	0.423	0.4844
A22_S352	Akk	A22	Abx5	S24	1	rB	Akk_Abx5_S24_2_rB	0.452	0.4539
A22_S353	Akk	A22	Abx6	S08	1	rB	Akk_Abx6_S08_2_rB	0.445	0.5295
A22_S354	Akk	A22	Abx6	S16	1	rB	Akk_Abx6_S16_2_rB	0.476	0.5335
A22_S355	Akk	A22	Abx6	S24	1	rB	Akk_Abx6_S24_2_rB	0.4	0.488
A22_S356	Akk	A22	Abx7	S24	1	rB	Akk_Abx7_S24_2_rB	0.432	0.457
A22_S357	Akk	A22	Abx8	S12	1	rB	Akk_Abx8_S12_2_rB	0.539	0.4105
A22_S358	Akk	A22	Abx8	S21	1	rB	Akk_Abx8_S21_2_rB	0.351	0.487
A22_S359	Akk	A22	Abx9	S11	1	rB	Akk_Abx9_S11_2_rB	0.488	0.5586
A22_S360	Akk	A22	Abx10	S08	1	rB	Akk_Abx10_S08_2_rB	0.408	0.5342
A22_S361	Akk	A22	Abx4	S22	1	rB	Akk_Abx4_S22_2_rB	0.489	0.4906
A22_S362	Akk	A22	Abx5	S08	1	rB	Akk_Abx5_S08_2_rB	0.476	0.4986
A22_S363	Akk	A22	Abx5	S16	1	rB	Akk_Abx5_S16_2_rB	0.335	0.461
A22_S364	Akk	A22	Abx6	S01	1	rB	Akk_Abx6_S01_2_rB	0.518	0.4749
A22_S365	Akk	A22	Abx6	S09	1	rB	Akk_Abx6_S09_2_rB	0.473	0.4293
A22_S366	Akk	A22	Abx6	S17	1	rB	Akk_Abx6_S17_2_rB	0.539	0.5207
A22_S367	Akk	A22	Abx7	S01	1	rB	Akk_Abx7_S01_2_rB	0.37	0.47
A22_S368	Akk	A22	Abx8	S01	1	rB	Akk_Abx8_S01_2_rB	0.297	0.3454
A22_S369	Akk	A22	Abx8	S13	1	rB	Akk_Abx8_S13_2_rB	0.478	0.4061
A22_S370	Akk	A22	Abx8	S22	1	rB	Akk_Abx8_S22_2_rB	0.385	0.4463
A22_S371	Akk	A22	Abx9	S12	1	rB	Akk_Abx9_S12_2_rB	0.328	0.4178
A22_S372	Akk	A22	Abx10	S09	1	rB	Akk_Abx10_S09_2_rB	0.387	0.4982
A22_S373	Akk	A22	Abx4	S23	1	rB	Akk_Abx4_S23_2_rB	0.42	0.5404
A22_S374	Akk	A22	Abx5	S09	1	rB	Akk_Abx5_S09_2_rB	0.414	0.4046
A22_S375	Akk	A22	Abx5	S17	1	rB	Akk_Abx5_S17_2_rB	0.392	0.3689
A22_S376	Akk	A22	Abx6	S02	1	rB	Akk_Abx6_S02_2_rB	0.403	0.4792
A22_S377	Akk	A22	Abx6	S10	1	rB	Akk_Abx6_S10_2_rB	0.432	0.3909
A22_S378	Akk	A22	Abx6	S18	1	rB	Akk_Abx6_S18_2_rB	0.429	0.5259
A22_S379	Akk	A22	Abx7	S03	1	rB	Akk_Abx7_S03_2_rB	0.588	0.5224
A22_S380	Akk	A22	Abx8	S04	1	rB	Akk_Abx8_S04_2_rB	0.369	0.3933
A22_S381	Akk	A22	Abx8	S14	1	rB	Akk_Abx8_S14_2_rB	0.45	0.3634
A22_S382	Akk	A22	Abx8	S23	1	rB	Akk_Abx8_S23_2_rB	0.344	0.4545
A22_S383	Akk	A22	Abx9	S13	1	rB	Akk_Abx9_S13_2_rB	0.343	0.4864
A22_S384	Akk	A22	Abx10	S11	1	rB	Akk_Abx10_S11_2_rB	0.53	0.5298
Akk1_S001	Akk	Akk1	C	S01	1	F	Akk_C_S01_1_F	0.584	0.4524
Akk1_S002	Akk	Akk1	C	S10	1	F	Akk_C_S10_1_F	0.511	0.4703
Akk1_S003	Akk	Akk1	C	S18	1	F	Akk_C_S18_1_F	0.598	0.5023
Akk1_S004	Akk	Akk1	Abx1	S03	1	F	Akk_Abx1_S03_1_F	0.555	0.5341
Akk1_S005	Akk	Akk1	Abx1	S14	1	F	Akk_Abx1_S14_1_F	0.638	0.4978
Akk1_S006	Akk	Akk1	Abx1	S24	1	F	Akk_Abx1_S24_1_F	0.52	0.4604
Akk1_S007	Akk	Akk1	Abx2	S10	1	F	Akk_Abx2_S10_1_F	0.405	0.4584
Akk1_S008	Akk	Akk1	Abx2	S18	1	F	Akk_Abx2_S18_1_F	0.563	0.4621
Akk1_S009	Akk	Akk1	Abx3	S02	1	F	Akk_Abx3_S02_1_F	0.568	0.4837
Akk1_S010	Akk	Akk1	Abx3	S13	1	F	Akk_Abx3_S13_1_F	0.547	0.4602
Akk1_S011	Akk	Akk1	Abx3	S21	1	F	Akk_Abx3_S21_1_F	0.359	0.5393
Akk1_S012	Akk	Akk1	Abx4	S06	1	F	Akk_Abx4_S06_1_F	0.511	0.4981
Akk1_S013	Akk	Akk1	C	S02	1	F	Akk_C_S02_1_F	0.511	0.4978
Akk1_S014	Akk	Akk1	C	S11	1	F	Akk_C_S11_1_F	0.541	0.4832
Akk1_S015	Akk	Akk1	C	S20	1	F	Akk_C_S20_1_F	0.504	0.4498
Akk1_S016	Akk	Akk1	Abx1	S05	1	F	Akk_Abx1_S05_1_F	0.58	0.5043
Akk1_S017	Akk	Akk1	Abx1	S15	1	F	Akk_Abx1_S15_1_F	0.577	0.4893
Akk1_S018	Akk	Akk1	Abx2	S01	1	F	Akk_Abx2_S01_1_F	0.476	0.4986
Akk1_S019	Akk	Akk1	Abx2	S11	1	F	Akk_Abx2_S11_1_F	0.51	0.5077
Akk1_S020	Akk	Akk1	Abx2	S19	1	F	Akk_Abx2_S19_1_F	0.456	0.4923
Akk1_S021	Akk	Akk1	Abx3	S03	1	F	Akk_Abx3_S03_1_F	0.636	0.5127
Akk1_S022	Akk	Akk1	Abx3	S14	1	F	Akk_Abx3_S14_1_F	0.523	0.5349
Akk1_S023	Akk	Akk1	Abx3	S22	1	F	Akk_Abx3_S22_1_F	0.529	0.5392
Akk1_S024	Akk	Akk1	Abx4	S08	1	F	Akk_Abx4_S08_1_F	0.475	0.5297
Akk1_S025	Akk	Akk1	C	S03	1	F	Akk_C_S03_1_F	0.662	0.5612
Akk1_S026	Akk	Akk1	C	S12	1	F	Akk_C_S12_1_F	0.529	0.4947
Akk1_S027	Akk	Akk1	C	S21	1	F	Akk_C_S21_1_F	0.376	0.499
Akk1_S028	Akk	Akk1	Abx1	S08	1	F	Akk_Abx1_S08_1_F	0.477	0.498
Akk1_S029	Akk	Akk1	Abx1	S16	1	F	Akk_Abx1_S16_1_F	0.602	0.4979
Akk1_S030	Akk	Akk1	Abx2	S02	1	F	Akk_Abx2_S02_1_F	0.551	0.4781
Akk1_S031	Akk	Akk1	Abx2	S12	1	F	Akk_Abx2_S12_1_F	0.429	0.5025
Akk1_S032	Akk	Akk1	Abx2	S20	1	F	Akk_Abx2_S20_1_F	0.524	0.4521
Akk1_S033	Akk	Akk1	Abx3	S05	1	F	Akk_Abx3_S05_1_F	0.597	0.5444
Akk1_S034	Akk	Akk1	Abx3	S15	1	F	Akk_Abx3_S15_1_F	0.435	0.5475
Akk1_S035	Akk	Akk1	Abx3	S23	1	F	Akk_Abx3_S23_1_F	0.428	0.5543
Akk1_S036	Akk	Akk1	Abx4	S09	1	F	Akk_Abx4_S09_1_F	0.45	0.4496
Akk1_S037	Akk	Akk1	C	S04	1	F	Akk_C_S04_1_F	0.547	0.5147
Akk1_S038	Akk	Akk1	C	S13	1	F	Akk_C_S13_1_F	0.462	0.4882
Akk1_S039	Akk	Akk1	C	S22	1	F	Akk_C_S22_1_F	0.422	0.4932
Akk1_S040	Akk	Akk1	Abx1	S09	1	F	Akk_Abx1_S09_1_F	0.421	0.4768
Akk1_S041	Akk	Akk1	Abx1	S17	1	F	Akk_Abx1_S17_1_F	0.529	0.4966
Akk1_S042	Akk	Akk1	Abx2	S03	1	F	Akk_Abx2_S03_1_F	0.517	0.5128
Akk1_S043	Akk	Akk1	Abx2	S13	1	F	Akk_Abx2_S13_1_F	0.422	0.5154
Akk1_S044	Akk	Akk1	Abx2	S21	1	F	Akk_Abx2_S21_1_F	0.341	0.5226
Akk1_S045	Akk	Akk1	Abx3	S08	1	F	Akk_Abx3_S08_1_F	0.566	0.5693
Akk1_S046	Akk	Akk1	Abx3	S16	1	F	Akk_Abx3_S16_1_F	0.437	0.4694
Akk1_S047	Akk	Akk1	Abx3	S24	1	F	Akk_Abx3_S24_1_F	0.448	0.5456
Akk1_S048	Akk	Akk1	Abx4	S10	1	F	Akk_Abx4_S10_1_F	0.486	0.4701
Akk1_S049	Akk	Akk1	C	S05	1	F	Akk_C_S05_1_F	0.596	0.5088
Akk1_S050	Akk	Akk1	C	S14	1	F	Akk_C_S14_1_F	0.494	0.4726
Akk1_S051	Akk	Akk1	C	S23	1	F	Akk_C_S23_1_F	0.439	0.5081
Akk1_S052	Akk	Akk1	Abx1	S10	1	F	Akk_Abx1_S10_1_F	0.396	0.4692
Akk1_S053	Akk	Akk1	Abx1	S20	1	F	Akk_Abx1_S20_1_F	0.53	0.5038
Akk1_S054	Akk	Akk1	Abx2	S05	1	F	Akk_Abx2_S05_1_F	0.516	0.5049
Akk1_S055	Akk	Akk1	Abx2	S14	1	F	Akk_Abx2_S14_1_F	0.38	0.5018
Akk1_S056	Akk	Akk1	Abx2	S22	1	F	Akk_Abx2_S22_1_F	0.478	0.503
Akk1_S057	Akk	Akk1	Abx3	S09	1	F	Akk_Abx3_S09_1_F	0.403	0.5346
Akk1_S058	Akk	Akk1	Abx3	S17	1	F	Akk_Abx3_S17_1_F	0.563	0.4855
Akk1_S059	Akk	Akk1	Abx4	S01	1	F	Akk_Abx4_S01_1_F	0.649	0.5325
Akk1_S060	Akk	Akk1	Abx4	S11	1	F	Akk_Abx4_S11_1_F	0.548	0.5051
Akk1_S061	Akk	Akk1	C	S06	1	F	Akk_C_S06_1_F	0.601	0.4973
Akk1_S062	Akk	Akk1	C	S15	1	F	Akk_C_S15_1_F	0.526	0.5372
Akk1_S063	Akk	Akk1	C	S24	1	F	Akk_C_S24_1_F	0.688	0.4941
Akk1_S064	Akk	Akk1	Abx1	S11	1	F	Akk_Abx1_S11_1_F	0.52	0.5154
Akk1_S065	Akk	Akk1	Abx1	S21	1	F	Akk_Abx1_S21_1_F	0.352	0.538
Akk1_S066	Akk	Akk1	Abx2	S06	1	F	Akk_Abx2_S06_1_F	0.472	0.5586
Akk1_S067	Akk	Akk1	Abx2	S15	1	F	Akk_Abx2_S15_1_F	0.424	0.5276
Akk1_S068	Akk	Akk1	Abx2	S23	1	F	Akk_Abx2_S23_1_F	0.331	0.5125
Akk1_S069	Akk	Akk1	Abx3	S10	1	F	Akk_Abx3_S10_1_F	0.464	0.4132
Akk1_S070	Akk	Akk1	Abx3	S18	1	F	Akk_Abx3_S18_1_F	0.501	0.4608
Akk1_S071	Akk	Akk1	Abx4	S02	1	F	Akk_Abx4_S02_1_F	0.49	0.5434
Akk1_S072	Akk	Akk1	Abx4	S12	1	F	Akk_Abx4_S12_1_F	0.566	0.5363
Akk1_S073	Akk	Akk1	C	S08	1	F	Akk_C_S08_1_F	0.526	0.5619
Akk1_S074	Akk	Akk1	C	S16	1	F	Akk_C_S16_1_F	0.388	0.509
Akk1_S075	Akk	Akk1	Abx1	S01	1	F	Akk_Abx1_S01_1_F	0.484	0.4892
Akk1_S076	Akk	Akk1	Abx1	S12	1	F	Akk_Abx1_S12_1_F	0.564	0.4837
Akk1_S077	Akk	Akk1	Abx1	S22	1	F	Akk_Abx1_S22_1_F	0.507	0.5016
Akk1_S078	Akk	Akk1	Abx2	S08	1	F	Akk_Abx2_S08_1_F	0.437	0.4648
Akk1_S079	Akk	Akk1	Abx2	S16	1	F	Akk_Abx2_S16_1_F	0.394	0.5318
Akk1_S080	Akk	Akk1	Abx2	S24	1	F	Akk_Abx2_S24_1_F	0.419	0.4556
Akk1_S081	Akk	Akk1	Abx3	S11	1	F	Akk_Abx3_S11_1_F	0.608	0.5029
Akk1_S082	Akk	Akk1	Abx3	S19	1	F	Akk_Abx3_S19_1_F	0.572	0.4097
Akk1_S083	Akk	Akk1	Abx4	S03	1	F	Akk_Abx4_S03_1_F	0.567	0.4982
Akk1_S084	Akk	Akk1	Abx4	S13	1	F	Akk_Abx4_S13_1_F	0.451	0.4987
Akk1_S085	Akk	Akk1	C	S09	1	F	Akk_C_S09_1_F	0.474	0.4362
Akk1_S086	Akk	Akk1	C	S17	1	F	Akk_C_S17_1_F	0.559	0.461
Akk1_S087	Akk	Akk1	Abx1	S02	1	F	Akk_Abx1_S02_1_F	0.525	0.5039
Akk1_S088	Akk	Akk1	Abx1	S13	1	F	Akk_Abx1_S13_1_F	0.428	0.4753
Akk1_S089	Akk	Akk1	Abx1	S23	1	F	Akk_Abx1_S23_1_F	0.513	0.4867
Akk1_S090	Akk	Akk1	Abx2	S09	1	F	Akk_Abx2_S09_1_F	0.46	0.4696
Akk1_S091	Akk	Akk1	Abx2	S17	1	F	Akk_Abx2_S17_1_F	0.484	0.5195
Akk1_S092	Akk	Akk1	Abx3	S01	1	F	Akk_Abx3_S01_1_F	0.396	0.4845
Akk1_S093	Akk	Akk1	Abx3	S12	1	F	Akk_Abx3_S12_1_F	0.617	0.4561
Akk1_S094	Akk	Akk1	Abx3	S20	1	F	Akk_Abx3_S20_1_F	0.654	0.5097
Akk1_S095	Akk	Akk1	Abx4	S05	1	F	Akk_Abx4_S05_1_F	0.568	0.5647
Akk1_S096	Akk	Akk1	Abx4	S14	1	F	Akk_Abx4_S14_1_F	0.365	0.4843
Akk1_S097	Akk	Akk1	Abx4	S15	1	F	Akk_Abx4_S15_1_F	0.545	0.4831
Akk1_S098	Akk	Akk1	Abx4	S24	1	F	Akk_Abx4_S24_1_F	0.437	0.4706
Akk1_S099	Akk	Akk1	Abx5	S10	1	F	Akk_Abx5_S10_1_F	0.481	0.4035
Akk1_S100	Akk	Akk1	Abx5	S18	1	F	Akk_Abx5_S18_1_F	0.432	0.4465
Akk1_S101	Akk	Akk1	Abx6	S03	1	F	Akk_Abx6_S03_1_F	0.641	0.4406
Akk1_S102	Akk	Akk1	Abx6	S11	1	F	Akk_Abx6_S11_1_F	0.554	0.4859
Akk1_S103	Akk	Akk1	Abx6	S19	1	F	Akk_Abx6_S19_1_F	0.443	0.4329
Akk1_S104	Akk	Akk1	Abx7	S05	1	F	Akk_Abx7_S05_1_F	0.585	0.4403
Akk1_S105	Akk	Akk1	Abx8	S05	1	F	Akk_Abx8_S05_1_F	0.583	0.4303
Akk1_S106	Akk	Akk1	Abx8	S15	1	F	Akk_Abx8_S15_1_F	0.337	0.4344
Akk1_S107	Akk	Akk1	Abx8	S24	1	F	Akk_Abx8_S24_1_F	0.447	0.4274
Akk1_S108	Akk	Akk1	Abx9	S16	1	F	Akk_Abx9_S16_1_F	0.24	0.3735
Akk1_S109	Akk	Akk1	Abx4	S16	1	F	Akk_Abx4_S16_1_F	0.326	0.4771
Akk1_S110	Akk	Akk1	Abx5	S01	1	F	Akk_Abx5_S01_1_F	0.503	0.377
Akk1_S111	Akk	Akk1	Abx5	S11	1	F	Akk_Abx5_S11_1_F	0.536	0.4639
Akk1_S112	Akk	Akk1	Abx5	S20	1	F	Akk_Abx5_S20_1_F	0.481	0.4463
Akk1_S113	Akk	Akk1	Abx6	S04	1	F	Akk_Abx6_S04_1_F	0.456	0.4636
Akk1_S114	Akk	Akk1	Abx6	S12	1	F	Akk_Abx6_S12_1_F	0.493	0.457
Akk1_S115	Akk	Akk1	Abx6	S20	1	F	Akk_Abx6_S20_1_F	0.527	0.4315
Akk1_S116	Akk	Akk1	Abx7	S20	1	F	Akk_Abx7_S20_1_F	0.402	0.4684
Akk1_S117	Akk	Akk1	Abx8	S07	1	F	Akk_Abx8_S07_1_F	0.514	0.3954
Akk1_S118	Akk	Akk1	Abx8	S16	1	F	Akk_Abx8_S16_1_F	0.395	0.4356
Akk1_S119	Akk	Akk1	Abx9	S01	1	F	Akk_Abx9_S01_1_F	0.265	0.3617
Akk1_S120	Akk	Akk1	Abx10	S01	1	F	Akk_Abx10_S01_1_F	0.365	0.4557
Akk1_S121	Akk	Akk1	Abx4	S17	1	F	Akk_Abx4_S17_1_F	0.565	0.4563
Akk1_S122	Akk	Akk1	Abx5	S02	1	F	Akk_Abx5_S02_1_F	0.471	0.4805
Akk1_S123	Akk	Akk1	Abx5	S12	1	F	Akk_Abx5_S12_1_F	0.414	0.4503
Akk1_S124	Akk	Akk1	Abx5	S21	1	F	Akk_Abx5_S21_1_F	0.528	0.4577
Akk1_S125	Akk	Akk1	Abx6	S05	1	F	Akk_Abx6_S05_1_F	0.576	0.4739
Akk1_S126	Akk	Akk1	Abx6	S13	1	F	Akk_Abx6_S13_1_F	0.467	0.4791
Akk1_S127	Akk	Akk1	Abx6	S21	1	F	Akk_Abx6_S21_1_F	0.544	0.5293
Akk1_S128	Akk	Akk1	Abx7	S21	1	F	Akk_Abx7_S21_1_F	0.31	0.3728
Akk1_S129	Akk	Akk1	Abx8	S08	1	F	Akk_Abx8_S08_1_F	0.516	0.4356
Akk1_S130	Akk	Akk1	Abx8	S17	1	F	Akk_Abx8_S17_1_F	0.348	0.4279
Akk1_S131	Akk	Akk1	Abx9	S05	1	F	Akk_Abx9_S05_1_F	0.511	0.4992
Akk1_S132	Akk	Akk1	Abx10	S03	1	F	Akk_Abx10_S03_1_F	0.563	0.5171
Akk1_S133	Akk	Akk1	Abx4	S18	1	F	Akk_Abx4_S18_1_F	0.448	0.5143
Akk1_S134	Akk	Akk1	Abx5	S03	1	F	Akk_Abx5_S03_1_F	0.511	0.4381
Akk1_S135	Akk	Akk1	Abx5	S13	1	F	Akk_Abx5_S13_1_F	0.367	0.438
Akk1_S136	Akk	Akk1	Abx5	S22	1	F	Akk_Abx5_S22_1_F	0.566	0.4252
Akk1_S137	Akk	Akk1	Abx6	S06	1	F	Akk_Abx6_S06_1_F	0.606	0.4987
Akk1_S138	Akk	Akk1	Abx6	S14	1	F	Akk_Abx6_S14_1_F	0.509	0.472
Akk1_S139	Akk	Akk1	Abx6	S22	1	F	Akk_Abx6_S22_1_F	0.39	0.4807
Akk1_S140	Akk	Akk1	Abx7	S22	1	F	Akk_Abx7_S22_1_F	0.504	0.4641
Akk1_S141	Akk	Akk1	Abx8	S09	1	F	Akk_Abx8_S09_1_F	0.465	0.3728
Akk1_S142	Akk	Akk1	Abx8	S19	1	F	Akk_Abx8_S19_1_F	0.409	0.4613
Akk1_S143	Akk	Akk1	Abx9	S08	1	F	Akk_Abx9_S08_1_F	0.457	0.4818
Akk1_S144	Akk	Akk1	Abx10	S05	1	F	Akk_Abx10_S05_1_F	0.459	0.5308
Akk1_S145	Akk	Akk1	Abx4	S20	1	F	Akk_Abx4_S20_1_F	0.467	0.4679
Akk1_S146	Akk	Akk1	Abx5	S04	1	F	Akk_Abx5_S04_1_F	0.406	0.5058
Akk1_S147	Akk	Akk1	Abx5	S14	1	F	Akk_Abx5_S14_1_F	0.406	0.4217
Akk1_S148	Akk	Akk1	Abx5	S23	1	F	Akk_Abx5_S23_1_F	0.421	0.429
Akk1_S149	Akk	Akk1	Abx6	S07	1	F	Akk_Abx6_S07_1_F	0.599	0.5422
Akk1_S150	Akk	Akk1	Abx6	S15	1	F	Akk_Abx6_S15_1_F	0.562	0.522
Akk1_S151	Akk	Akk1	Abx6	S23	1	F	Akk_Abx6_S23_1_F	0.48	0.5076
Akk1_S152	Akk	Akk1	Abx7	S23	1	F	Akk_Abx7_S23_1_F	0.424	0.4366
Akk1_S153	Akk	Akk1	Abx8	S11	1	F	Akk_Abx8_S11_1_F	0.437	0.4458
Akk1_S154	Akk	Akk1	Abx8	S20	1	F	Akk_Abx8_S20_1_F	0.444	0.4549
Akk1_S155	Akk	Akk1	Abx9	S09	1	F	Akk_Abx9_S09_1_F	0.324	0.4495
Akk1_S156	Akk	Akk1	Abx10	S06	1	F	Akk_Abx10_S06_1_F	0.462	0.5356
Akk1_S157	Akk	Akk1	Abx4	S21	1	F	Akk_Abx4_S21_1_F	0.369	0.4848
Akk1_S158	Akk	Akk1	Abx5	S05	1	F	Akk_Abx5_S05_1_F	0.509	0.4951
Akk1_S159	Akk	Akk1	Abx5	S15	1	F	Akk_Abx5_S15_1_F	0.423	0.4844
Akk1_S160	Akk	Akk1	Abx5	S24	1	F	Akk_Abx5_S24_1_F	0.452	0.4539
Akk1_S161	Akk	Akk1	Abx6	S08	1	F	Akk_Abx6_S08_1_F	0.445	0.5295
Akk1_S162	Akk	Akk1	Abx6	S16	1	F	Akk_Abx6_S16_1_F	0.476	0.5335
Akk1_S163	Akk	Akk1	Abx6	S24	1	F	Akk_Abx6_S24_1_F	0.4	0.488
Akk1_S164	Akk	Akk1	Abx7	S24	1	F	Akk_Abx7_S24_1_F	0.432	0.457
Akk1_S165	Akk	Akk1	Abx8	S12	1	F	Akk_Abx8_S12_1_F	0.539	0.4105
Akk1_S166	Akk	Akk1	Abx8	S21	1	F	Akk_Abx8_S21_1_F	0.351	0.487
Akk1_S167	Akk	Akk1	Abx9	S11	1	F	Akk_Abx9_S11_1_F	0.488	0.5586
Akk1_S168	Akk	Akk1	Abx10	S08	1	F	Akk_Abx10_S08_1_F	0.408	0.5342
Akk1_S169	Akk	Akk1	Abx4	S22	1	F	Akk_Abx4_S22_1_F	0.489	0.4906
Akk1_S170	Akk	Akk1	Abx5	S08	1	F	Akk_Abx5_S08_1_F	0.476	0.4986
Akk1_S171	Akk	Akk1	Abx5	S16	1	F	Akk_Abx5_S16_1_F	0.335	0.461
Akk1_S172	Akk	Akk1	Abx6	S01	1	F	Akk_Abx6_S01_1_F	0.518	0.4749
Akk1_S173	Akk	Akk1	Abx6	S09	1	F	Akk_Abx6_S09_1_F	0.473	0.4293
Akk1_S174	Akk	Akk1	Abx6	S17	1	F	Akk_Abx6_S17_1_F	0.539	0.5207
Akk1_S175	Akk	Akk1	Abx7	S01	1	F	Akk_Abx7_S01_1_F	0.37	0.47
Akk1_S176	Akk	Akk1	Abx8	S01	1	F	Akk_Abx8_S01_1_F	0.297	0.3454
Akk1_S177	Akk	Akk1	Abx8	S13	1	F	Akk_Abx8_S13_1_F	0.478	0.4061
Akk1_S178	Akk	Akk1	Abx8	S22	1	F	Akk_Abx8_S22_1_F	0.385	0.4463
Akk1_S179	Akk	Akk1	Abx9	S12	1	F	Akk_Abx9_S12_1_F	0.328	0.4178
Akk1_S180	Akk	Akk1	Abx10	S09	1	F	Akk_Abx10_S09_1_F	0.387	0.4982
Akk1_S181	Akk	Akk1	Abx4	S23	1	F	Akk_Abx4_S23_1_F	0.42	0.5404
Akk1_S182	Akk	Akk1	Abx5	S09	1	F	Akk_Abx5_S09_1_F	0.414	0.4046
Akk1_S183	Akk	Akk1	Abx5	S17	1	F	Akk_Abx5_S17_1_F	0.392	0.3689
Akk1_S184	Akk	Akk1	Abx6	S02	1	F	Akk_Abx6_S02_1_F	0.403	0.4792
Akk1_S185	Akk	Akk1	Abx6	S10	1	F	Akk_Abx6_S10_1_F	0.432	0.3909
Akk1_S186	Akk	Akk1	Abx6	S18	1	F	Akk_Abx6_S18_1_F	0.429	0.5259
Akk1_S187	Akk	Akk1	Abx7	S03	1	F	Akk_Abx7_S03_1_F	0.588	0.5224
Akk1_S188	Akk	Akk1	Abx8	S04	1	F	Akk_Abx8_S04_1_F	0.369	0.3933
Akk1_S189	Akk	Akk1	Abx8	S14	1	F	Akk_Abx8_S14_1_F	0.45	0.3634
Akk1_S190	Akk	Akk1	Abx8	S23	1	F	Akk_Abx8_S23_1_F	0.344	0.4545
Akk1_S191	Akk	Akk1	Abx9	S13	1	F	Akk_Abx9_S13_1_F	0.343	0.4864
Akk1_S192	Akk	Akk1	Abx10	S11	1	F	Akk_Abx10_S11_1_F	0.53	0.5298
Akk1_S193	Akk	Akk1	Abx10	S12	1	F	Akk_Abx10_S12_1_F	0.497	0.465
Akk1_S194	Akk	Akk1	Abx10	S21	1	F	Akk_Abx10_S21_1_F	0.609	0.4733
Akk1_S195	Akk	Akk1	Abx11	S07	1	F	Akk_Abx11_S07_1_F	0.458	0.4184
Akk1_S196	Akk	Akk1	Abx11	S15	1	F	Akk_Abx11_S15_1_F	0.339	0.3896
Akk1_S197	Akk	Akk1	Abx12	S01	1	F	Akk_Abx12_S01_1_F	0.414	0.3867
Akk1_S198	Akk	Akk1	Abx12	S16	1	F	Akk_Abx12_S16_1_F	0.397	0.3872
Akk1_S199	Akk	Akk1	M	S01S08	1	F	Akk_M_S01S08_1_F	0.457	0.5125
Akk1_S200	Akk	Akk1	M	S08S11	1	F	Akk_M_S08S11_1_F	0.449	0.5184
Akk1_S201	Akk	Akk1	Abx69	S01	1	F	Akk_Abx69_S01_1_F	0.333	0.3511
Akk1_S202	Akk	Akk1	M	S01S08	1	B	Akk_M_S01S08_1_B	0.457	0.5125
Akk1_S203	Akk	Akk1	M	S08S11	1	B	Akk_M_S08S11_1_B	0.449	0.5184
Akk1_S204	Akk	Akk1	Abx69	S01	1	B	Akk_Abx69_S01_1_B	0.333	0.3511
Akk1_S205	Akk	Akk1	Abx10	S13	1	F	Akk_Abx10_S13_1_F	0.446	0.4873
Akk1_S206	Akk	Akk1	Abx10	S22	1	F	Akk_Abx10_S22_1_F	0.547	0.4387
Akk1_S207	Akk	Akk1	Abx11	S08	1	F	Akk_Abx11_S08_1_F	0.462	0.4494
Akk1_S208	Akk	Akk1	Abx11	S16	1	F	Akk_Abx11_S16_1_F	0.451	0.4156
Akk1_S209	Akk	Akk1	Abx12	S08	1	F	Akk_Abx12_S08_1_F	0.441	0.4074
Akk1_S210	Akk	Akk1	Abx12	S17	1	F	Akk_Abx12_S17_1_F	0.507	0.3963
Akk1_S211	Akk	Akk1	M	S01S11	1	F	Akk_M_S01S11_1_F	0.444	0.4653
Akk1_S212	Akk	Akk1	M	S08S12	1	F	Akk_M_S08S12_1_F	0.468	0.5481
Akk1_S213	Akk	Akk1	Abx69	S08	1	F	Akk_Abx69_S08_1_F	0.43	0.4662
Akk1_S214	Akk	Akk1	M	S01S11	1	B	Akk_M_S01S11_1_B	0.444	0.4653
Akk1_S215	Akk	Akk1	M	S08S12	1	B	Akk_M_S08S12_1_B	0.468	0.5481
Akk1_S216	Akk	Akk1	Abx69	S08	1	B	Akk_Abx69_S08_1_B	0.43	0.4662
Akk1_S217	Akk	Akk1	Abx10	S14	1	F	Akk_Abx10_S14_1_F	0.428	0.4642
Akk1_S218	Akk	Akk1	Abx10	S23	1	F	Akk_Abx10_S23_1_F	0.354	0.4937
Akk1_S219	Akk	Akk1	Abx11	S09	1	F	Akk_Abx11_S09_1_F	0.376	0.431
Akk1_S220	Akk	Akk1	Abx11	S17	1	F	Akk_Abx11_S17_1_F	0.403	0.4315
Akk1_S221	Akk	Akk1	Abx12	S09	1	F	Akk_Abx12_S09_1_F	0.356	0.4127
Akk1_S222	Akk	Akk1	Abx12	S20	1	F	Akk_Abx12_S20_1_F	0.548	0.4133
Akk1_S223	Akk	Akk1	M	S01S12	1	F	Akk_M_S01S12_1_F	0.402	0.4868
Akk1_S224	Akk	Akk1	M	S08S13	1	F	Akk_M_S08S13_1_F	0.459	0.5539
Akk1_S225	Akk	Akk1	Abx69	S11	1	F	Akk_Abx69_S11_1_F	0.292	0.3603
Akk1_S226	Akk	Akk1	M	S01S12	1	B	Akk_M_S01S12_1_B	0.402	0.4868
Akk1_S227	Akk	Akk1	M	S08S13	1	B	Akk_M_S08S13_1_B	0.459	0.5539
Akk1_S228	Akk	Akk1	Abx69	S11	1	B	Akk_Abx69_S11_1_B	0.292	0.3603
Akk1_S229	Akk	Akk1	Abx10	S15	1	F	Akk_Abx10_S15_1_F	0.342	0.5248
Akk1_S230	Akk	Akk1	Abx10	S24	1	F	Akk_Abx10_S24_1_F	0.483	0.4582
Akk1_S231	Akk	Akk1	Abx11	S10	1	F	Akk_Abx11_S10_1_F	0.375	0.3795
Akk1_S232	Akk	Akk1	Abx11	S19	1	F	Akk_Abx11_S19_1_F	0.361	0.3937
Akk1_S233	Akk	Akk1	Abx12	S11	1	F	Akk_Abx12_S11_1_F	0.54	0.4841
Akk1_S234	Akk	Akk1	Abx12	S21	1	F	Akk_Abx12_S21_1_F	0.506	0.4396
Akk1_S235	Akk	Akk1	M	S01S13	1	F	Akk_M_S01S13_1_F	0.407	0.4939
Akk1_S236	Akk	Akk1	M	S08S16	1	F	Akk_M_S08S16_1_F	0.458	0.5636
Akk1_S237	Akk	Akk1	Abx69	S12	1	F	Akk_Abx69_S12_1_F	0.373	0.3954
Akk1_S238	Akk	Akk1	M	S01S13	1	B	Akk_M_S01S13_1_B	0.407	0.4939
Akk1_S239	Akk	Akk1	M	S08S16	1	B	Akk_M_S08S16_1_B	0.458	0.5636
Akk1_S240	Akk	Akk1	Abx69	S12	1	B	Akk_Abx69_S12_1_B	0.373	0.3954
Akk1_S241	Akk	Akk1	Abx10	S16	1	F	Akk_Abx10_S16_1_F	0.357	0.5084
Akk1_S242	Akk	Akk1	Abx11	S01	1	F	Akk_Abx11_S01_1_F	0.457	0.4409
Akk1_S243	Akk	Akk1	Abx11	S11	1	F	Akk_Abx11_S11_1_F	0.419	0.4374
Akk1_S244	Akk	Akk1	Abx11	S20	1	F	Akk_Abx11_S20_1_F	0.52	0.4598
Akk1_S245	Akk	Akk1	Abx12	S12	1	F	Akk_Abx12_S12_1_F	0.523	0.41
Akk1_S246	Akk	Akk1	Abx12	S22	1	F	Akk_Abx12_S22_1_F	0.458	0.3883
Akk1_S247	Akk	Akk1	M	S01S16	1	F	Akk_M_S01S16_1_F	0.413	0.5134
Akk1_S248	Akk	Akk1	M	S12S13	1	F	Akk_M_S12S13_1_F	0.412	0.5533
Akk1_S249	Akk	Akk1	Abx69	S13	1	F	Akk_Abx69_S13_1_F	0.404	0.4887
Akk1_S250	Akk	Akk1	M	S01S16	1	B	Akk_M_S01S16_1_B	0.413	0.5134
Akk1_S251	Akk	Akk1	M	S12S13	1	B	Akk_M_S12S13_1_B	0.412	0.5533
Akk1_S252	Akk	Akk1	Abx69	S13	1	B	Akk_Abx69_S13_1_B	0.404	0.4887
Akk1_S253	Akk	Akk1	Abx10	S17	1	F	Akk_Abx10_S17_1_F	0.458	0.4899
Akk1_S254	Akk	Akk1	Abx11	S04	1	F	Akk_Abx11_S04_1_F	0.358	0.421
Akk1_S255	Akk	Akk1	Abx11	S12	1	F	Akk_Abx11_S12_1_F	0.352	0.4398
Akk1_S256	Akk	Akk1	Abx11	S21	1	F	Akk_Abx11_S21_1_F	0.488	0.444
Akk1_S257	Akk	Akk1	Abx12	S13	1	F	Akk_Abx12_S13_1_F	0.394	0.4263
Akk1_S258	Akk	Akk1	Abx12	S24	1	F	Akk_Abx12_S24_1_F	0.404	0.4117
Akk1_S259	Akk	Akk1	M	S11S12	1	F	Akk_M_S11S12_1_F	0.431	0.5401
Akk1_S260	Akk	Akk1	M	S12S16	1	F	Akk_M_S12S16_1_F	0.431	0.553
Akk1_S261	Akk	Akk1	Abx69	S16	1	F	Akk_Abx69_S16_1_F	0.373	0.4447
Akk1_S262	Akk	Akk1	M	S11S12	1	B	Akk_M_S11S12_1_B	0.431	0.5401
Akk1_S263	Akk	Akk1	M	S12S16	1	B	Akk_M_S12S16_1_B	0.431	0.553
Akk1_S264	Akk	Akk1	Abx69	S16	1	B	Akk_Abx69_S16_1_B	0.373	0.4447
Akk1_S265	Akk	Akk1	Abx10	S19	1	F	Akk_Abx10_S19_1_F	0.4	0.4915
Akk1_S266	Akk	Akk1	Abx11	S05	1	F	Akk_Abx11_S05_1_F	0.553	0.4682
Akk1_S267	Akk	Akk1	Abx11	S13	1	F	Akk_Abx11_S13_1_F	0.398	0.4251
Akk1_S268	Akk	Akk1	Abx11	S22	1	F	Akk_Abx11_S22_1_F	0.436	0.4033
Akk1_S269	Akk	Akk1	Abx12	S14	1	F	Akk_Abx12_S14_1_F	0.399	0.406
Akk1_S270	Akk	Akk1	Abx7	S11	1	F	Akk_Abx7_S11_1_F	0.513	0.4425
Akk1_S271	Akk	Akk1	M	S11S13	1	F	Akk_M_S11S13_1_F	0.428	0.5553
Akk1_S272	Akk	Akk1	M	S13S16	1	F	Akk_M_S13S16_1_F	0.438	0.593
Akk1_S273	Akk	Akk1	Abx69	S20	1	F	Akk_Abx69_S20_1_F	0.362	0.4111
Akk1_S274	Akk	Akk1	M	S11S13	1	B	Akk_M_S11S13_1_B	0.428	0.5553
Akk1_S275	Akk	Akk1	M	S13S16	1	B	Akk_M_S13S16_1_B	0.438	0.593
Akk1_S276	Akk	Akk1	Abx69	S20	1	B	Akk_Abx69_S20_1_B	0.362	0.4111
Akk1_S277	Akk	Akk1	Abx10	S20	1	F	Akk_Abx10_S20_1_F	0.552	0.5296
Akk1_S278	Akk	Akk1	Abx11	S06	1	F	Akk_Abx11_S06_1_F	0.426	0.4011
Akk1_S279	Akk	Akk1	Abx11	S14	1	F	Akk_Abx11_S14_1_F	0.42	0.4383
Akk1_S280	Akk	Akk1	Abx11	S24	1	F	Akk_Abx11_S24_1_F	0.348	0.4449
Akk1_S281	Akk	Akk1	Abx12	S15	1	F	Akk_Abx12_S15_1_F	0.544	0.4994
Akk1_S282	Akk	Akk1	Abx7	S12	1	F	Akk_Abx7_S12_1_F	0.544	0.4076
Akk1_S283	Akk	Akk1	M	S11S16	1	F	Akk_M_S11S16_1_F	0.427	0.5254
Akk1_S284	Akk	Akk1	M	Mix	1	F	Akk_M_Mix_1_F	0.432	0.5863
Akk1_S285	Akk	Akk1	Abx69	S21	1	F	Akk_Abx69_S21_1_F	0.353	0.4405
Akk1_S286	Akk	Akk1	M	S11S16	1	B	Akk_M_S11S16_1_B	0.427	0.5254
Akk1_S287	Akk	Akk1	M	Mix	1	B	Akk_M_Mix_1_B	0.432	0.5863
Akk1_S288	Akk	Akk1	Abx69	S21	1	B	Akk_Abx69_S21_1_B	0.353	0.4405
Akk1_S289	Akk	Akk1	C	S01	Time_series	D07	Akk_C_S01_D07	0.584	0.4524
Akk1_S290	Akk	Akk1	Abx1	S02	Time_series	D07	Akk_Abx1_S02_D07	0.525	0.5039
Akk1_S291	Akk	Akk1	Abx8	S15	Time_series	D07	Akk_Abx8_S15_D07	0.337	0.4344
Akk1_S292	Akk	Akk1	Abx9	S16	Time_series	D07	Akk_Abx9_S16_D07	0.24	0.3735
Akk1_S293	Akk	Akk1	M	Mix	Time_series	D01	Akk_M_Mix_D01	0.432	0.5863
Akk1_S294	Akk	Akk1	M	Mix	Time_series	D09	Akk_M_Mix_D09	0.432	0.5863
Akk1_S301	Akk	Akk1	C	S01	Time_series	D08	Akk_C_S01_D08	0.584	0.4524
Akk1_S302	Akk	Akk1	Abx1	S02	Time_series	D08	Akk_Abx1_S02_D08	0.525	0.5039
Akk1_S303	Akk	Akk1	Abx8	S15	Time_series	D08	Akk_Abx8_S15_D08	0.337	0.4344
Akk1_S304	Akk	Akk1	Abx9	S16	Time_series	D08	Akk_Abx9_S16_D08	0.24	0.3735
Akk1_S305	Akk	Akk1	M	Mix	Time_series	D02	Akk_M_Mix_D02	0.432	0.5863
Akk1_S306	Akk	Akk1	M	Mix	Time_series	D10	Akk_M_Mix_D10	0.432	0.5863
Akk1_S313	Akk	Akk1	C	S01	Time_series	D09	Akk_C_S01_D09	0.584	0.4524
Akk1_S314	Akk	Akk1	Abx1	S02	Time_series	D09	Akk_Abx1_S02_D09	0.525	0.5039
Akk1_S315	Akk	Akk1	Abx8	S15	Time_series	D09	Akk_Abx8_S15_D09	0.337	0.4344
Akk1_S316	Akk	Akk1	Abx9	S16	Time_series	D09	Akk_Abx9_S16_D09	0.24	0.3735
Akk1_S317	Akk	Akk1	M	Mix	Time_series	D03	Akk_M_Mix_D03	0.432	0.5863
Akk1_S318	Akk	Akk1	M	Mix	Time_series	D11	Akk_M_Mix_D11	0.432	0.5863
Akk1_S325	Akk	Akk1	C	S01	Time_series	D10	Akk_C_S01_D10	0.584	0.4524
Akk1_S326	Akk	Akk1	Abx1	S02	Time_series	D10	Akk_Abx1_S02_D10	0.525	0.5039
Akk1_S327	Akk	Akk1	Abx8	S15	Time_series	D10	Akk_Abx8_S15_D10	0.337	0.4344
Akk1_S328	Akk	Akk1	Abx9	S16	Time_series	D10	Akk_Abx9_S16_D10	0.24	0.3735
Akk1_S329	Akk	Akk1	M	Mix	Time_series	D04	Akk_M_Mix_D04	0.432	0.5863
Akk1_S330	Akk	Akk1	M	Mix	Time_series	D12	Akk_M_Mix_D12	0.432	0.5863
Akk1_S337	Akk	Akk1	C	S01	Time_series	D11	Akk_C_S01_D11	0.584	0.4524
Akk1_S338	Akk	Akk1	Abx1	S02	Time_series	D11	Akk_Abx1_S02_D11	0.525	0.5039
Akk1_S339	Akk	Akk1	Abx8	S15	Time_series	D11	Akk_Abx8_S15_D11	0.337	0.4344
Akk1_S340	Akk	Akk1	Abx9	S16	Time_series	D11	Akk_Abx9_S16_D11	0.24	0.3735
Akk1_S341	Akk	Akk1	M	Mix	Time_series	D05	Akk_M_Mix_D05	0.432	0.5863
Akk1_S349	Akk	Akk1	C	S01	Time_series	D12	Akk_C_S01_D12	0.584	0.4524
Akk1_S350	Akk	Akk1	Abx1	S02	Time_series	D12	Akk_Abx1_S02_D12	0.525	0.5039
Akk1_S351	Akk	Akk1	Abx8	S15	Time_series	D12	Akk_Abx8_S15_D12	0.337	0.4344
Akk1_S352	Akk	Akk1	Abx9	S16	Time_series	D12	Akk_Abx9_S16_D12	0.24	0.3735
Akk1_S353	Akk	Akk1	M	Mix	Time_series	D06	Akk_M_Mix_D06	0.432	0.5863
Akk1_S361	Akk	Akk1	C	S01	Time_series	D13	Akk_C_S01_D13	0.584	0.4524
Akk1_S362	Akk	Akk1	Abx1	S02	Time_series	D13	Akk_Abx1_S02_D13	0.525	0.5039
Akk1_S363	Akk	Akk1	Abx8	S15	Time_series	D13	Akk_Abx8_S15_D13	0.337	0.4344
Akk1_S364	Akk	Akk1	Abx9	S16	Time_series	D13	Akk_Abx9_S16_D13	0.24	0.3735
Akk1_S365	Akk	Akk1	M	Mix	Time_series	D07	Akk_M_Mix_D07	0.432	0.5863
Akk1_S373	Akk	Akk1	C	S01	Time_series	D14	Akk_C_S01_D14	0.584	0.4524
Akk1_S374	Akk	Akk1	Abx1	S02	Time_series	D14	Akk_Abx1_S02_D14	0.525	0.5039
Akk1_S375	Akk	Akk1	Abx8	S15	Time_series	D14	Akk_Abx8_S15_D14	0.337	0.4344
Akk1_S376	Akk	Akk1	Abx9	S16	Time_series	D14	Akk_Abx9_S16_D14	0.24	0.3735
Akk1_S377	Akk	Akk1	M	Mix	Time_series	D08	Akk_M_Mix_D08	0.432	0.5863
B_S001	Enf	Mix-B	Abx5	S01	2	B	Enf_Abx5_S01_2_B	0.375	NA
B_S002	Enf	Mix-B	Abx5	S01	3	B	Enf_Abx5_S01_3_B	0.438	NA
B_S003	Enf	Mix-B	Abx5	S09	2	B	Enf_Abx5_S09_2_B	0.335	NA
B_S004	Enf	Mix-B	Abx5	S09	3	B	Enf_Abx5_S09_3_B	0.348	NA
B_S005	Enf	Mix-B	Abx5	S17	2	B	Enf_Abx5_S17_2_B	0.387	NA
B_S006	Enf	Mix-B	Abx5	S17	3	B	Enf_Abx5_S17_3_B	0.283	NA
B_S007	Enf	Mix-B	Abx6	S01	2	B	Enf_Abx6_S01_2_B	0.405	NA
B_S008	Enf	Mix-B	Abx6	S01	3	B	Enf_Abx6_S01_3_B	0.471	NA
B_S009	Enf	Mix-B	Abx6	S09	2	B	Enf_Abx6_S09_2_B	0.396	NA
B_S010	Enf	Mix-B	Abx6	S09	3	B	Enf_Abx6_S09_3_B	0.362	NA
B_S011	Enf	Mix-B	Abx6	S17	2	B	Enf_Abx6_S17_2_B	0.459	NA
B_S012	Enf	Mix-B	Abx6	S17	3	B	Enf_Abx6_S17_3_B	0.455	NA
B_S013	Enf	Mix-B	Abx5	S02	2	B	Enf_Abx5_S02_2_B	0.443	NA
B_S014	Enf	Mix-B	Abx5	S02	3	B	Enf_Abx5_S02_3_B	0.441	NA
B_S015	Enf	Mix-B	Abx5	S10	2	B	Enf_Abx5_S10_2_B	0.348	NA
B_S016	Enf	Mix-B	Abx5	S10	3	B	Enf_Abx5_S10_3_B	0.33	NA
B_S017	Enf	Mix-B	Abx5	S18	2	B	Enf_Abx5_S18_2_B	0.425	NA
B_S018	Enf	Mix-B	Abx5	S18	3	B	Enf_Abx5_S18_3_B	0.433	NA
B_S019	Enf	Mix-B	Abx6	S02	2	B	Enf_Abx6_S02_2_B	0.483	NA
B_S020	Enf	Mix-B	Abx6	S02	3	B	Enf_Abx6_S02_3_B	0.442	NA
B_S021	Enf	Mix-B	Abx6	S10	2	B	Enf_Abx6_S10_2_B	0.334	NA
B_S022	Enf	Mix-B	Abx6	S10	3	B	Enf_Abx6_S10_3_B	0.355	NA
B_S023	Enf	Mix-B	Abx6	S18	2	B	Enf_Abx6_S18_2_B	0.466	NA
B_S024	Enf	Mix-B	Abx6	S18	3	B	Enf_Abx6_S18_3_B	0.493	NA
B_S025	Enf	Mix-B	Abx5	S03	2	B	Enf_Abx5_S03_2_B	0.415	NA
B_S026	Enf	Mix-B	Abx5	S03	3	B	Enf_Abx5_S03_3_B	0.337	NA
B_S027	Enf	Mix-B	Abx5	S11	2	B	Enf_Abx5_S11_2_B	0.461	NA
B_S028	Enf	Mix-B	Abx5	S11	3	B	Enf_Abx5_S11_3_B	0.43	NA
B_S029	Enf	Mix-B	Abx5	S19	2	B	Enf_Abx5_S19_2_B	0.44	NA
B_S030	Enf	Mix-B	Abx5	S19	3	B	Enf_Abx5_S19_3_B	0.41	NA
B_S031	Enf	Mix-B	Abx6	S03	2	B	Enf_Abx6_S03_2_B	0.433	NA
B_S032	Enf	Mix-B	Abx6	S03	3	B	Enf_Abx6_S03_3_B	0.411	NA
B_S033	Enf	Mix-B	Abx6	S11	2	B	Enf_Abx6_S11_2_B	0.435	NA
B_S034	Enf	Mix-B	Abx6	S11	3	B	Enf_Abx6_S11_3_B	0.447	NA
B_S035	Enf	Mix-B	Abx6	S19	2	B	Enf_Abx6_S19_2_B	0.463	NA
B_S036	Enf	Mix-B	Abx6	S19	3	B	Enf_Abx6_S19_3_B	0.466	NA
B_S037	Enf	Mix-B	Abx5	S04	2	B	Enf_Abx5_S04_2_B	0.373	NA
B_S038	Enf	Mix-B	Abx5	S04	3	B	Enf_Abx5_S04_3_B	0.372	NA
B_S039	Enf	Mix-B	Abx5	S12	2	B	Enf_Abx5_S12_2_B	0.468	NA
B_S040	Enf	Mix-B	Abx5	S12	3	B	Enf_Abx5_S12_3_B	0.469	NA
B_S041	Enf	Mix-B	Abx5	S20	2	B	Enf_Abx5_S20_2_B	0.5	NA
B_S042	Enf	Mix-B	Abx5	S20	3	B	Enf_Abx5_S20_3_B	0.461	NA
B_S043	Enf	Mix-B	Abx6	S04	2	B	Enf_Abx6_S04_2_B	0.432	NA
B_S044	Enf	Mix-B	Abx6	S04	3	B	Enf_Abx6_S04_3_B	0.446	NA
B_S045	Enf	Mix-B	Abx6	S12	2	B	Enf_Abx6_S12_2_B	0.425	NA
B_S046	Enf	Mix-B	Abx6	S12	3	B	Enf_Abx6_S12_3_B	0.444	NA
B_S047	Enf	Mix-B	Abx6	S20	2	B	Enf_Abx6_S20_2_B	0.458	NA
B_S048	Enf	Mix-B	Abx6	S20	3	B	Enf_Abx6_S20_3_B	0.471	NA
B_S049	Enf	Mix-B	Abx5	S05	2	B	Enf_Abx5_S05_2_B	0.462	NA
B_S050	Enf	Mix-B	Abx5	S05	3	B	Enf_Abx5_S05_3_B	0.487	NA
B_S051	Enf	Mix-B	Abx5	S13	2	B	Enf_Abx5_S13_2_B	0.478	NA
B_S052	Enf	Mix-B	Abx5	S13	3	B	Enf_Abx5_S13_3_B	0.432	NA
B_S053	Enf	Mix-B	Abx5	S21	2	B	Enf_Abx5_S21_2_B	0.422	NA
B_S054	Enf	Mix-B	Abx5	S21	3	B	Enf_Abx5_S21_3_B	0.439	NA
B_S055	Enf	Mix-B	Abx6	S05	2	B	Enf_Abx6_S05_2_B	0.461	NA
B_S056	Enf	Mix-B	Abx6	S05	3	B	Enf_Abx6_S05_3_B	0.442	NA
B_S057	Enf	Mix-B	Abx6	S13	2	B	Enf_Abx6_S13_2_B	0.419	NA
B_S058	Enf	Mix-B	Abx6	S13	3	B	Enf_Abx6_S13_3_B	0.424	NA
B_S059	Enf	Mix-B	Abx6	S21	2	B	Enf_Abx6_S21_2_B	0.408	NA
B_S060	Enf	Mix-B	Abx6	S21	3	B	Enf_Abx6_S21_3_B	0.454	NA
B_S061	Enf	Mix-B	Abx5	S06	2	B	Enf_Abx5_S06_2_B	0.409	NA
B_S062	Enf	Mix-B	Abx5	S06	3	B	Enf_Abx5_S06_3_B	0.49	NA
B_S063	Enf	Mix-B	Abx5	S14	2	B	Enf_Abx5_S14_2_B	0.327	NA
B_S064	Enf	Mix-B	Abx5	S14	3	B	Enf_Abx5_S14_3_B	0.323	NA
B_S065	Enf	Mix-B	Abx5	S22	2	B	Enf_Abx5_S22_2_B	0.399	NA
B_S066	Enf	Mix-B	Abx5	S22	3	B	Enf_Abx5_S22_3_B	0.432	NA
B_S067	Enf	Mix-B	Abx6	S06	2	B	Enf_Abx6_S06_2_B	0.442	NA
B_S068	Enf	Mix-B	Abx6	S06	3	B	Enf_Abx6_S06_3_B	0.445	NA
B_S069	Enf	Mix-B	Abx6	S14	2	B	Enf_Abx6_S14_2_B	0.4	NA
B_S070	Enf	Mix-B	Abx6	S14	3	B	Enf_Abx6_S14_3_B	0.411	NA
B_S071	Enf	Mix-B	Abx6	S22	2	B	Enf_Abx6_S22_2_B	0.415	NA
B_S072	Enf	Mix-B	Abx6	S22	3	B	Enf_Abx6_S22_3_B	0.436	NA
B_S073	Enf	Mix-B	Abx5	S07	2	B	Enf_Abx5_S07_2_B	0.416	NA
B_S074	Enf	Mix-B	Abx5	S07	3	B	Enf_Abx5_S07_3_B	0.478	NA
B_S075	Enf	Mix-B	Abx5	S15	2	B	Enf_Abx5_S15_2_B	0.432	NA
B_S076	Enf	Mix-B	Abx5	S15	3	B	Enf_Abx5_S15_3_B	0.435	NA
B_S077	Enf	Mix-B	Abx5	S23	2	B	Enf_Abx5_S23_2_B	0.408	NA
B_S078	Enf	Mix-B	Abx5	S23	3	B	Enf_Abx5_S23_3_B	0.436	NA
B_S079	Enf	Mix-B	Abx6	S07	2	B	Enf_Abx6_S07_2_B	0.467	NA
B_S080	Enf	Mix-B	Abx6	S07	3	B	Enf_Abx6_S07_3_B	0.435	NA
B_S081	Enf	Mix-B	Abx6	S15	2	B	Enf_Abx6_S15_2_B	0.449	NA
B_S082	Enf	Mix-B	Abx6	S15	3	B	Enf_Abx6_S15_3_B	0.449	NA
B_S083	Enf	Mix-B	Abx6	S23	2	B	Enf_Abx6_S23_2_B	0.419	NA
B_S084	Enf	Mix-B	Abx6	S23	3	B	Enf_Abx6_S23_3_B	0.454	NA
B_S085	Enf	Mix-B	Abx5	S08	2	B	Enf_Abx5_S08_2_B	0.392	NA
B_S086	Enf	Mix-B	Abx5	S08	3	B	Enf_Abx5_S08_3_B	0.434	NA
B_S087	Enf	Mix-B	Abx5	S16	2	B	Enf_Abx5_S16_2_B	0.455	NA
B_S088	Enf	Mix-B	Abx5	S16	3	B	Enf_Abx5_S16_3_B	0.388	NA
B_S089	Enf	Mix-B	Abx5	S24	2	B	Enf_Abx5_S24_2_B	0.423	NA
B_S090	Enf	Mix-B	Abx5	S24	3	B	Enf_Abx5_S24_3_B	0.433	NA
B_S091	Enf	Mix-B	Abx6	S08	2	B	Enf_Abx6_S08_2_B	0.44	NA
B_S092	Enf	Mix-B	Abx6	S08	3	B	Enf_Abx6_S08_3_B	0.437	NA
B_S093	Enf	Mix-B	Abx6	S16	2	B	Enf_Abx6_S16_2_B	0.435	NA
B_S094	Enf	Mix-B	Abx6	S16	3	B	Enf_Abx6_S16_3_B	0.49	NA
B_S095	Enf	Mix-B	Abx6	S24	2	B	Enf_Abx6_S24_2_B	0.336	NA
B_S096	Enf	Mix-B	Abx6	S24	3	B	Enf_Abx6_S24_3_B	0.406	NA
B_S097	Enf	Mix-B	Abx11	S01	2	F	Enf_Abx11_S01_2_F	NA	0.507
B_S098	Enf	Mix-B	Abx11	S01	3	F	Enf_Abx11_S01_3_F	NA	0.501
B_S099	Enf	Mix-B	Abx11	S09	2	F	Enf_Abx11_S09_2_F	NA	0.463
B_S100	Enf	Mix-B	Abx11	S09	3	F	Enf_Abx11_S09_3_F	NA	0.479
B_S101	Enf	Mix-B	Abx11	S17	2	F	Enf_Abx11_S17_2_F	NA	0.538
B_S102	Enf	Mix-B	Abx11	S17	3	F	Enf_Abx11_S17_3_F	NA	0.441
B_S103	Enf	Mix-B	Abx12	S01	2	F	Enf_Abx12_S01_2_F	NA	0.487
B_S104	Enf	Mix-B	Abx12	S01	3	F	Enf_Abx12_S01_3_F	NA	0.516
B_S105	Enf	Mix-B	Abx12	S09	2	F	Enf_Abx12_S09_2_F	NA	0.433
B_S106	Enf	Mix-B	Abx12	S09	3	F	Enf_Abx12_S09_3_F	NA	0.444
B_S107	Enf	Mix-B	Abx12	S17	2	F	Enf_Abx12_S17_2_F	NA	0.421
B_S108	Enf	Mix-B	Abx12	S17	3	F	Enf_Abx12_S17_3_F	NA	0.42
B_S109	Enf	Mix-B	Abx11	S02	2	F	Enf_Abx11_S02_2_F	NA	0.498
B_S110	Enf	Mix-B	Abx11	S02	3	F	Enf_Abx11_S02_3_F	NA	0.532
B_S111	Enf	Mix-B	Abx11	S10	2	F	Enf_Abx11_S10_2_F	NA	0.393
B_S112	Enf	Mix-B	Abx11	S10	3	F	Enf_Abx11_S10_3_F	NA	0.414
B_S113	Enf	Mix-B	Abx11	S18	2	F	Enf_Abx11_S18_2_F	NA	0.523
B_S114	Enf	Mix-B	Abx11	S18	3	F	Enf_Abx11_S18_3_F	NA	0.574
B_S115	Enf	Mix-B	Abx12	S02	2	F	Enf_Abx12_S02_2_F	NA	0.487
B_S116	Enf	Mix-B	Abx12	S02	3	F	Enf_Abx12_S02_3_F	NA	0.486
B_S117	Enf	Mix-B	Abx12	S10	2	F	Enf_Abx12_S10_2_F	NA	0.454
B_S118	Enf	Mix-B	Abx12	S10	3	F	Enf_Abx12_S10_3_F	NA	0.455
B_S119	Enf	Mix-B	Abx12	S18	2	F	Enf_Abx12_S18_2_F	NA	0.394
B_S120	Enf	Mix-B	Abx12	S18	3	F	Enf_Abx12_S18_3_F	NA	0.406
B_S121	Enf	Mix-B	Abx11	S03	2	F	Enf_Abx11_S03_2_F	NA	0.518
B_S122	Enf	Mix-B	Abx11	S03	3	F	Enf_Abx11_S03_3_F	NA	0.474
B_S123	Enf	Mix-B	Abx11	S11	2	F	Enf_Abx11_S11_2_F	NA	0.476
B_S124	Enf	Mix-B	Abx11	S11	3	F	Enf_Abx11_S11_3_F	NA	0.524
B_S125	Enf	Mix-B	Abx11	S19	2	F	Enf_Abx11_S19_2_F	NA	0.542
B_S126	Enf	Mix-B	Abx11	S19	3	F	Enf_Abx11_S19_3_F	NA	0.535
B_S127	Enf	Mix-B	Abx12	S03	2	F	Enf_Abx12_S03_2_F	NA	0.542
B_S128	Enf	Mix-B	Abx12	S03	3	F	Enf_Abx12_S03_3_F	NA	0.515
B_S129	Enf	Mix-B	Abx12	S11	2	F	Enf_Abx12_S11_2_F	NA	0.492
B_S130	Enf	Mix-B	Abx12	S11	3	F	Enf_Abx12_S11_3_F	NA	0.451
B_S131	Enf	Mix-B	Abx12	S19	2	F	Enf_Abx12_S19_2_F	NA	0.419
B_S132	Enf	Mix-B	Abx12	S19	3	F	Enf_Abx12_S19_3_F	NA	0.409
B_S133	Enf	Mix-B	Abx11	S04	2	F	Enf_Abx11_S04_2_F	NA	0.543
B_S134	Enf	Mix-B	Abx11	S04	3	F	Enf_Abx11_S04_3_F	NA	0.504
B_S135	Enf	Mix-B	Abx11	S12	2	F	Enf_Abx11_S12_2_F	NA	0.488
B_S136	Enf	Mix-B	Abx11	S12	3	F	Enf_Abx11_S12_3_F	NA	0.481
B_S137	Enf	Mix-B	Abx11	S20	2	F	Enf_Abx11_S20_2_F	NA	0.575
B_S138	Enf	Mix-B	Abx11	S20	3	F	Enf_Abx11_S20_3_F	NA	0.6
B_S139	Enf	Mix-B	Abx12	S04	2	F	Enf_Abx12_S04_2_F	NA	0.554
B_S140	Enf	Mix-B	Abx12	S04	3	F	Enf_Abx12_S04_3_F	NA	0.505
B_S141	Enf	Mix-B	Abx12	S12	2	F	Enf_Abx12_S12_2_F	NA	0.487
B_S142	Enf	Mix-B	Abx12	S12	3	F	Enf_Abx12_S12_3_F	NA	0.427
B_S143	Enf	Mix-B	Abx12	S20	2	F	Enf_Abx12_S20_2_F	NA	0.415
B_S144	Enf	Mix-B	Abx12	S20	3	F	Enf_Abx12_S20_3_F	NA	0.416
B_S145	Enf	Mix-B	Abx11	S05	2	F	Enf_Abx11_S05_2_F	NA	0.534
B_S146	Enf	Mix-B	Abx11	S05	3	F	Enf_Abx11_S05_3_F	NA	0.491
B_S147	Enf	Mix-B	Abx11	S13	2	F	Enf_Abx11_S13_2_F	NA	0.447
B_S148	Enf	Mix-B	Abx11	S13	3	F	Enf_Abx11_S13_3_F	NA	0.481
B_S149	Enf	Mix-B	Abx11	S21	2	F	Enf_Abx11_S21_2_F	NA	0.5
B_S150	Enf	Mix-B	Abx11	S21	3	F	Enf_Abx11_S21_3_F	NA	0.595
B_S151	Enf	Mix-B	Abx12	S05	2	F	Enf_Abx12_S05_2_F	NA	0.467
B_S152	Enf	Mix-B	Abx12	S05	3	F	Enf_Abx12_S05_3_F	NA	0.464
B_S153	Enf	Mix-B	Abx12	S13	2	F	Enf_Abx12_S13_2_F	NA	0.484
B_S154	Enf	Mix-B	Abx12	S13	3	F	Enf_Abx12_S13_3_F	NA	0.467
B_S155	Enf	Mix-B	Abx12	S21	2	F	Enf_Abx12_S21_2_F	NA	0.432
B_S156	Enf	Mix-B	Abx12	S21	3	F	Enf_Abx12_S21_3_F	NA	0.437
B_S157	Enf	Mix-B	Abx11	S06	2	F	Enf_Abx11_S06_2_F	NA	0.492
B_S158	Enf	Mix-B	Abx11	S06	3	F	Enf_Abx11_S06_3_F	NA	0.477
B_S159	Enf	Mix-B	Abx11	S14	2	F	Enf_Abx11_S14_2_F	NA	0.455
B_S160	Enf	Mix-B	Abx11	S14	3	F	Enf_Abx11_S14_3_F	NA	0.471
B_S161	Enf	Mix-B	Abx11	S22	2	F	Enf_Abx11_S22_2_F	NA	0.513
B_S162	Enf	Mix-B	Abx11	S22	3	F	Enf_Abx11_S22_3_F	NA	0.524
B_S163	Enf	Mix-B	Abx12	S06	2	F	Enf_Abx12_S06_2_F	NA	0.545
B_S164	Enf	Mix-B	Abx12	S06	3	F	Enf_Abx12_S06_3_F	NA	0.493
B_S165	Enf	Mix-B	Abx12	S14	2	F	Enf_Abx12_S14_2_F	NA	0.418
B_S166	Enf	Mix-B	Abx12	S14	3	F	Enf_Abx12_S14_3_F	NA	0.429
B_S167	Enf	Mix-B	Abx12	S22	2	F	Enf_Abx12_S22_2_F	NA	0.408
B_S168	Enf	Mix-B	Abx12	S22	3	F	Enf_Abx12_S22_3_F	NA	0.41
B_S169	Enf	Mix-B	Abx11	S07	2	F	Enf_Abx11_S07_2_F	NA	0.471
B_S170	Enf	Mix-B	Abx11	S07	3	F	Enf_Abx11_S07_3_F	NA	0.481
B_S171	Enf	Mix-B	Abx11	S15	2	F	Enf_Abx11_S15_2_F	NA	0.465
B_S172	Enf	Mix-B	Abx11	S15	3	F	Enf_Abx11_S15_3_F	NA	0.494
B_S173	Enf	Mix-B	Abx11	S23	2	F	Enf_Abx11_S23_2_F	NA	0.554
B_S174	Enf	Mix-B	Abx11	S23	3	F	Enf_Abx11_S23_3_F	NA	0.582
B_S175	Enf	Mix-B	Abx12	S07	2	F	Enf_Abx12_S07_2_F	NA	0.527
B_S176	Enf	Mix-B	Abx12	S07	3	F	Enf_Abx12_S07_3_F	NA	0.498
B_S177	Enf	Mix-B	Abx12	S15	2	F	Enf_Abx12_S15_2_F	NA	0.485
B_S178	Enf	Mix-B	Abx12	S15	3	F	Enf_Abx12_S15_3_F	NA	0.47
B_S179	Enf	Mix-B	Abx12	S23	2	F	Enf_Abx12_S23_2_F	NA	0.482
B_S180	Enf	Mix-B	Abx12	S23	3	F	Enf_Abx12_S23_3_F	NA	0.472
B_S181	Enf	Mix-B	Abx11	S08	2	F	Enf_Abx11_S08_2_F	NA	0.546
B_S182	Enf	Mix-B	Abx11	S08	3	F	Enf_Abx11_S08_3_F	NA	0.469
B_S183	Enf	Mix-B	Abx11	S16	2	F	Enf_Abx11_S16_2_F	NA	0.462
B_S184	Enf	Mix-B	Abx11	S16	3	F	Enf_Abx11_S16_3_F	NA	0.471
B_S185	Enf	Mix-B	Abx11	S24	2	F	Enf_Abx11_S24_2_F	NA	0.528
B_S186	Enf	Mix-B	Abx11	S24	3	F	Enf_Abx11_S24_3_F	NA	0.544
B_S187	Enf	Mix-B	Abx12	S08	2	F	Enf_Abx12_S08_2_F	NA	0.51
B_S188	Enf	Mix-B	Abx12	S08	3	F	Enf_Abx12_S08_3_F	NA	0.465
B_S189	Enf	Mix-B	Abx12	S16	2	F	Enf_Abx12_S16_2_F	NA	0.462
B_S190	Enf	Mix-B	Abx12	S16	3	F	Enf_Abx12_S16_3_F	NA	0.431
B_S191	Enf	Mix-B	Abx12	S24	2	F	Enf_Abx12_S24_2_F	NA	0.406
B_S192	Enf	Mix-B	Abx12	S24	3	F	Enf_Abx12_S24_3_F	NA	0.408
B_S193	Enf	Mix-B	Abx6	S01	2	F	Enf_Abx6_S01_2_F	NA	0.614
B_S194	Enf	Mix-B	Abx6	S01	3	F	Enf_Abx6_S01_3_F	NA	0.602
B_S195	Enf	Mix-B	Abx6	S09	2	F	Enf_Abx6_S09_2_F	NA	0.49
B_S196	Enf	Mix-B	Abx6	S09	3	F	Enf_Abx6_S09_3_F	NA	0.419
B_S197	Enf	Mix-B	Abx6	S17	2	F	Enf_Abx6_S17_2_F	NA	0.493
B_S198	Enf	Mix-B	Abx6	S17	3	F	Enf_Abx6_S17_3_F	NA	0.536
B_S199	Enf	Mix-B	Abx8	S01	2	F	Enf_Abx8_S01_2_F	NA	0.521
B_S200	Enf	Mix-B	Abx8	S01	3	F	Enf_Abx8_S01_3_F	NA	0.399
B_S201	Enf	Mix-B	Abx8	S09	2	F	Enf_Abx8_S09_2_F	NA	0.527
B_S202	Enf	Mix-B	Abx8	S09	3	F	Enf_Abx8_S09_3_F	NA	0.538
B_S203	Enf	Mix-B	Abx8	S17	2	F	Enf_Abx8_S17_2_F	NA	0.462
B_S204	Enf	Mix-B	Abx8	S17	3	F	Enf_Abx8_S17_3_F	NA	0.443
B_S205	Enf	Mix-B	Abx6	S02	2	F	Enf_Abx6_S02_2_F	NA	0.624
B_S206	Enf	Mix-B	Abx6	S02	3	F	Enf_Abx6_S02_3_F	NA	0.622
B_S207	Enf	Mix-B	Abx6	S10	2	F	Enf_Abx6_S10_2_F	NA	0.498
B_S208	Enf	Mix-B	Abx6	S10	3	F	Enf_Abx6_S10_3_F	NA	0.47
B_S209	Enf	Mix-B	Abx6	S18	2	F	Enf_Abx6_S18_2_F	NA	0.516
B_S210	Enf	Mix-B	Abx6	S18	3	F	Enf_Abx6_S18_3_F	NA	0.486
B_S211	Enf	Mix-B	Abx8	S02	2	F	Enf_Abx8_S02_2_F	NA	0.576
B_S212	Enf	Mix-B	Abx8	S02	3	F	Enf_Abx8_S02_3_F	NA	0.537
B_S213	Enf	Mix-B	Abx8	S10	2	F	Enf_Abx8_S10_2_F	NA	0.465
B_S214	Enf	Mix-B	Abx8	S10	3	F	Enf_Abx8_S10_3_F	NA	0.498
B_S215	Enf	Mix-B	Abx8	S18	2	F	Enf_Abx8_S18_2_F	NA	0.462
B_S216	Enf	Mix-B	Abx8	S18	3	F	Enf_Abx8_S18_3_F	NA	0.435
B_S217	Enf	Mix-B	Abx6	S03	2	F	Enf_Abx6_S03_2_F	NA	0.613
B_S218	Enf	Mix-B	Abx6	S03	3	F	Enf_Abx6_S03_3_F	NA	0.608
B_S219	Enf	Mix-B	Abx6	S11	2	F	Enf_Abx6_S11_2_F	NA	0.543
B_S220	Enf	Mix-B	Abx6	S11	3	F	Enf_Abx6_S11_3_F	NA	0.584
B_S221	Enf	Mix-B	Abx6	S19	2	F	Enf_Abx6_S19_2_F	NA	0.505
B_S222	Enf	Mix-B	Abx6	S19	3	F	Enf_Abx6_S19_3_F	NA	0.489
B_S223	Enf	Mix-B	Abx8	S03	2	F	Enf_Abx8_S03_2_F	NA	0.522
B_S224	Enf	Mix-B	Abx8	S03	3	F	Enf_Abx8_S03_3_F	NA	0.46
B_S225	Enf	Mix-B	Abx8	S11	2	F	Enf_Abx8_S11_2_F	NA	0.494
B_S226	Enf	Mix-B	Abx8	S11	3	F	Enf_Abx8_S11_3_F	NA	0.481
B_S227	Enf	Mix-B	Abx8	S19	2	F	Enf_Abx8_S19_2_F	NA	0.483
B_S228	Enf	Mix-B	Abx8	S19	3	F	Enf_Abx8_S19_3_F	NA	0.457
B_S229	Enf	Mix-B	Abx6	S04	2	F	Enf_Abx6_S04_2_F	NA	0.638
B_S230	Enf	Mix-B	Abx6	S04	3	F	Enf_Abx6_S04_3_F	NA	0.632
B_S231	Enf	Mix-B	Abx6	S12	2	F	Enf_Abx6_S12_2_F	NA	0.556
B_S232	Enf	Mix-B	Abx6	S12	3	F	Enf_Abx6_S12_3_F	NA	0.582
B_S233	Enf	Mix-B	Abx6	S20	2	F	Enf_Abx6_S20_2_F	NA	0.538
B_S234	Enf	Mix-B	Abx6	S20	3	F	Enf_Abx6_S20_3_F	NA	0.495
B_S235	Enf	Mix-B	Abx8	S04	2	F	Enf_Abx8_S04_2_F	NA	0.516
B_S236	Enf	Mix-B	Abx8	S04	3	F	Enf_Abx8_S04_3_F	NA	0.511
B_S237	Enf	Mix-B	Abx8	S12	2	F	Enf_Abx8_S12_2_F	NA	0.48
B_S238	Enf	Mix-B	Abx8	S12	3	F	Enf_Abx8_S12_3_F	NA	0.487
B_S239	Enf	Mix-B	Abx8	S20	2	F	Enf_Abx8_S20_2_F	NA	0.482
B_S240	Enf	Mix-B	Abx8	S20	3	F	Enf_Abx8_S20_3_F	NA	0.464
B_S241	Enf	Mix-B	Abx6	S05	2	F	Enf_Abx6_S05_2_F	NA	0.629
B_S242	Enf	Mix-B	Abx6	S05	3	F	Enf_Abx6_S05_3_F	NA	0.639
B_S243	Enf	Mix-B	Abx6	S13	2	F	Enf_Abx6_S13_2_F	NA	0.591
B_S244	Enf	Mix-B	Abx6	S13	3	F	Enf_Abx6_S13_3_F	NA	0.566
B_S245	Enf	Mix-B	Abx6	S21	2	F	Enf_Abx6_S21_2_F	NA	0.547
B_S246	Enf	Mix-B	Abx6	S21	3	F	Enf_Abx6_S21_3_F	NA	0.519
B_S247	Enf	Mix-B	Abx8	S05	2	F	Enf_Abx8_S05_2_F	NA	0.484
B_S248	Enf	Mix-B	Abx8	S05	3	F	Enf_Abx8_S05_3_F	NA	0.477
B_S249	Enf	Mix-B	Abx8	S13	2	F	Enf_Abx8_S13_2_F	NA	0.477
B_S250	Enf	Mix-B	Abx8	S13	3	F	Enf_Abx8_S13_3_F	NA	0.449
B_S251	Enf	Mix-B	Abx8	S21	2	F	Enf_Abx8_S21_2_F	NA	0.516
B_S252	Enf	Mix-B	Abx8	S21	3	F	Enf_Abx8_S21_3_F	NA	0.483
B_S253	Enf	Mix-B	Abx6	S06	2	F	Enf_Abx6_S06_2_F	NA	0.66
B_S254	Enf	Mix-B	Abx6	S06	3	F	Enf_Abx6_S06_3_F	NA	0.629
B_S255	Enf	Mix-B	Abx6	S14	2	F	Enf_Abx6_S14_2_F	NA	0.58
B_S256	Enf	Mix-B	Abx6	S14	3	F	Enf_Abx6_S14_3_F	NA	0.546
B_S257	Enf	Mix-B	Abx6	S22	2	F	Enf_Abx6_S22_2_F	NA	0.484
B_S258	Enf	Mix-B	Abx6	S22	3	F	Enf_Abx6_S22_3_F	NA	0.52
B_S259	Enf	Mix-B	Abx8	S06	2	F	Enf_Abx8_S06_2_F	NA	0.449
B_S260	Enf	Mix-B	Abx8	S06	3	F	Enf_Abx8_S06_3_F	NA	0.447
B_S261	Enf	Mix-B	Abx8	S14	2	F	Enf_Abx8_S14_2_F	NA	0.444
B_S262	Enf	Mix-B	Abx8	S14	3	F	Enf_Abx8_S14_3_F	NA	0.463
B_S263	Enf	Mix-B	Abx8	S22	2	F	Enf_Abx8_S22_2_F	NA	0.459
B_S264	Enf	Mix-B	Abx8	S22	3	F	Enf_Abx8_S22_3_F	NA	0.458
B_S265	Enf	Mix-B	Abx6	S07	2	F	Enf_Abx6_S07_2_F	NA	0.629
B_S266	Enf	Mix-B	Abx6	S07	3	F	Enf_Abx6_S07_3_F	NA	0.63
B_S267	Enf	Mix-B	Abx6	S15	2	F	Enf_Abx6_S15_2_F	NA	0.592
B_S268	Enf	Mix-B	Abx6	S15	3	F	Enf_Abx6_S15_3_F	NA	0.577
B_S269	Enf	Mix-B	Abx6	S23	2	F	Enf_Abx6_S23_2_F	NA	0.502
B_S270	Enf	Mix-B	Abx6	S23	3	F	Enf_Abx6_S23_3_F	NA	0.492
B_S271	Enf	Mix-B	Abx8	S07	2	F	Enf_Abx8_S07_2_F	NA	0.437
B_S272	Enf	Mix-B	Abx8	S07	3	F	Enf_Abx8_S07_3_F	NA	0.466
B_S273	Enf	Mix-B	Abx8	S15	2	F	Enf_Abx8_S15_2_F	NA	0.467
B_S274	Enf	Mix-B	Abx8	S15	3	F	Enf_Abx8_S15_3_F	NA	0.456
B_S275	Enf	Mix-B	Abx8	S23	2	F	Enf_Abx8_S23_2_F	NA	0.466
B_S276	Enf	Mix-B	Abx8	S23	3	F	Enf_Abx8_S23_3_F	NA	0.45
B_S277	Enf	Mix-B	Abx6	S08	2	F	Enf_Abx6_S08_2_F	NA	0.589
B_S278	Enf	Mix-B	Abx6	S08	3	F	Enf_Abx6_S08_3_F	NA	0.609
B_S279	Enf	Mix-B	Abx6	S16	2	F	Enf_Abx6_S16_2_F	NA	0.586
B_S280	Enf	Mix-B	Abx6	S16	3	F	Enf_Abx6_S16_3_F	NA	0.543
B_S281	Enf	Mix-B	Abx6	S24	2	F	Enf_Abx6_S24_2_F	NA	0.459
B_S282	Enf	Mix-B	Abx6	S24	3	F	Enf_Abx6_S24_3_F	NA	0.47
B_S283	Enf	Mix-B	Abx8	S08	2	F	Enf_Abx8_S08_2_F	NA	0.525
B_S284	Enf	Mix-B	Abx8	S08	3	F	Enf_Abx8_S08_3_F	NA	0.504
B_S285	Enf	Mix-B	Abx8	S16	2	F	Enf_Abx8_S16_2_F	NA	0.457
B_S286	Enf	Mix-B	Abx8	S16	3	F	Enf_Abx8_S16_3_F	NA	0.433
B_S287	Enf	Mix-B	Abx8	S24	2	F	Enf_Abx8_S24_2_F	NA	0.484
B_S288	Enf	Mix-B	Abx8	S24	3	F	Enf_Abx8_S24_3_F	NA	0.478
B_S289	Enf	Mix-B	Abx12	S01	2	B	Enf_Abx12_S01_2_B	0.328	NA
B_S290	Enf	Mix-B	Abx12	S01	3	B	Enf_Abx12_S01_3_B	0.329	NA
B_S291	Enf	Mix-B	Abx12	S09	2	B	Enf_Abx12_S09_2_B	0.325	NA
B_S292	Enf	Mix-B	Abx12	S09	3	B	Enf_Abx12_S09_3_B	0.33	NA
B_S293	Enf	Mix-B	Abx12	S17	2	B	Enf_Abx12_S17_2_B	0.408	NA
B_S294	Enf	Mix-B	Abx12	S17	3	B	Enf_Abx12_S17_3_B	0.383	NA
B_S295	Enf	Mix-B	Abx1	S01	3	F	Enf_Abx1_S01_3_F	NA	0.47
B_S296	Enf	Mix-B	Abx1	S09	3	F	Enf_Abx1_S09_3_F	NA	0.45
B_S297	Enf	Mix-B	Abx1	S17	3	F	Enf_Abx1_S17_3_F	NA	0.54
B_S298	Enf	Mix-B	Abx2	S01	3	F	Enf_Abx2_S01_3_F	NA	0.537
B_S299	Enf	Mix-B	Abx2	S09	3	F	Enf_Abx2_S09_3_F	NA	0.449
B_S300	Enf	Mix-B	Abx2	S17	3	F	Enf_Abx2_S17_3_F	NA	0.468
B_S301	Enf	Mix-B	Abx12	S02	2	B	Enf_Abx12_S02_2_B	0.307	NA
B_S302	Enf	Mix-B	Abx12	S02	3	B	Enf_Abx12_S02_3_B	0.284	NA
B_S303	Enf	Mix-B	Abx12	S10	2	B	Enf_Abx12_S10_2_B	0.321	NA
B_S304	Enf	Mix-B	Abx12	S10	3	B	Enf_Abx12_S10_3_B	0.353	NA
B_S305	Enf	Mix-B	Abx12	S18	2	B	Enf_Abx12_S18_2_B	0.285	NA
B_S306	Enf	Mix-B	Abx12	S18	3	B	Enf_Abx12_S18_3_B	0.309	NA
B_S307	Enf	Mix-B	Abx1	S02	3	F	Enf_Abx1_S02_3_F	NA	0.485
B_S308	Enf	Mix-B	Abx1	S10	3	F	Enf_Abx1_S10_3_F	NA	0.417
B_S309	Enf	Mix-B	Abx1	S18	3	F	Enf_Abx1_S18_3_F	NA	0.534
B_S310	Enf	Mix-B	Abx2	S02	3	F	Enf_Abx2_S02_3_F	NA	0.528
B_S311	Enf	Mix-B	Abx2	S10	3	F	Enf_Abx2_S10_3_F	NA	0.417
B_S312	Enf	Mix-B	Abx2	S18	3	F	Enf_Abx2_S18_3_F	NA	0.499
B_S313	Enf	Mix-B	Abx12	S03	2	B	Enf_Abx12_S03_2_B	0.397	NA
B_S314	Enf	Mix-B	Abx12	S03	3	B	Enf_Abx12_S03_3_B	0.367	NA
B_S315	Enf	Mix-B	Abx12	S11	2	B	Enf_Abx12_S11_2_B	0.408	NA
B_S316	Enf	Mix-B	Abx12	S11	3	B	Enf_Abx12_S11_3_B	0.374	NA
B_S317	Enf	Mix-B	Abx12	S19	2	B	Enf_Abx12_S19_2_B	0.381	NA
B_S318	Enf	Mix-B	Abx12	S19	3	B	Enf_Abx12_S19_3_B	0.341	NA
B_S319	Enf	Mix-B	Abx1	S03	3	F	Enf_Abx1_S03_3_F	NA	0.486
B_S320	Enf	Mix-B	Abx1	S11	3	F	Enf_Abx1_S11_3_F	NA	0.476
B_S321	Enf	Mix-B	Abx1	S19	3	F	Enf_Abx1_S19_3_F	NA	0.503
B_S322	Enf	Mix-B	Abx2	S03	3	F	Enf_Abx2_S03_3_F	NA	0.507
B_S323	Enf	Mix-B	Abx2	S11	3	F	Enf_Abx2_S11_3_F	NA	0.47
B_S324	Enf	Mix-B	Abx2	S19	3	F	Enf_Abx2_S19_3_F	NA	0.467
B_S325	Enf	Mix-B	Abx12	S04	2	B	Enf_Abx12_S04_2_B	0.377	NA
B_S326	Enf	Mix-B	Abx12	S04	3	B	Enf_Abx12_S04_3_B	0.344	NA
B_S327	Enf	Mix-B	Abx12	S12	2	B	Enf_Abx12_S12_2_B	0.319	NA
B_S328	Enf	Mix-B	Abx12	S12	3	B	Enf_Abx12_S12_3_B	0.294	NA
B_S329	Enf	Mix-B	Abx12	S20	2	B	Enf_Abx12_S20_2_B	0.36	NA
B_S330	Enf	Mix-B	Abx12	S20	3	B	Enf_Abx12_S20_3_B	0.379	NA
B_S331	Enf	Mix-B	Abx1	S04	3	F	Enf_Abx1_S04_3_F	NA	0.477
B_S332	Enf	Mix-B	Abx1	S12	3	F	Enf_Abx1_S12_3_F	NA	0.469
B_S333	Enf	Mix-B	Abx1	S20	3	F	Enf_Abx1_S20_3_F	NA	0.526
B_S334	Enf	Mix-B	Abx2	S04	3	F	Enf_Abx2_S04_3_F	NA	0.532
B_S335	Enf	Mix-B	Abx2	S12	3	F	Enf_Abx2_S12_3_F	NA	0.49
B_S336	Enf	Mix-B	Abx2	S20	3	F	Enf_Abx2_S20_3_F	NA	0.465
B_S337	Enf	Mix-B	Abx12	S05	2	B	Enf_Abx12_S05_2_B	0.293	NA
B_S338	Enf	Mix-B	Abx12	S05	3	B	Enf_Abx12_S05_3_B	0.305	NA
B_S339	Enf	Mix-B	Abx12	S13	2	B	Enf_Abx12_S13_2_B	0.317	NA
B_S340	Enf	Mix-B	Abx12	S13	3	B	Enf_Abx12_S13_3_B	0.334	NA
B_S341	Enf	Mix-B	Abx12	S21	2	B	Enf_Abx12_S21_2_B	0.381	NA
B_S342	Enf	Mix-B	Abx12	S21	3	B	Enf_Abx12_S21_3_B	0.363	NA
B_S343	Enf	Mix-B	Abx1	S05	3	F	Enf_Abx1_S05_3_F	NA	0.472
B_S344	Enf	Mix-B	Abx1	S13	3	F	Enf_Abx1_S13_3_F	NA	0.474
B_S345	Enf	Mix-B	Abx1	S21	3	F	Enf_Abx1_S21_3_F	NA	0.463
B_S346	Enf	Mix-B	Abx2	S05	3	F	Enf_Abx2_S05_3_F	NA	0.493
B_S347	Enf	Mix-B	Abx2	S13	3	F	Enf_Abx2_S13_3_F	NA	0.46
B_S348	Enf	Mix-B	Abx2	S21	3	F	Enf_Abx2_S21_3_F	NA	0.452
B_S349	Enf	Mix-B	Abx12	S06	2	B	Enf_Abx12_S06_2_B	0.37	NA
B_S350	Enf	Mix-B	Abx12	S06	3	B	Enf_Abx12_S06_3_B	0.342	NA
B_S351	Enf	Mix-B	Abx12	S14	2	B	Enf_Abx12_S14_2_B	0.336	NA
B_S352	Enf	Mix-B	Abx12	S14	3	B	Enf_Abx12_S14_3_B	0.311	NA
B_S353	Enf	Mix-B	Abx12	S22	2	B	Enf_Abx12_S22_2_B	0.327	NA
B_S354	Enf	Mix-B	Abx12	S22	3	B	Enf_Abx12_S22_3_B	0.331	NA
B_S355	Enf	Mix-B	Abx1	S06	3	F	Enf_Abx1_S06_3_F	NA	0.451
B_S356	Enf	Mix-B	Abx1	S14	3	F	Enf_Abx1_S14_3_F	NA	0.469
B_S357	Enf	Mix-B	Abx1	S22	3	F	Enf_Abx1_S22_3_F	NA	0.492
B_S358	Enf	Mix-B	Abx2	S06	3	F	Enf_Abx2_S06_3_F	NA	0.455
B_S359	Enf	Mix-B	Abx2	S14	3	F	Enf_Abx2_S14_3_F	NA	0.484
B_S360	Enf	Mix-B	Abx2	S22	3	F	Enf_Abx2_S22_3_F	NA	0.449
B_S361	Enf	Mix-B	Abx12	S07	2	B	Enf_Abx12_S07_2_B	0.342	NA
B_S362	Enf	Mix-B	Abx12	S07	3	B	Enf_Abx12_S07_3_B	0.33	NA
B_S363	Enf	Mix-B	Abx12	S15	2	B	Enf_Abx12_S15_2_B	0.342	NA
B_S364	Enf	Mix-B	Abx12	S15	3	B	Enf_Abx12_S15_3_B	0.363	NA
B_S365	Enf	Mix-B	Abx12	S23	2	B	Enf_Abx12_S23_2_B	0.386	NA
B_S366	Enf	Mix-B	Abx12	S23	3	B	Enf_Abx12_S23_3_B	0.348	NA
B_S367	Enf	Mix-B	Abx1	S07	3	F	Enf_Abx1_S07_3_F	NA	0.496
B_S368	Enf	Mix-B	Abx1	S15	3	F	Enf_Abx1_S15_3_F	NA	0.482
B_S369	Enf	Mix-B	Abx1	S23	3	F	Enf_Abx1_S23_3_F	NA	0.49
B_S370	Enf	Mix-B	Abx2	S07	3	F	Enf_Abx2_S07_3_F	NA	0.445
B_S371	Enf	Mix-B	Abx2	S15	3	F	Enf_Abx2_S15_3_F	NA	0.483
B_S372	Enf	Mix-B	Abx2	S23	3	F	Enf_Abx2_S23_3_F	NA	0.473
B_S373	Enf	Mix-B	Abx12	S08	2	B	Enf_Abx12_S08_2_B	0.323	NA
B_S374	Enf	Mix-B	Abx12	S08	3	B	Enf_Abx12_S08_3_B	0.322	NA
B_S375	Enf	Mix-B	Abx12	S16	2	B	Enf_Abx12_S16_2_B	0.319	NA
B_S376	Enf	Mix-B	Abx12	S16	3	B	Enf_Abx12_S16_3_B	0.355	NA
B_S377	Enf	Mix-B	Abx12	S24	2	B	Enf_Abx12_S24_2_B	0.355	NA
B_S378	Enf	Mix-B	Abx12	S24	3	B	Enf_Abx12_S24_3_B	0.326	NA
B_S379	Enf	Mix-B	Abx1	S08	3	F	Enf_Abx1_S08_3_F	NA	0.506
B_S380	Enf	Mix-B	Abx1	S16	3	F	Enf_Abx1_S16_3_F	NA	0.479
B_S381	Enf	Mix-B	Abx1	S24	3	F	Enf_Abx1_S24_3_F	NA	0.455
B_S382	Enf	Mix-B	Abx2	S08	3	F	Enf_Abx2_S08_3_F	NA	0.504
B_S383	Enf	Mix-B	Abx2	S16	3	F	Enf_Abx2_S16_3_F	NA	0.465
B_S384	Enf	Mix-B	Abx2	S24	3	F	Enf_Abx2_S24_3_F	NA	0.414
C_S001	Enf	Mix-C	Abx7	S01	2	F	Enf_Abx7_S01_2_F	NA	0.479
C_S002	Enf	Mix-C	Abx7	S01	3	F	Enf_Abx7_S01_3_F	NA	0.527
C_S003	Enf	Mix-C	Abx7	S17	2	F	Enf_Abx7_S17_2_F	NA	0.619
C_S004	Enf	Mix-C	Abx7	S17	3	F	Enf_Abx7_S17_3_F	NA	0.649
C_S005	Enf	Mix-C	Abx11	S01	Time_series	D01	Enf_Abx11_S01_D01	NA	NA
C_S006	Enf	Mix-C	Abx11	S01	Time_series	D10	Enf_Abx11_S01_D10	NA	NA
C_S007	Enf	Mix-C	Abx11	S13	Time_series	D01	Enf_Abx11_S13_D01	NA	NA
C_S008	Enf	Mix-C	Abx11	S13	Time_series	D10	Enf_Abx11_S13_D10	NA	NA
C_S009	Enf	Mix-C	Abx5	S01	Time_series	D01	Enf_Abx5_S01_D01	NA	NA
C_S010	Enf	Mix-C	Abx5	S01	Time_series	D10	Enf_Abx5_S01_D10	NA	NA
C_S013	Enf	Mix-C	Abx7	S02	2	F	Enf_Abx7_S02_2_F	NA	0.498
C_S014	Enf	Mix-C	Abx7	S02	3	F	Enf_Abx7_S02_3_F	NA	0.53
C_S015	Enf	Mix-C	Abx7	S18	2	F	Enf_Abx7_S18_2_F	NA	0.633
C_S016	Enf	Mix-C	Abx7	S18	3	F	Enf_Abx7_S18_3_F	NA	0.632
C_S017	Enf	Mix-C	Abx11	S01	Time_series	D02	Enf_Abx11_S01_D02	NA	NA
C_S018	Enf	Mix-C	Abx11	S01	Time_series	D11	Enf_Abx11_S01_D11	NA	NA
C_S019	Enf	Mix-C	Abx11	S13	Time_series	D02	Enf_Abx11_S13_D02	NA	NA
C_S020	Enf	Mix-C	Abx11	S13	Time_series	D11	Enf_Abx11_S13_D11	NA	NA
C_S021	Enf	Mix-C	Abx5	S01	Time_series	D02	Enf_Abx5_S01_D02	NA	NA
C_S022	Enf	Mix-C	Abx5	S01	Time_series	D11	Enf_Abx5_S01_D11	NA	NA
C_S025	Enf	Mix-C	Abx7	S03	2	F	Enf_Abx7_S03_2_F	NA	0.492
C_S026	Enf	Mix-C	Abx7	S03	3	F	Enf_Abx7_S03_3_F	NA	0.528
C_S027	Enf	Mix-C	Abx7	S19	2	F	Enf_Abx7_S19_2_F	NA	0.548
C_S028	Enf	Mix-C	Abx7	S19	3	F	Enf_Abx7_S19_3_F	NA	0.569
C_S029	Enf	Mix-C	Abx11	S01	Time_series	D03	Enf_Abx11_S01_D03	NA	NA
C_S030	Enf	Mix-C	Abx11	S01	Time_series	D12	Enf_Abx11_S01_D12	NA	NA
C_S031	Enf	Mix-C	Abx11	S13	Time_series	D03	Enf_Abx11_S13_D03	NA	NA
C_S032	Enf	Mix-C	Abx11	S13	Time_series	D12	Enf_Abx11_S13_D12	NA	NA
C_S033	Enf	Mix-C	Abx5	S01	Time_series	D03	Enf_Abx5_S01_D03	NA	NA
C_S034	Enf	Mix-C	Abx5	S01	Time_series	D12	Enf_Abx5_S01_D12	NA	NA
C_S037	Enf	Mix-C	Abx7	S04	2	F	Enf_Abx7_S04_2_F	NA	0.489
C_S038	Enf	Mix-C	Abx7	S04	3	F	Enf_Abx7_S04_3_F	NA	0.483
C_S039	Enf	Mix-C	Abx7	S20	2	F	Enf_Abx7_S20_2_F	NA	0.534
C_S040	Enf	Mix-C	Abx7	S20	3	F	Enf_Abx7_S20_3_F	NA	0.56
C_S041	Enf	Mix-C	Abx11	S01	Time_series	D04	Enf_Abx11_S01_D04	NA	NA
C_S042	Enf	Mix-C	Abx11	S01	Time_series	D13	Enf_Abx11_S01_D13	NA	NA
C_S043	Enf	Mix-C	Abx11	S13	Time_series	D04	Enf_Abx11_S13_D04	NA	NA
C_S044	Enf	Mix-C	Abx11	S13	Time_series	D13	Enf_Abx11_S13_D13	NA	NA
C_S045	Enf	Mix-C	Abx5	S01	Time_series	D04	Enf_Abx5_S01_D04	NA	NA
C_S046	Enf	Mix-C	Abx5	S01	Time_series	D13	Enf_Abx5_S01_D13	NA	NA
C_S049	Enf	Mix-C	Abx7	S05	2	F	Enf_Abx7_S05_2_F	NA	0.495
C_S050	Enf	Mix-C	Abx7	S05	3	F	Enf_Abx7_S05_3_F	NA	0.486
C_S051	Enf	Mix-C	Abx7	S21	2	F	Enf_Abx7_S21_2_F	NA	0.519
C_S052	Enf	Mix-C	Abx7	S21	3	F	Enf_Abx7_S21_3_F	NA	0.538
C_S053	Enf	Mix-C	Abx11	S01	Time_series	D05	Enf_Abx11_S01_D05	NA	NA
C_S054	Enf	Mix-C	Abx11	S01	Time_series	D14	Enf_Abx11_S01_D14	NA	NA
C_S055	Enf	Mix-C	Abx11	S13	Time_series	D05	Enf_Abx11_S13_D05	NA	NA
C_S056	Enf	Mix-C	Abx11	S13	Time_series	D14	Enf_Abx11_S13_D14	NA	NA
C_S057	Enf	Mix-C	Abx5	S01	Time_series	D05	Enf_Abx5_S01_D05	NA	NA
C_S058	Enf	Mix-C	Abx5	S01	Time_series	D14	Enf_Abx5_S01_D14	NA	NA
C_S061	Enf	Mix-C	Abx7	S06	2	F	Enf_Abx7_S06_2_F	NA	0.459
C_S062	Enf	Mix-C	Abx7	S06	3	F	Enf_Abx7_S06_3_F	NA	0.477
C_S063	Enf	Mix-C	Abx7	S22	2	F	Enf_Abx7_S22_2_F	NA	0.533
C_S064	Enf	Mix-C	Abx7	S22	3	F	Enf_Abx7_S22_3_F	NA	0.517
C_S065	Enf	Mix-C	Abx11	S01	Time_series	D07	Enf_Abx11_S01_D07	NA	NA
C_S066	Enf	Mix-C	Abx11	S01	Time_series	D15	Enf_Abx11_S01_D15	NA	NA
C_S067	Enf	Mix-C	Abx11	S13	Time_series	D07	Enf_Abx11_S13_D07	NA	NA
C_S068	Enf	Mix-C	Abx11	S13	Time_series	D15	Enf_Abx11_S13_D15	NA	NA
C_S069	Enf	Mix-C	Abx5	S01	Time_series	D07	Enf_Abx5_S01_D07	NA	NA
C_S070	Enf	Mix-C	Abx5	S01	Time_series	D15	Enf_Abx5_S01_D15	NA	NA
C_S073	Enf	Mix-C	Abx7	S07	2	F	Enf_Abx7_S07_2_F	NA	0.478
C_S074	Enf	Mix-C	Abx7	S07	3	F	Enf_Abx7_S07_3_F	NA	0.495
C_S075	Enf	Mix-C	Abx7	S23	2	F	Enf_Abx7_S23_2_F	NA	0.504
C_S076	Enf	Mix-C	Abx7	S23	3	F	Enf_Abx7_S23_3_F	NA	0.549
C_S077	Enf	Mix-C	Abx11	S01	Time_series	D08	Enf_Abx11_S01_D08	NA	NA
C_S078	Enf	Mix-C	Abx11	S01	1	F	Enf_Abx11_S01_1_F	NA	0.495
C_S079	Enf	Mix-C	Abx11	S13	Time_series	D08	Enf_Abx11_S13_D08	NA	NA
C_S080	Enf	Mix-C	Abx11	S13	1	F	Enf_Abx11_S13_1_F	NA	0.482
C_S081	Enf	Mix-C	Abx5	S01	Time_series	D08	Enf_Abx5_S01_D08	NA	NA
C_S082	Enf	Mix-C	Abx5	S01	1	F	Enf_Abx5_S01_1_F	NA	0.445
C_S085	Enf	Mix-C	Abx7	S08	2	F	Enf_Abx7_S08_2_F	NA	0.472
C_S086	Enf	Mix-C	Abx7	S08	3	F	Enf_Abx7_S08_3_F	NA	0.466
C_S087	Enf	Mix-C	Abx7	S24	2	F	Enf_Abx7_S24_2_F	NA	0.457
C_S088	Enf	Mix-C	Abx7	S24	3	F	Enf_Abx7_S24_3_F	NA	0.451
C_S089	Enf	Mix-C	Abx11	S01	Time_series	D09	Enf_Abx11_S01_D09	NA	NA
C_S091	Enf	Mix-C	Abx11	S13	Time_series	D09	Enf_Abx11_S13_D09	NA	NA
C_S093	Enf	Mix-C	Abx5	S01	Time_series	D09	Enf_Abx5_S01_D09	NA	NA
C_S097	Enf	Mix-C	Abx9	S01	2	F	Enf_Abx9_S01_2_F	NA	0.403
C_S098	Enf	Mix-C	Abx9	S01	3	F	Enf_Abx9_S01_3_F	NA	0.383
C_S099	Enf	Mix-C	Abx9	S09	2	F	Enf_Abx9_S09_2_F	NA	0.408
C_S100	Enf	Mix-C	Abx9	S09	3	F	Enf_Abx9_S09_3_F	NA	0.396
C_S101	Enf	Mix-C	Abx9	S17	2	F	Enf_Abx9_S17_2_F	NA	0.339
C_S102	Enf	Mix-C	Abx9	S17	3	F	Enf_Abx9_S17_3_F	NA	0.326
C_S103	Enf	Mix-C	Abx10	S01	2	F	Enf_Abx10_S01_2_F	NA	0.605
C_S104	Enf	Mix-C	Abx10	S01	3	F	Enf_Abx10_S01_3_F	NA	0.616
C_S105	Enf	Mix-C	Abx10	S09	2	F	Enf_Abx10_S09_2_F	NA	0.601
C_S106	Enf	Mix-C	Abx10	S09	3	F	Enf_Abx10_S09_3_F	NA	0.612
C_S107	Enf	Mix-C	Abx10	S17	2	F	Enf_Abx10_S17_2_F	NA	0.609
C_S108	Enf	Mix-C	Abx10	S17	3	F	Enf_Abx10_S17_3_F	NA	0.58
C_S109	Enf	Mix-C	Abx9	S02	2	F	Enf_Abx9_S02_2_F	NA	0.469
C_S110	Enf	Mix-C	Abx9	S02	3	F	Enf_Abx9_S02_3_F	NA	0.441
C_S111	Enf	Mix-C	Abx9	S10	2	F	Enf_Abx9_S10_2_F	NA	0.39
C_S112	Enf	Mix-C	Abx9	S10	3	F	Enf_Abx9_S10_3_F	NA	0.374
C_S113	Enf	Mix-C	Abx9	S18	2	F	Enf_Abx9_S18_2_F	NA	0.386
C_S114	Enf	Mix-C	Abx9	S18	3	F	Enf_Abx9_S18_3_F	NA	0.383
C_S115	Enf	Mix-C	Abx10	S02	2	F	Enf_Abx10_S02_2_F	NA	0.637
C_S116	Enf	Mix-C	Abx10	S02	3	F	Enf_Abx10_S02_3_F	NA	0.647
C_S117	Enf	Mix-C	Abx10	S10	2	F	Enf_Abx10_S10_2_F	NA	0.558
C_S118	Enf	Mix-C	Abx10	S10	3	F	Enf_Abx10_S10_3_F	NA	0.552
C_S119	Enf	Mix-C	Abx10	S18	2	F	Enf_Abx10_S18_2_F	NA	0.617
C_S120	Enf	Mix-C	Abx10	S18	3	F	Enf_Abx10_S18_3_F	NA	0.612
C_S121	Enf	Mix-C	Abx9	S03	2	F	Enf_Abx9_S03_2_F	NA	0.455
C_S122	Enf	Mix-C	Abx9	S03	3	F	Enf_Abx9_S03_3_F	NA	0.443
C_S123	Enf	Mix-C	Abx9	S11	2	F	Enf_Abx9_S11_2_F	NA	0.5
C_S124	Enf	Mix-C	Abx9	S11	3	F	Enf_Abx9_S11_3_F	NA	0.477
C_S125	Enf	Mix-C	Abx9	S19	2	F	Enf_Abx9_S19_2_F	NA	0.421
C_S126	Enf	Mix-C	Abx9	S19	3	F	Enf_Abx9_S19_3_F	NA	0.396
C_S127	Enf	Mix-C	Abx10	S03	2	F	Enf_Abx10_S03_2_F	NA	0.647
C_S128	Enf	Mix-C	Abx10	S03	3	F	Enf_Abx10_S03_3_F	NA	0.639
C_S129	Enf	Mix-C	Abx10	S11	2	F	Enf_Abx10_S11_2_F	NA	0.61
C_S130	Enf	Mix-C	Abx10	S11	3	F	Enf_Abx10_S11_3_F	NA	0.604
C_S131	Enf	Mix-C	Abx10	S19	2	F	Enf_Abx10_S19_2_F	NA	0.557
C_S132	Enf	Mix-C	Abx10	S19	3	F	Enf_Abx10_S19_3_F	NA	0.555
C_S133	Enf	Mix-C	Abx9	S04	2	F	Enf_Abx9_S04_2_F	NA	0.467
C_S134	Enf	Mix-C	Abx9	S04	3	F	Enf_Abx9_S04_3_F	NA	0.438
C_S135	Enf	Mix-C	Abx9	S12	2	F	Enf_Abx9_S12_2_F	NA	0.407
C_S136	Enf	Mix-C	Abx9	S12	3	F	Enf_Abx9_S12_3_F	NA	0.393
C_S137	Enf	Mix-C	Abx9	S20	2	F	Enf_Abx9_S20_2_F	NA	0.382
C_S138	Enf	Mix-C	Abx9	S20	3	F	Enf_Abx9_S20_3_F	NA	0.393
C_S139	Enf	Mix-C	Abx10	S04	2	F	Enf_Abx10_S04_2_F	NA	0.64
C_S140	Enf	Mix-C	Abx10	S04	3	F	Enf_Abx10_S04_3_F	NA	0.654
C_S141	Enf	Mix-C	Abx10	S12	2	F	Enf_Abx10_S12_2_F	NA	0.589
C_S142	Enf	Mix-C	Abx10	S12	3	F	Enf_Abx10_S12_3_F	NA	0.629
C_S143	Enf	Mix-C	Abx10	S20	2	F	Enf_Abx10_S20_2_F	NA	0.572
C_S144	Enf	Mix-C	Abx10	S20	3	F	Enf_Abx10_S20_3_F	NA	0.568
C_S145	Enf	Mix-C	Abx9	S05	2	F	Enf_Abx9_S05_2_F	NA	0.462
C_S146	Enf	Mix-C	Abx9	S05	3	F	Enf_Abx9_S05_3_F	NA	0.444
C_S147	Enf	Mix-C	Abx9	S13	2	F	Enf_Abx9_S13_2_F	NA	0.449
C_S148	Enf	Mix-C	Abx9	S13	3	F	Enf_Abx9_S13_3_F	NA	0.432
C_S149	Enf	Mix-C	Abx9	S21	2	F	Enf_Abx9_S21_2_F	NA	0.387
C_S150	Enf	Mix-C	Abx9	S21	3	F	Enf_Abx9_S21_3_F	NA	0.363
C_S151	Enf	Mix-C	Abx10	S05	2	F	Enf_Abx10_S05_2_F	NA	0.652
C_S152	Enf	Mix-C	Abx10	S05	3	F	Enf_Abx10_S05_3_F	NA	0.639
C_S153	Enf	Mix-C	Abx10	S13	2	F	Enf_Abx10_S13_2_F	NA	0.588
C_S154	Enf	Mix-C	Abx10	S13	3	F	Enf_Abx10_S13_3_F	NA	0.575
C_S155	Enf	Mix-C	Abx10	S21	2	F	Enf_Abx10_S21_2_F	NA	0.565
C_S156	Enf	Mix-C	Abx10	S21	3	F	Enf_Abx10_S21_3_F	NA	0.566
C_S157	Enf	Mix-C	Abx9	S06	2	F	Enf_Abx9_S06_2_F	NA	0.422
C_S158	Enf	Mix-C	Abx9	S06	3	F	Enf_Abx9_S06_3_F	NA	0.423
C_S159	Enf	Mix-C	Abx9	S14	2	F	Enf_Abx9_S14_2_F	NA	0.373
C_S160	Enf	Mix-C	Abx9	S14	3	F	Enf_Abx9_S14_3_F	NA	0.408
C_S161	Enf	Mix-C	Abx9	S22	2	F	Enf_Abx9_S22_2_F	NA	0.413
C_S162	Enf	Mix-C	Abx9	S22	3	F	Enf_Abx9_S22_3_F	NA	0.404
C_S163	Enf	Mix-C	Abx10	S06	2	F	Enf_Abx10_S06_2_F	NA	0.649
C_S164	Enf	Mix-C	Abx10	S06	3	F	Enf_Abx10_S06_3_F	NA	0.611
C_S165	Enf	Mix-C	Abx10	S14	2	F	Enf_Abx10_S14_2_F	NA	0.568
C_S166	Enf	Mix-C	Abx10	S14	3	F	Enf_Abx10_S14_3_F	NA	0.548
C_S167	Enf	Mix-C	Abx10	S22	2	F	Enf_Abx10_S22_2_F	NA	0.512
C_S168	Enf	Mix-C	Abx10	S22	3	F	Enf_Abx10_S22_3_F	NA	0.492
C_S169	Enf	Mix-C	Abx9	S07	2	F	Enf_Abx9_S07_2_F	NA	0.44
C_S170	Enf	Mix-C	Abx9	S07	3	F	Enf_Abx9_S07_3_F	NA	0.397
C_S171	Enf	Mix-C	Abx9	S15	2	F	Enf_Abx9_S15_2_F	NA	0.444
C_S172	Enf	Mix-C	Abx9	S15	3	F	Enf_Abx9_S15_3_F	NA	0.447
C_S173	Enf	Mix-C	Abx9	S23	2	F	Enf_Abx9_S23_2_F	NA	0.407
C_S174	Enf	Mix-C	Abx9	S23	3	F	Enf_Abx9_S23_3_F	NA	0.385
C_S175	Enf	Mix-C	Abx10	S07	2	F	Enf_Abx10_S07_2_F	NA	0.623
C_S176	Enf	Mix-C	Abx10	S07	3	F	Enf_Abx10_S07_3_F	NA	0.609
C_S177	Enf	Mix-C	Abx10	S15	2	F	Enf_Abx10_S15_2_F	NA	0.579
C_S178	Enf	Mix-C	Abx10	S15	3	F	Enf_Abx10_S15_3_F	NA	0.577
C_S179	Enf	Mix-C	Abx10	S23	2	F	Enf_Abx10_S23_2_F	NA	0.569
C_S180	Enf	Mix-C	Abx10	S23	3	F	Enf_Abx10_S23_3_F	NA	0.564
C_S181	Enf	Mix-C	Abx9	S08	2	F	Enf_Abx9_S08_2_F	NA	0.506
C_S182	Enf	Mix-C	Abx9	S08	3	F	Enf_Abx9_S08_3_F	NA	0.47
C_S183	Enf	Mix-C	Abx9	S16	2	F	Enf_Abx9_S16_2_F	NA	0.417
C_S184	Enf	Mix-C	Abx9	S16	3	F	Enf_Abx9_S16_3_F	NA	0.42
C_S185	Enf	Mix-C	Abx9	S24	2	F	Enf_Abx9_S24_2_F	NA	0.421
C_S186	Enf	Mix-C	Abx9	S24	3	F	Enf_Abx9_S24_3_F	NA	0.406
C_S187	Enf	Mix-C	Abx10	S08	2	F	Enf_Abx10_S08_2_F	NA	0.62
C_S188	Enf	Mix-C	Abx10	S08	3	F	Enf_Abx10_S08_3_F	NA	0.657
C_S189	Enf	Mix-C	Abx10	S16	2	F	Enf_Abx10_S16_2_F	NA	0.569
C_S190	Enf	Mix-C	Abx10	S16	3	F	Enf_Abx10_S16_3_F	NA	0.553
[truncated: 1,149 more rows]
