# Supplementary material for: Data-driven prediction of colonization outcomes for complex microbial communities
Source: Nat Commun. 2024 Mar 16;15:2406. doi: 10.1038/s41467-024-46766-y (PMC10944475; doi:10.1038/s41467-024-46766-y)
Supplement: Supplementary file 7 — Source data [file 41467_2024_46766_MOESM7_ESM.xlsx]

## Sheet: Fig1
c-e					f-h
C	method	ratio	AUROC		C	method	ratio	Correlation
0.3	NODE	0.5	0.870935		0.3	ENET	0.5	0
0.3	NODE	1	0.866519		0.3	ENET	1	0.173678
0.3	NODE	2	0.979928		0.3	ENET	2	0.905927
0.3	NODE	5	0.982336		0.3	ENET	5	0.909158
0.3	NODE	10	0.988358		0.3	ENET	10	0.904991
0.3	LR	0.5	0.912886		0.3	RF	0.5	0.237719
0.3	LR	1	0.957848		0.3	RF	1	0.301385
0.3	LR	2	0.976716		0.3	RF	2	0.402066
0.3	LR	5	0.981935		0.3	RF	5	0.539854
0.3	LR	10	0.987957		0.3	RF	10	0.553981
0.3	RF	0.5	0.939783		0.3	NODE	0.5	0.30658
0.3	RF	1	0.96668		0.3	NODE	1	0.480104
0.3	RF	2	0.966279		0.3	NODE	2	0.923332
0.3	RF	5	0.988358		0.3	NODE	5	0.950052
0.3	RF	10	0.990365		0.3	NODE	10	0.947482
0.3	NODE	0.5	0.873349		0.3	ENET	0.5	0
0.3	NODE	1	0.90056		0.3	ENET	1	0.167515
0.3	NODE	2	0.960984		0.3	ENET	2	0.816365
0.3	NODE	5	0.996799		0.3	ENET	5	0.93511
0.3	NODE	10	0.9992		0.3	ENET	10	0.945917
0.3	LR	0.5	0.934374		0.3	RF	0.5	0.16112
0.3	LR	1	0.955582		0.3	RF	1	0.31488
0.3	LR	2	0.979592		0.3	RF	2	0.360889
0.3	LR	5	0.988796		0.3	RF	5	0.379764
0.3	LR	10	0.994398		0.3	RF	10	0.592114
0.3	RF	0.5	0.939576		0.3	NODE	0.5	0.128698
0.3	RF	1	0.961585		0.3	NODE	1	0.343441
0.3	RF	2	0.980392		0.3	NODE	2	0.925894
0.3	RF	5	0.984394		0.3	NODE	5	0.950245
0.3	RF	10	0.984794		0.3	NODE	10	0.956221
0.3	NODE	0.5	0.863839		0.3	ENET	0.5	0.0626
0.3	NODE	1	0.87845		0.3	ENET	1	0.00860372
0.3	NODE	2	0.962662		0.3	ENET	2	0.892996
0.3	NODE	5	0.984578		0.3	ENET	5	0.93689
0.3	NODE	10	0.999188		0.3	ENET	10	0.949542
0.3	LR	0.5	0.918019		0.3	RF	0.5	0.0570195
0.3	LR	1	0.95414		0.3	RF	1	0.116512
0.3	LR	2	0.959416		0.3	RF	2	0.225409
0.3	LR	5	0.984578		0.3	RF	5	0.444293
0.3	LR	10	0.997565		0.3	RF	10	0.464149
0.3	RF	0.5	0.943994		0.3	NODE	0.5	0.0212592
0.3	RF	1	0.977881		0.3	NODE	1	0.353555
0.3	RF	2	0.989854		0.3	NODE	2	0.877802
0.3	RF	5	0.99513		0.3	NODE	5	0.954513
0.3	RF	10	1		0.3	NODE	10	0.960188
0.3	NODE	0.5	0.87395		0.3	ENET	0.5	0
0.3	NODE	1	0.837735		0.3	ENET	1	0.269718
0.3	NODE	2	0.932773		0.3	ENET	2	0.926138
0.3	NODE	5	0.981192		0.3	ENET	5	0.944552
0.3	NODE	10	0.979992		0.3	ENET	10	0.953482
0.3	LR	0.5	0.903161		0.3	RF	0.5	0.202532
0.3	LR	1	0.945978		0.3	RF	1	0.21581
0.3	LR	2	0.947979		0.3	RF	2	0.276614
0.3	LR	5	0.971188		0.3	RF	5	0.481858
0.3	LR	10	0.977191		0.3	RF	10	0.629087
0.3	RF	0.5	0.914166		0.3	NODE	0.5	0.221955
0.3	RF	1	0.97599		0.3	NODE	1	0.370826
0.3	RF	2	0.973189		0.3	NODE	2	0.924202
0.3	RF	5	0.998399		0.3	NODE	5	0.954227
0.3	RF	10	0.997599		0.3	NODE	10	0.956946
0.3	NODE	0.5	0.844239		0.3	ENET	0.5	0
0.3	NODE	1	0.866921		0.3	ENET	1	-0.0495498
0.3	NODE	2	0.978322		0.3	ENET	2	0.914154
0.3	NODE	5	0.985548		0.3	ENET	5	0.915667
0.3	NODE	10	0.996387		0.3	ENET	10	0.933721
0.3	LR	0.5	0.920112		0.3	RF	0.5	0.0289116
0.3	LR	1	0.978723		0.3	RF	1	0.163129
0.3	LR	2	0.973906		0.3	RF	2	0.248662
0.3	LR	5	0.988358		0.3	RF	5	0.504058
0.3	LR	10	0.988358		0.3	RF	10	0.581374
0.3	RF	0.5	0.914492		0.3	NODE	0.5	0.211452
0.3	RF	1	0.936973		0.3	NODE	1	0.300629
0.3	RF	2	0.956644		0.3	NODE	2	0.928714
0.3	RF	5	0.972702		0.3	NODE	5	0.947792
0.3	RF	10	0.982738		0.3	NODE	10	0.950027
0.4	NODE	0.5	0.798475		0.4	ENET	0.5	0.116207
0.4	NODE	1	0.926335		0.4	ENET	1	0.157545
0.4	NODE	2	0.956644		0.4	ENET	2	0.88139
0.4	NODE	5	0.974107		0.4	ENET	5	0.931005
0.4	NODE	10	0.976114		0.4	ENET	10	0.93755
0.4	LR	0.5	0.885187		0.4	RF	0.5	-0.0545034
0.4	LR	1	0.936973		0.4	RF	1	-0.0274309
0.4	LR	2	0.965877		0.4	RF	2	0.132352
0.4	LR	5	0.975913		0.4	RF	5	0.340589
0.4	LR	10	0.985949		0.4	RF	10	0.472878
0.4	RF	0.5	0.892814		0.4	NODE	0.5	0.0356319
0.4	RF	1	0.934966		0.4	NODE	1	-0.0546039
0.4	RF	2	0.948214		0.4	NODE	2	0.911981
0.4	RF	5	0.949418		0.4	NODE	5	0.950089
0.4	RF	10	0.969892		0.4	NODE	10	0.939069
0.4	NODE	0.5	0.769908		0.4	ENET	0.5	0
0.4	NODE	1	0.883754		0.4	ENET	1	0
0.4	NODE	2	0.943978		0.4	ENET	2	0.874067
0.4	NODE	5	0.977391		0.4	ENET	5	0.945719
0.4	NODE	10	0.968387		0.4	ENET	10	0.961733
0.4	LR	0.5	0.90036		0.4	RF	0.5	-0.0932036
0.4	LR	1	0.921969		0.4	RF	1	-0.0811857
0.4	LR	2	0.965586		0.4	RF	2	0.144518
0.4	LR	5	0.976791		0.4	RF	5	0.206611
0.4	LR	10	0.989596		0.4	RF	10	0.252485
0.4	RF	0.5	0.935974		0.4	NODE	0.5	0.00284081
0.4	RF	1	0.932373		0.4	NODE	1	-0.127352
0.4	RF	2	0.956783		0.4	NODE	2	0.893665
0.4	RF	5	0.969188		0.4	NODE	5	0.954903
0.4	RF	10	0.978391		0.4	NODE	10	0.95876
0.4	NODE	0.5	0.839657		0.4	ENET	0.5	0.179228
0.4	NODE	1	0.931049		0.4	ENET	1	0.292852
0.4	NODE	2	0.935537		0.4	ENET	2	0.913809
0.4	NODE	5	0.972664		0.4	ENET	5	0.944513
0.4	NODE	10	0.981436		0.4	ENET	10	0.949491
0.4	LR	0.5	0.914729		0.4	RF	0.5	0.184838
0.4	LR	1	0.928193		0.4	RF	1	0.389785
0.4	LR	2	0.951448		0.4	RF	2	0.260939
0.4	LR	5	0.973072		0.4	RF	5	0.262902
0.4	LR	10	0.98776		0.4	RF	10	0.458988
0.4	RF	0.5	0.9388		0.4	NODE	0.5	0.094877
0.4	RF	1	0.922889		0.4	NODE	1	0.106516
0.4	RF	2	0.95104		0.4	NODE	2	0.941589
0.4	RF	5	0.976336		0.4	NODE	5	0.952722
0.4	RF	10	0.983272		0.4	NODE	10	0.952966
0.4	NODE	0.5	0.769908		0.4	ENET	0.5	0
0.4	NODE	1	0.878151		0.4	ENET	1	0.201407
0.4	NODE	2	0.971989		0.4	ENET	2	0.927434
0.4	NODE	5	0.953181		0.4	ENET	5	0.947787
0.4	NODE	10	0.988395		0.4	ENET	10	0.954884
0.4	LR	0.5	0.873549		0.4	RF	0.5	0.0790664
0.4	LR	1	0.917967		0.4	RF	1	0.0899608
0.4	LR	2	0.961985		0.4	RF	2	0.20105
0.4	LR	5	0.985194		0.4	RF	5	0.179148
0.4	LR	10	0.989196		0.4	RF	10	0.239302
0.4	RF	0.5	0.936375		0.4	NODE	0.5	0.0450057
0.4	RF	1	0.92397		0.4	NODE	1	0.075097
0.4	RF	2	0.959584		0.4	NODE	2	0.918985
0.4	RF	5	0.980792		0.4	NODE	5	0.961965
0.4	RF	10	0.978792		0.4	NODE	10	0.950754
0.4	NODE	0.5	0.749097		0.4	ENET	0.5	0
0.4	NODE	1	0.871738		0.4	ENET	1	0.0724655
0.4	NODE	2	0.951827		0.4	ENET	2	0.872583
0.4	NODE	5	0.950622		0.4	ENET	5	0.922841
0.4	NODE	10	0.976315		0.4	ENET	10	0.929514
0.4	LR	0.5	0.853473		0.4	RF	0.5	-0.100771
0.4	LR	1	0.916901		0.4	RF	1	0.0166644
0.4	LR	2	0.956644		0.4	RF	2	0.069163
0.4	LR	5	0.974308		0.4	RF	5	0.126792
0.4	LR	10	0.981534		0.4	RF	10	0.282738
0.4	RF	0.5	0.86391		0.4	NODE	0.5	0.0569647
0.4	RF	1	0.907266		0.4	NODE	1	0.275892
0.4	RF	2	0.949819		0.4	NODE	2	0.879513
0.4	RF	5	0.956242		0.4	NODE	5	0.951094
0.4	RF	10	0.965074		0.4	NODE	10	0.951756
0.5	NODE	0.5	0.822037		0.5	ENET	0.5	0.159038
0.5	NODE	1	0.808847		0.5	ENET	1	0
0.5	NODE	2	0.872565		0.5	ENET	2	0.791626
0.5	NODE	5	0.975649		0.5	ENET	5	0.835609
0.5	NODE	10	0.982955		0.5	ENET	10	0.84165
0.5	LR	0.5	0.843344		0.5	RF	0.5	0.0531896
0.5	LR	1	0.894886		0.5	RF	1	0.115094
0.5	LR	2	0.939935		0.5	RF	2	0.0748316
0.5	LR	5	0.976867		0.5	RF	5	0.121342
0.5	LR	10	0.992289		0.5	RF	10	0.150551
0.5	RF	0.5	0.743709		0.5	NODE	0.5	0.0393126
0.5	RF	1	0.689123		0.5	NODE	1	-0.0178771
0.5	RF	2	0.809253		0.5	NODE	2	0.840784
0.5	RF	5	0.909903		0.5	NODE	5	0.839806
0.5	RF	10	0.949675		0.5	NODE	10	0.865255
0.5	NODE	0.5	0.813939		0.5	ENET	0.5	0.131527
0.5	NODE	1	0.825455		0.5	ENET	1	0
0.5	NODE	2	0.880404		0.5	ENET	2	0
0.5	NODE	5	0.940202		0.5	ENET	5	0.882642
0.5	NODE	10	0.97697		0.5	ENET	10	0.904273
0.5	LR	0.5	0.825859		0.5	RF	0.5	0.0254445
0.5	LR	1	0.872323		0.5	RF	1	0.0806531
0.5	LR	2	0.902626		0.5	RF	2	0.165952
0.5	LR	5	0.954747		0.5	RF	5	0.105644
0.5	LR	10	0.988283		0.5	RF	10	0.110351
0.5	RF	0.5	0.757172		0.5	NODE	0.5	0.139325
0.5	RF	1	0.800404		0.5	NODE	1	0.0781394
0.5	RF	2	0.825455		0.5	NODE	2	0.909918
0.5	RF	5	0.85899		0.5	NODE	5	0.938636
0.5	RF	10	0.890101		0.5	NODE	10	0.944972
0.5	NODE	0.5	0.77551		0.5	ENET	0.5	0.281023
0.5	NODE	1	0.747699		0.5	ENET	1	0
0.5	NODE	2	0.796319		0.5	ENET	2	0.874367
0.5	NODE	5	0.967387		0.5	ENET	5	0.942872
0.5	NODE	10	0.993597		0.5	ENET	10	0.955165
0.5	LR	0.5	0.753501		0.5	RF	0.5	-0.0749773
0.5	LR	1	0.873549		0.5	RF	1	0.0878643
0.5	LR	2	0.876351		0.5	RF	2	-0.0901939
0.5	LR	5	0.960784		0.5	RF	5	0.0797315
0.5	LR	10	0.996799		0.5	RF	10	0.165842
0.5	RF	0.5	0.693077		0.5	NODE	0.5	0.0659769
0.5	RF	1	0.820328		0.5	NODE	1	0.0174202
0.5	RF	2	0.838335		0.5	NODE	2	0.889717
0.5	RF	5	0.876751		0.5	NODE	5	0.949464
0.5	RF	10	0.939176		0.5	NODE	10	0.961577
0.5	NODE	0.5	0.741697		0.5	ENET	0.5	-0.136529
0.5	NODE	1	0.732093		0.5	ENET	1	0
0.5	NODE	2	0.838936		0.5	ENET	2	0.886829
0.5	NODE	5	0.961184		0.5	ENET	5	0.933303
0.5	NODE	10	0.966186		0.5	ENET	10	0.950495
0.5	LR	0.5	0.741497		0.5	RF	0.5	-0.0509862
0.5	LR	1	0.751901		0.5	RF	1	0.0908485
0.5	LR	2	0.830732		0.5	RF	2	-0.0483832
0.5	LR	5	0.935174		0.5	RF	5	0.10586
0.5	LR	10	0.962785		0.5	RF	10	-0.00308285
0.5	RF	0.5	0.711084		0.5	NODE	0.5	-0.0482205
0.5	RF	1	0.704282		0.5	NODE	1	0.146194
0.5	RF	2	0.795118		0.5	NODE	2	0.90731
0.5	RF	5	0.828731		0.5	NODE	5	0.954705
0.5	RF	10	0.830332		0.5	NODE	10	0.959489
0.5	NODE	0.5	0.782652		0.5	ENET	0.5	0.0583384
0.5	NODE	1	0.759215		0.5	ENET	1	0.108968
0.5	NODE	2	0.904647		0.5	ENET	2	0.897722
0.5	NODE	5	0.957732		0.5	ENET	5	0.926294
0.5	NODE	10	0.984776		0.5	ENET	10	0.930548
0.5	LR	0.5	0.822516		0.5	RF	0.5	0.15117
0.5	LR	1	0.890224		0.5	RF	1	0.102918
0.5	LR	2	0.93149		0.5	RF	2	0.164137
0.5	LR	5	0.986378		0.5	RF	5	0.0991712
0.5	LR	10	0.995192		0.5	RF	10	0.200484
0.5	RF	0.5	0.780849		0.5	NODE	0.5	0.140933
0.5	RF	1	0.830128		0.5	NODE	1	0.167528
0.5	RF	2	0.795673		0.5	NODE	2	0.900813
0.5	RF	5	0.911058		0.5	NODE	5	0.960269
0.5	RF	10	0.911058		0.5	NODE	10	0.962433

## Sheet: Fig3
A1	A2	A3	shanno	simpson	Index	s__Enterococcus_faecium.1.x	Group	Path	Treatment	Subject	Replicate	Time	Sample_ID	Reads	OD_B	OD_F	ID	species_num	s__Enterococcus_faecium.1.y	Colonzation
-0.361424	-0.0607637	0.134182	1.84195	0.549798	qD_S004	0	Enf	Pach1	Abx9	S01	1	B	Enf_Abx9_S01_1_B	2578056	0.344	NA	Abx9_S01	47	0.00083	Permissive
-0.326809	-0.0601584	0.136068	2.13925	0.514428	qD_S005	0	Enf	Pach1	Abx9	S09	1	B	Enf_Abx9_S09_1_B	2811162	0.314	NA	Abx9_S09	56	0.00087	Permissive
-0.217969	-0.0777983	0.191108	2.00472	0.533104	qD_S006	0	Enf	Pach1	Abx9	S17	1	B	Enf_Abx9_S17_1_B	2616042	0.297	NA	Abx9_S17	51	0.00111	Permissive
-0.289817	-0.107225	0.117237	2.32772	0.488427	qD_S016	0	Enf	Pach1	Abx9	S02	1	B	Enf_Abx9_S02_1_B	2833738	0.442	NA	Abx9_S02	92	0.0002	Permissive
-0.385227	-0.0828641	0.08538	1.89702	0.541473	qD_S017	0	Enf	Pach1	Abx9	S10	1	B	Enf_Abx9_S10_1_B	2862322	0.372	NA	Abx9_S10	47	3e-05	Resistance
-0.355495	-0.0708131	0.0917605	1.88213	0.505969	qD_S018	0	Enf	Pach1	Abx9	S18	1	B	Enf_Abx9_S18_1_B	2777666	0.382	NA	Abx9_S18	45	0.00032	Permissive
0.0178232	-0.233275	0.233742	2.38496	0.488325	qD_S028	0	Enf	Pach1	Abx9	S03	1	B	Enf_Abx9_S03_1_B	2760638	0.389	NA	Abx9_S03	71	0.00022	Permissive
-0.170357	-0.0909089	0.320339	2.17607	0.501876	qD_S029	0	Enf	Pach1	Abx9	S11	1	B	Enf_Abx9_S11_1_B	2422180	0.455	NA	Abx9_S11	87	0.00215	Permissive
0.440192	-0.542421	0.189823	1.4823	0.57135	qD_S030	0	Enf	Pach1	Abx9	S19	1	B	Enf_Abx9_S19_1_B	2665584	0.334	NA	Abx9_S19	61	0.00063	Permissive
0.0767669	0.0188801	-0.0947357	2.32036	0.495853	qD_S040	2e-05	Enf	Pach1	Abx9	S04	1	B	Enf_Abx9_S04_1_B	3158854	0.377	NA	Abx9_S04	70	0.0001	Permissive
-0.370764	-0.118663	0.0410049	1.80752	0.552342	qD_S041	6e-05	Enf	Pach1	Abx9	S12	1	B	Enf_Abx9_S12_1_B	2819574	0.423	NA	Abx9_S12	62	0.00025	Permissive
0.106416	-0.338937	0.0937493	2.53651	0.442467	qD_S042	5e-05	Enf	Pach1	Abx9	S20	1	B	Enf_Abx9_S20_1_B	2349722	0.436	NA	Abx9_S20	83	0	Resistance
-0.1407	0.0025313	0.219856	2.30529	0.492894	qD_S052	1e-05	Enf	Pach1	Abx9	S05	1	B	Enf_Abx9_S05_1_B	2456136	0.434	NA	Abx9_S05	81	0	Resistance
-0.274912	-0.0706399	0.163577	2.5173	0.464491	qD_S053	2e-05	Enf	Pach1	Abx9	S13	1	B	Enf_Abx9_S13_1_B	2470756	0.491	NA	Abx9_S13	83	0.00126	Permissive
-0.209004	-0.0788485	0.145441	1.9478	0.530822	qD_S054	1e-05	Enf	Pach1	Abx9	S21	1	B	Enf_Abx9_S21_1_B	2444842	0.376	NA	Abx9_S21	58	0.00029	Permissive
-0.0821482	0.164477	0.0540827	2.15013	0.513025	qD_S064	1e-05	Enf	Pach1	Abx9	S06	1	B	Enf_Abx9_S06_1_B	2504000	0.315	NA	Abx9_S06	67	0.00094	Permissive
-0.0956338	-0.0963518	-0.163123	2.00768	0.525974	qD_S065	1e-05	Enf	Pach1	Abx9	S14	1	B	Enf_Abx9_S14_1_B	2871518	0.352	NA	Abx9_S14	68	0.00018	Permissive
0.310524	-0.236917	0.101625	2.34889	0.490864	qD_S066	1e-05	Enf	Pach1	Abx9	S22	1	B	Enf_Abx9_S22_1_B	2494200	0.35	NA	Abx9_S22	70	0.00039	Permissive
0.155531	-0.323208	0.186703	2.26117	0.503133	qD_S076	0	Enf	Pach1	Abx9	S07	1	B	Enf_Abx9_S07_1_B	2548770	0.33	NA	Abx9_S07	65	7e-05	Resistance
-0.186448	-0.290133	-0.057219	2.01518	0.527356	qD_S077	1e-05	Enf	Pach1	Abx9	S15	1	B	Enf_Abx9_S15_1_B	3100312	0.445	NA	Abx9_S15	66	0.00102	Permissive
-0.268574	-0.145568	0.113733	2.06751	0.523798	qD_S078	0	Enf	Pach1	Abx9	S23	1	B	Enf_Abx9_S23_1_B	2626998	0.342	NA	Abx9_S23	52	0.00064	Permissive
-0.238295	-0.179037	-0.135088	2.4636	0.475455	qD_S088	0	Enf	Pach1	Abx9	S08	1	B	Enf_Abx9_S08_1_B	2777652	0.408	NA	Abx9_S08	96	0.00011	Permissive
-0.18376	-0.267588	-0.0608503	2.17314	0.511762	qD_S089	1e-05	Enf	Pach1	Abx9	S16	1	B	Enf_Abx9_S16_1_B	2771382	0.347	NA	Abx9_S16	65	0.00045	Permissive
-0.129295	-0.284026	-0.0163988	2.43643	0.481541	qD_S090	1e-05	Enf	Pach1	Abx9	S24	1	B	Enf_Abx9_S24_1_B	2739422	0.35	NA	Abx9_S24	85	0.00099	Permissive
-0.0942989	0.127229	-0.0862342	2.49459	0.471007	S1	0	Enf	Pach1	Abx4	S01	1	B	Enf_Abx4_S01_1_B	1951574	0.42	NA	Abx4_S01	115	0	Resistance
-0.0475581	0.158624	0.0287425	2.48179	0.473338	S10	0	Enf	Pach1	Abx7	S01	1	B	Enf_Abx7_S01_1_B	2462968	0.46	NA	Abx7_S01	97	0.00029	Permissive
-0.0167284	-0.0504948	-0.0874997	2.29901	0.497901	S109	0	Enf	Pach1	Abx12	S02	1	B	Enf_Abx12_S02_1_B	1291854	0.341	NA	Abx12_S02	85	1e-05	Resistance
-0.178695	0.148012	0.205425	2.20577	0.508634	S110	0	Enf	Pach1	Abx12	S10	1	B	Enf_Abx12_S10_1_B	5346954	0.363	NA	Abx12_S10	60	2e-05	Resistance
-0.163723	0.0468654	0.0336933	2.31564	0.47848	S111	0	Enf	Pach1	Abx12	S18	1	B	Enf_Abx12_S18_1_B	1487142	0.354	NA	Abx12_S18	73	1e-05	Resistance
0.0689648	-0.151248	0.160022	2.48648	0.47801	S121	0	Enf	Pach1	Abx12	S03	1	B	Enf_Abx12_S03_1_B	1265356	0.382	NA	Abx12_S03	77	1e-05	Resistance
0.0953225	0.222314	0.177408	2.39945	0.46962	S122	0	Enf	Pach1	Abx12	S11	1	B	Enf_Abx12_S11_1_B	2420620	0.387	NA	Abx12_S11	86	0	Resistance
0.48539	-0.226617	0.0487869	1.95765	0.531301	S123	0	Enf	Pach1	Abx12	S19	1	B	Enf_Abx12_S19_1_B	1438320	0.352	NA	Abx12_S19	61	0.00055	Permissive
0.0223015	0.108646	-0.103614	2.85534	0.440958	S13	0	Enf	Pach1	Abx4	S02	1	B	Enf_Abx4_S02_1_B	2347588	0.468	NA	Abx4_S02	107	0	Resistance
0.194621	-0.2593	0.138933	2.00503	0.524168	S133	0	Enf	Pach1	Abx12	S04	1	B	Enf_Abx12_S04_1_B	1010432	0.356	NA	Abx12_S04	76	1e-05	Resistance
-0.36013	-0.0662824	0.0326848	2.13678	0.515024	S134	0	Enf	Pach1	Abx12	S12	1	B	Enf_Abx12_S12_1_B	2140218	0.312	NA	Abx12_S12	72	0.0007	Permissive
0.290898	-0.00390512	-0.0296775	2.38581	0.484431	S135	0	Enf	Pach1	Abx12	S20	1	B	Enf_Abx12_S20_1_B	1295556	0.339	NA	Abx12_S20	83	2e-05	Resistance
-0.131048	0.173129	0.160041	2.60185	0.46673	S14	0	Enf	Pach1	Abx4	S10	1	B	Enf_Abx4_S10_1_B	2090832	0.406	NA	Abx4_S10	100	0	Resistance
-0.035402	0.111593	0.0289545	2.41055	0.481045	S145	0	Enf	Pach1	Abx12	S05	1	B	Enf_Abx12_S05_1_B	1096860	0.336	NA	Abx12_S05	91	1e-05	Resistance
0.355292	0.105084	0.338549	2.1375	0.512816	S147	0	Enf	Pach1	Abx12	S21	1	B	Enf_Abx12_S21_1_B	1377164	0.354	NA	Abx12_S21	66	0	Resistance
-0.0701855	0.0896583	-0.0649673	2.71231	0.443271	S15	0	Enf	Pach1	Abx4	S18	1	B	Enf_Abx4_S18_1_B	1501698	0.366	NA	Abx4_S18	117	0	Resistance
-0.113176	0.022832	-0.120799	2.55988	0.46505	S157	0	Enf	Pach1	Abx12	S06	1	B	Enf_Abx12_S06_1_B	1216322	0.37	NA	Abx12_S06	94	0	Resistance
-0.237955	-0.194225	-0.134928	2.152	0.488642	S158	0.00013	Enf	Pach1	Abx12	S14	1	B	Enf_Abx12_S14_1_B	1946710	0.334	NA	Abx12_S14	71	0.00013	Permissive
0.321307	-0.0805124	0.0229347	2.27975	0.498701	S159	0	Enf	Pach1	Abx12	S22	1	B	Enf_Abx12_S22_1_B	1378872	0.312	NA	Abx12_S22	69	0	Resistance
-0.0430794	0.0785105	-0.211028	2.44159	0.471299	S16	1e-05	Enf	Pach1	Abx5	S02	1	B	Enf_Abx5_S02_1_B	2048072	0.426	NA	Abx5_S02	83	0	Resistance
0.102954	-0.097465	0.115659	2.60053	0.467955	S169	0	Enf	Pach1	Abx12	S07	1	B	Enf_Abx12_S07_1_B	1552652	0.357	NA	Abx12_S07	81	1e-05	Resistance
-0.160221	0.173731	0.175084	2.1681	0.50628	S17	3e-05	Enf	Pach1	Abx5	S10	1	B	Enf_Abx5_S10_1_B	3091698	0.352	NA	Abx5_S10	70	0	Resistance
0.0852457	0.0252016	-0.115815	2.46163	0.480553	S170	0	Enf	Pach1	Abx12	S15	1	B	Enf_Abx12_S15_1_B	1376670	0.345	NA	Abx12_S15	89	1e-05	Resistance
-0.0702563	-0.0241464	0.0297858	2.22875	0.504919	S171	0	Enf	Pach1	Abx12	S23	1	B	Enf_Abx12_S23_1_B	1443638	0.351	NA	Abx12_S23	76	0.00057	Permissive
-0.12705	0.117554	-0.0554249	2.15043	0.457019	S18	0	Enf	Pach1	Abx5	S18	1	B	Enf_Abx5_S18_1_B	2117736	0.493	NA	Abx5_S18	70	0.00026	Permissive
-0.225769	-0.0990009	-0.113555	2.25213	0.500282	S181	0	Enf	Pach1	Abx12	S08	1	B	Enf_Abx12_S08_1_B	1505446	0.356	NA	Abx12_S08	81	0.00018	Permissive
-0.000399423	-0.0295396	-0.0859079	2.2181	0.507373	S182	0	Enf	Pach1	Abx12	S16	1	B	Enf_Abx12_S16_1_B	3081946	0.329	NA	Abx12_S16	72	0	Resistance
0.0420261	-0.0482064	-0.0548439	2.43265	0.484294	S183	0	Enf	Pach1	Abx12	S24	1	B	Enf_Abx12_S24_1_B	3876214	0.33	NA	Abx12_S24	80	0.0009	Permissive
-0.246677	-0.0953834	0.032454	2.87004	0.439938	S19	0	Enf	Pach1	Abx6	S02	1	B	Enf_Abx6_S02_1_B	2245090	0.492	NA	Abx6_S02	104	0	Resistance
-0.154674	-0.0711156	-0.143121	2.56106	0.461773	S2	3e-05	Enf	Pach1	Abx4	S09	1	B	Enf_Abx4_S09_1_B	2180908	0.436	NA	Abx4_S09	104	2e-05	Resistance
-0.253953	0.0724381	0.29958	2.2749	0.49742	S20	1e-05	Enf	Pach1	Abx6	S10	1	B	Enf_Abx6_S10_1_B	1805738	0.32	NA	Abx6_S10	90	0	Resistance
-0.284611	-0.124757	0.0268601	2.40772	0.470281	S21	0	Enf	Pach1	Abx6	S18	1	B	Enf_Abx6_S18_1_B	2323528	0.494	NA	Abx6_S18	107	0	Resistance
-0.202105	-0.163191	-0.0557508	2.89791	0.438631	S22	0	Enf	Pach1	Abx7	S02	1	B	Enf_Abx7_S02_1_B	2545066	0.42	NA	Abx7_S02	100	0.00028	Permissive
-0.138732	0.0490408	-0.104262	2.60161	0.464068	S24	0	Enf	Pach1	Abx7	S18	1	B	Enf_Abx7_S18_1_B	2040916	0.455	NA	Abx7_S18	113	0.0001	Permissive
0.209055	0.106065	-0.035554	2.73765	0.446112	S25	0	Enf	Pach1	Abx4	S03	1	B	Enf_Abx4_S03_1_B	27040632	0.479	NA	Abx4_S03	121	0	Resistance
0.521336	-0.119152	-0.0642854	2.22469	0.498424	S27	0	Enf	Pach1	Abx4	S19	1	B	Enf_Abx4_S19_1_B	2326218	0.385	NA	Abx4_S19	104	1e-05	Resistance
0.289908	0.102299	-0.0441232	2.46108	0.475345	S28	0	Enf	Pach1	Abx5	S03	1	B	Enf_Abx5_S03_1_B	2501688	0.414	NA	Abx5_S03	93	0	Resistance
-0.182003	0.0846289	0.0238522	2.29785	0.496745	S289	0	Enf	Pach1	C	S01	1	B	Enf_C_S01_1_B	960722	0.462	NA	C_S01	97	0.0003	Permissive
0.0164899	0.28337	0.193341	2.60189	0.456892	S29	0	Enf	Pach1	Abx5	S11	1	B	Enf_Abx5_S11_1_B	2431472	0.448	NA	Abx5_S11	94	0	Resistance
-0.111477	0.000465188	-0.0802754	2.53695	0.469727	S290	1e-05	Enf	Pach1	C	S09	1	B	Enf_C_S09_1_B	2293806	0.407	NA	C_S09	100	0.00061	Permissive
-0.115337	0.129136	0.0677988	2.44793	0.466577	S291	0	Enf	Pach1	C	S17	1	B	Enf_C_S17_1_B	2230772	0.467	NA	C_S17	101	0.00043	Permissive
-0.155102	0.0993491	-0.0513231	2.28876	0.498265	S292	1e-05	Enf	Pach1	Abx1	S01	1	B	Enf_Abx1_S01_1_B	2046928	0.409	NA	Abx1_S01	93	0.0003	Permissive
-0.0300026	0.0627771	-0.0914566	2.76045	0.42553	S293	1e-05	Enf	Pach1	Abx1	S09	1	B	Enf_Abx1_S09_1_B	2012738	0.394	NA	Abx1_S09	103	0.00057	Permissive
-0.066987	0.151608	0.0567866	2.45322	0.463933	S294	0	Enf	Pach1	Abx1	S17	1	B	Enf_Abx1_S17_1_B	2234874	0.465	NA	Abx1_S17	99	0.00053	Permissive
-0.26951	-0.0155834	-0.0153095	2.44318	0.480718	S295	0	Enf	Pach1	Abx2	S01	1	B	Enf_Abx2_S01_1_B	2020894	0.381	NA	Abx2_S01	100	0.00057	Permissive
-0.155351	-0.066848	-0.078572	2.76314	0.448988	S296	2e-05	Enf	Pach1	Abx2	S09	1	B	Enf_Abx2_S09_1_B	1986028	0.423	NA	Abx2_S09	102	0.00096	Permissive
-0.187822	0.0407215	0.179642	2.19132	0.499754	S297	0	Enf	Pach1	Abx2	S17	1	B	Enf_Abx2_S17_1_B	1788838	0.515	NA	Abx2_S17	86	0.00066	Permissive
-0.18845	0.0729461	-0.0415841	2.24251	0.503191	S298	0	Enf	Pach1	Abx3	S01	1	B	Enf_Abx3_S01_1_B	2206756	0.558	NA	Abx3_S01	92	0	Resistance
-0.0190338	0.0814212	-0.115939	2.60265	0.464679	S299	0	Enf	Pach1	Abx3	S09	1	B	Enf_Abx3_S09_1_B	1958656	0.512	NA	Abx3_S09	92	0	Resistance
-0.0144875	0.18562	0.00429481	2.67164	0.447929	S3	0	Enf	Pach1	Abx4	S17	1	B	Enf_Abx4_S17_1_B	1305096	0.464	NA	Abx4_S17	115	0	Resistance
0.550286	-0.058458	-0.0573696	1.68226	0.56017	S30	0	Enf	Pach1	Abx5	S19	1	B	Enf_Abx5_S19_1_B	1774448	0.39	NA	Abx5_S19	57	0.00041	Permissive
-0.093963	0.152213	0.0886479	2.20371	0.49951	S300	0	Enf	Pach1	Abx3	S17	1	B	Enf_Abx3_S17_1_B	3251582	0.449	NA	Abx3_S17	75	2e-05	Resistance
-0.147794	0.0231668	-0.0560759	2.65419	0.454492	S301	0	Enf	Pach1	C	S02	1	B	Enf_C_S02_1_B	1869440	0.471	NA	C_S02	103	1e-05	Resistance
-0.131588	0.188873	0.179536	2.04014	0.525842	S302	0	Enf	Pach1	C	S10	1	B	Enf_C_S10_1_B	2264126	0.379	NA	C_S10	65	3e-05	Resistance
-0.0899561	0.0943116	-0.0776942	2.38477	0.481745	S303	0	Enf	Pach1	C	S18	1	B	Enf_C_S18_1_B	2198870	0.49	NA	C_S18	119	5e-05	Resistance
-0.12935	0.0207858	-0.0677245	2.69612	0.453186	S304	0	Enf	Pach1	Abx1	S02	1	B	Enf_Abx1_S02_1_B	2216028	0.453	NA	Abx1_S02	104	1e-05	Resistance
-0.128447	0.191821	0.156993	2.26396	0.501116	S305	0	Enf	Pach1	Abx1	S10	1	B	Enf_Abx1_S10_1_B	2338874	0.364	NA	Abx1_S10	82	1e-05	Resistance
-0.121553	0.0645457	-0.0736211	2.41257	0.47698	S306	0	Enf	Pach1	Abx1	S18	1	B	Enf_Abx1_S18_1_B	2226378	0.557	NA	Abx1_S18	114	3e-05	Resistance
-0.227307	-0.180873	-0.089798	2.67733	0.458318	S307	0	Enf	Pach1	Abx2	S02	1	B	Enf_Abx2_S02_1_B	2301280	0.391	NA	Abx2_S02	102	1e-05	Resistance
-0.262615	-0.116204	0.0111624	2.55338	0.455508	S309	0	Enf	Pach1	Abx2	S18	1	B	Enf_Abx2_S18_1_B	2197966	0.505	NA	Abx2_S18	104	3e-05	Resistance
0.255586	0.124804	0.0532008	2.8866	0.438955	S31	0	Enf	Pach1	Abx6	S03	1	B	Enf_Abx6_S03_1_B	2216052	0.402	NA	Abx6_S03	110	0	Resistance
-0.104294	0.0457942	-0.0921564	2.62981	0.46253	S310	0	Enf	Pach1	Abx3	S02	1	B	Enf_Abx3_S02_1_B	2187838	0.564	NA	Abx3_S02	101	1e-05	Resistance
-0.158546	0.177016	0.147264	2.33941	0.494348	S311	0	Enf	Pach1	Abx3	S10	1	B	Enf_Abx3_S10_1_B	1977664	0.4	NA	Abx3_S10	87	0	Resistance
-0.108128	0.0867764	-0.070367	2.49414	0.474481	S312	1e-05	Enf	Pach1	Abx3	S18	1	B	Enf_Abx3_S18_1_B	2092066	0.483	NA	Abx3_S18	107	0	Resistance
0.161928	0.0900549	-0.0316733	2.6431	0.453561	S313	0	Enf	Pach1	C	S03	1	B	Enf_C_S03_1_B	1893422	0.467	NA	C_S03	115	1e-05	Resistance
0.533257	-0.118234	-0.0320619	1.88358	0.538858	S315	0	Enf	Pach1	C	S19	1	B	Enf_C_S19_1_B	2076816	0.469	NA	C_S19	82	0	Resistance
0.146104	0.10627	0.00617428	2.78855	0.442309	S316	0	Enf	Pach1	Abx1	S03	1	B	Enf_Abx1_S03_1_B	2192024	0.475	NA	Abx1_S03	117	1e-05	Resistance
0.0969767	0.241779	0.137481	2.64391	0.461353	S317	0	Enf	Pach1	Abx1	S11	1	B	Enf_Abx1_S11_1_B	1908754	0.465	NA	Abx1_S11	106	1e-05	Resistance
0.524036	-0.108466	-0.0348764	1.9922	0.528898	S318	0	Enf	Pach1	Abx1	S19	1	B	Enf_Abx1_S19_1_B	2243628	0.476	NA	Abx1_S19	90	0	Resistance
0.0875005	0.0919396	-0.0474403	3.08606	0.421761	S319	0	Enf	Pach1	Abx2	S03	1	B	Enf_Abx2_S03_1_B	2277054	0.381	NA	Abx2_S03	119	0	Resistance
-0.0175365	0.0181893	0.381583	2.97735	0.432195	S32	0	Enf	Pach1	Abx6	S11	1	B	Enf_Abx6_S11_1_B	2388768	0.397	NA	Abx6_S11	105	0	Resistance
-0.0105924	0.0750466	0.306267	2.12766	0.507062	S320	0	Enf	Pach1	Abx2	S11	1	B	Enf_Abx2_S11_1_B	2032944	0.399	NA	Abx2_S11	101	0	Resistance
0.494687	-0.215173	0.0138816	1.92647	0.529803	S321	0	Enf	Pach1	Abx2	S19	1	B	Enf_Abx2_S19_1_B	2366932	0.512	NA	Abx2_S19	88	3e-05	Resistance
0.129577	0.137919	-0.0161711	2.80674	0.444754	S322	0	Enf	Pach1	Abx3	S03	1	B	Enf_Abx3_S03_1_B	2177670	0.533	NA	Abx3_S03	114	0	Resistance
0.0848056	0.241628	0.170699	2.55962	0.468056	S323	0	Enf	Pach1	Abx3	S11	1	B	Enf_Abx3_S11_1_B	2050566	0.514	NA	Abx3_S11	108	0	Resistance
0.517952	-0.157257	-0.0237105	1.77553	0.546696	S324	0	Enf	Pach1	Abx3	S19	1	B	Enf_Abx3_S19_1_B	2280838	0.469	NA	Abx3_S19	86	0	Resistance
0.263753	-0.0278118	-0.058269	2.54635	0.468231	S325	0	Enf	Pach1	C	S04	1	B	Enf_C_S04_1_B	1901316	0.465	NA	C_S04	111	0	Resistance
-0.176775	0.0693872	-0.0828821	2.08156	0.518304	S326	0	Enf	Pach1	C	S12	1	B	Enf_C_S12_1_B	2269454	0.407	NA	C_S12	95	0	Resistance
0.29459	0.0834067	-0.0519738	2.59265	0.463895	S327	0	Enf	Pach1	C	S20	1	B	Enf_C_S20_1_B	2348176	0.459	NA	C_S20	107	0	Resistance
0.213951	0.00276864	-0.0709404	2.71955	0.453209	S328	0	Enf	Pach1	Abx1	S04	1	B	Enf_Abx1_S04_1_B	2025812	0.435	NA	Abx1_S04	115	0	Resistance
-0.149724	0.105627	-0.0793111	2.2486	0.496898	S329	0	Enf	Pach1	Abx1	S12	1	B	Enf_Abx1_S12_1_B	2259240	0.451	NA	Abx1_S12	96	0	Resistance
0.430033	-0.546184	0.123513	1.97221	0.514432	S33	2e-05	Enf	Pach1	Abx6	S19	1	B	Enf_Abx6_S19_1_B	2599648	0.468	NA	Abx6_S19	98	0	Resistance
0.157022	0.0935649	-0.0400798	2.83052	0.441004	S330	0	Enf	Pach1	Abx1	S20	1	B	Enf_Abx1_S20_1_B	2095688	0.403	NA	Abx1_S20	120	0	Resistance
0.0287477	-0.207595	0.0231746	2.93532	0.434205	S331	0	Enf	Pach1	Abx2	S04	1	B	Enf_Abx2_S04_1_B	2076944	0.392	NA	Abx2_S04	105	0	Resistance
-0.297331	-0.13466	-0.114101	2.3865	0.484655	S332	0	Enf	Pach1	Abx2	S12	1	B	Enf_Abx2_S12_1_B	541836	0.437	NA	Abx2_S12	111	0	Resistance
0.0981066	-0.0691053	0.00214805	3.11872	0.420514	S333	0	Enf	Pach1	Abx2	S20	1	B	Enf_Abx2_S20_1_B	2130640	0.525	NA	Abx2_S20	109	0	Resistance
0.00968751	-0.0331788	-0.0431359	2.61188	0.465143	S334	0	Enf	Pach1	Abx3	S04	1	B	Enf_Abx3_S04_1_B	2305682	0.525	NA	Abx3_S04	96	0	Resistance
-0.119915	0.0908601	-0.160661	2.12775	0.516123	S335	0	Enf	Pach1	Abx3	S12	1	B	Enf_Abx3_S12_1_B	2299420	0.484	NA	Abx3_S12	82	1e-05	Resistance
0.231267	0.0442928	-0.0628192	2.56337	0.466119	S336	0	Enf	Pach1	Abx3	S20	1	B	Enf_Abx3_S20_1_B	2051584	0.47	NA	Abx3_S20	111	0	Resistance
0.0153953	0.135888	0.0229354	2.60844	0.464911	S337	0	Enf	Pach1	C	S05	1	B	Enf_C_S05_1_B	1921778	0.461	NA	C_S05	114	0	Resistance
-0.202027	0.0425613	0.048207	2.43724	0.480296	S338	0	Enf	Pach1	C	S13	1	B	Enf_C_S13_1_B	2505514	0.457	NA	C_S13	98	0	Resistance
0.0272814	0.183588	0.272562	2.59962	0.426246	S339	0	Enf	Pach1	C	S21	1	B	Enf_C_S21_1_B	2544424	0.425	NA	C_S21	89	0	Resistance
0.1162	0.22215	-0.071303	2.79525	0.444949	S34	0	Enf	Pach1	Abx7	S03	1	B	Enf_Abx7_S03_1_B	2730130	0.493	NA	Abx7_S03	112	1e-05	Resistance
0.10136	0.245798	0.0546867	2.73148	0.453993	S340	0	Enf	Pach1	Abx1	S05	1	B	Enf_Abx1_S05_1_B	2204788	0.441	NA	Abx1_S05	111	0	Resistance
-0.184746	0.0480425	0.0708231	2.64581	0.45854	S341	0	Enf	Pach1	Abx1	S13	1	B	Enf_Abx1_S13_1_B	2158866	0.456	NA	Abx1_S13	105	0	Resistance
0.0523211	0.220188	0.249861	2.59598	0.436667	S342	0	Enf	Pach1	Abx1	S21	1	B	Enf_Abx1_S21_1_B	2262854	0.383	NA	Abx1_S21	92	0	Resistance
-0.0292144	0.0422945	0.110309	2.94834	0.434372	S343	0	Enf	Pach1	Abx2	S05	1	B	Enf_Abx2_S05_1_B	2144742	0.424	NA	Abx2_S05	107	1e-05	Resistance
-0.210107	-0.143994	0.0589029	2.75049	0.450826	S344	0	Enf	Pach1	Abx2	S13	1	B	Enf_Abx2_S13_1_B	1863618	0.455	NA	Abx2_S13	103	0	Resistance
0.241171	0.178419	0.17675	2.77963	0.448653	S345	0	Enf	Pach1	Abx2	S21	1	B	Enf_Abx2_S21_1_B	2177264	0.488	NA	Abx2_S21	101	0	Resistance
-0.000987158	0.149192	0.0273912	2.82334	0.444589	S346	0	Enf	Pach1	Abx3	S05	1	B	Enf_Abx3_S05_1_B	2521836	0.538	NA	Abx3_S05	120	0	Resistance
-0.292096	-0.0703292	0.134421	2.26975	0.47822	S347	0	Enf	Pach1	Abx3	S13	1	B	Enf_Abx3_S13_1_B	2522624	0.474	NA	Abx3_S13	84	0	Resistance
0.233293	0.273145	0.201586	2.53354	0.471772	S348	0	Enf	Pach1	Abx3	S21	1	B	Enf_Abx3_S21_1_B	2071954	0.466	NA	Abx3_S21	96	0	Resistance
-0.101435	0.0634067	0.0489836	2.8286	0.440998	S349	0	Enf	Pach1	C	S06	1	B	Enf_C_S06_1_B	1877554	0.439	NA	C_S06	108	0	Resistance
-0.171779	-0.0902815	-0.167733	2.1681	0.471414	S350	1e-05	Enf	Pach1	C	S14	1	B	Enf_C_S14_1_B	2053460	0.404	NA	C_S14	92	1e-05	Resistance
0.406349	-0.0181692	-0.0178345	2.35456	0.489722	S351	0	Enf	Pach1	C	S22	1	B	Enf_C_S22_1_B	2268672	0.427	NA	C_S22	90	0	Resistance
-0.127512	-0.0393775	-0.189717	2.21809	0.44599	S353	1e-05	Enf	Pach1	Abx1	S14	1	B	Enf_Abx1_S14_1_B	2135074	0.413	NA	Abx1_S14	98	0	Resistance
0.382839	0.00866883	-0.042101	2.50441	0.473867	S354	0	Enf	Pach1	Abx1	S22	1	B	Enf_Abx1_S22_1_B	1948360	0.462	NA	Abx1_S22	98	0	Resistance
-0.168128	-0.19673	-0.152887	2.94647	0.434026	S355	0	Enf	Pach1	Abx2	S06	1	B	Enf_Abx2_S06_1_B	1342450	0.434	NA	Abx2_S06	115	0	Resistance
-0.227679	-0.186611	-0.155947	2.36523	0.433644	S356	2e-05	Enf	Pach1	Abx2	S14	1	B	Enf_Abx2_S14_1_B	2252598	0.484	NA	Abx2_S14	90	1e-05	Resistance
0.375017	-0.0951984	0.0328449	2.47552	0.477543	S357	0	Enf	Pach1	Abx2	S22	1	B	Enf_Abx2_S22_1_B	2248354	0.484	NA	Abx2_S22	91	0	Resistance
-0.0315476	0.13406	0.0443517	2.67449	0.458881	S358	1e-05	Enf	Pach1	Abx3	S06	1	B	Enf_Abx3_S06_1_B	2405622	0.558	NA	Abx3_S06	106	0	Resistance
-0.0884914	-0.0056778	-0.214716	2.11573	0.491665	S359	2e-05	Enf	Pach1	Abx3	S14	1	B	Enf_Abx3_S14_1_B	2046934	0.497	NA	Abx3_S14	75	5e-05	Resistance
0.373123	-0.00248913	-0.12663	2.74808	0.450871	S36	0	Enf	Pach1	Abx7	S19	1	B	Enf_Abx7_S19_1_B	2206378	0.401	NA	Abx7_S19	107	0.00048	Permissive
0.318865	-0.119624	0.0375859	2.56736	0.468451	S360	0	Enf	Pach1	Abx3	S22	1	B	Enf_Abx3_S22_1_B	1979946	0.443	NA	Abx3_S22	81	0	Resistance
0.139392	0.013498	0.0120212	2.78871	0.448772	S361	0	Enf	Pach1	C	S07	1	B	Enf_C_S07_1_B	1886604	0.429	NA	C_S07	114	0	Resistance
0.0820534	0.0198597	-0.119536	2.58777	0.467122	S362	0	Enf	Pach1	C	S15	1	B	Enf_C_S15_1_B	2468526	0.397	NA	C_S15	98	0	Resistance
-0.096267	0.0822151	0.00107701	2.6345	0.462248	S363	0	Enf	Pach1	C	S23	1	B	Enf_C_S23_1_B	2454610	0.46	NA	C_S23	111	0	Resistance
0.118587	0.0685795	-0.0439205	2.81294	0.446158	S364	0	Enf	Pach1	Abx1	S07	1	B	Enf_Abx1_S07_1_B	2267788	0.435	NA	Abx1_S07	115	0	Resistance
0.0936687	0.0511383	-0.137104	2.55004	0.470835	S365	0	Enf	Pach1	Abx1	S15	1	B	Enf_Abx1_S15_1_B	1969244	0.435	NA	Abx1_S15	89	0	Resistance
-0.116318	0.0635057	0.0272809	2.66787	0.459575	S366	0	Enf	Pach1	Abx1	S23	1	B	Enf_Abx1_S23_1_B	2546788	0.444	NA	Abx1_S23	116	0	Resistance
0.0334479	-0.26094	0.15651	2.80121	0.445178	S367	0	Enf	Pach1	Abx2	S07	1	B	Enf_Abx2_S07_1_B	2058536	0.455	NA	Abx2_S07	99	0	Resistance
0.043845	-0.0931324	-0.0785074	2.76863	0.451242	S368	0	Enf	Pach1	Abx2	S15	1	B	Enf_Abx2_S15_1_B	2332590	0.447	NA	Abx2_S15	99	0	Resistance
-0.121279	-0.147877	0.13874	2.69747	0.457889	S369	0.00011	Enf	Pach1	Abx2	S23	1	B	Enf_Abx2_S23_1_B	2366330	0.493	NA	Abx2_S23	98	0.00159	Permissive
0.308667	0.0627871	-0.0620699	2.83781	0.440166	S37	0	Enf	Pach1	Abx4	S04	1	B	Enf_Abx4_S04_1_B	628084	0.469	NA	Abx4_S04	125	0	Resistance
0.151582	-0.21851	0.11304	2.74735	0.452619	S370	0	Enf	Pach1	Abx3	S07	1	B	Enf_Abx3_S07_1_B	2236684	0.524	NA	Abx3_S07	87	0	Resistance
0.000175893	-0.0523461	-0.162081	2.62936	0.463446	S371	0	Enf	Pach1	Abx3	S15	1	B	Enf_Abx3_S15_1_B	2269874	0.505	NA	Abx3_S15	90	0	Resistance
-0.067777	0.0622645	0.07965	2.77646	0.45007	S372	0	Enf	Pach1	Abx3	S23	1	B	Enf_Abx3_S23_1_B	2019752	0.39	NA	Abx3_S23	105	1e-05	Resistance
-0.111883	0.00454059	-0.207168	2.33083	0.489815	S373	0	Enf	Pach1	C	S08	1	B	Enf_C_S08_1_B	1910028	0.449	NA	C_S08	109	2e-05	Resistance
-0.0251026	0.0311553	-0.0400243	2.41734	0.486161	S374	0	Enf	Pach1	C	S16	1	B	Enf_C_S16_1_B	2482752	0.419	NA	C_S16	84	0	Resistance
0.011221	-0.0320051	-0.0839483	2.63039	0.46425	S375	0	Enf	Pach1	C	S24	1	B	Enf_C_S24_1_B	2331422	0.416	NA	C_S24	91	0	Resistance
-0.0838264	0.0309709	-0.218592	2.39971	0.484418	S376	0	Enf	Pach1	Abx1	S08	1	B	Enf_Abx1_S08_1_B	2334884	0.441	NA	Abx1_S08	109	0.00016	Permissive
0.082478	0.137426	-0.0788946	2.30069	0.49676	S377	0	Enf	Pach1	Abx1	S16	1	B	Enf_Abx1_S16_1_B	2185324	0.398	NA	Abx1_S16	88	0	Resistance
0.0182998	-0.0269029	-0.0705941	2.59944	0.46673	S378	0	Enf	Pach1	Abx1	S24	1	B	Enf_Abx1_S24_1_B	2036452	0.41	NA	Abx1_S24	88	0	Resistance
-0.110552	-0.00686172	-0.19512	2.52884	0.471837	S379	8e-05	Enf	Pach1	Abx2	S08	1	B	Enf_Abx2_S08_1_B	2364040	0.421	NA	Abx2_S08	107	9e-05	Permissive
-0.0859293	0.113829	-0.108424	2.50088	0.473323	S38	0	Enf	Pach1	Abx4	S12	1	B	Enf_Abx4_S12_1_B	2181006	0.461	NA	Abx4_S12	112	0	Resistance
-0.170597	-0.0517523	-0.14869	2.33743	0.493544	S380	0	Enf	Pach1	Abx2	S16	1	B	Enf_Abx2_S16_1_B	2282094	0.347	NA	Abx2_S16	84	1e-05	Resistance
-0.155209	-0.224359	-0.080679	2.72398	0.455012	S381	0	Enf	Pach1	Abx2	S24	1	B	Enf_Abx2_S24_1_B	2067344	0.436	NA	Abx2_S24	105	0	Resistance
-0.0935705	0.025066	-0.215621	2.28913	0.490994	S382	0	Enf	Pach1	Abx3	S08	1	B	Enf_Abx3_S08_1_B	2249858	0.525	NA	Abx3_S08	105	1e-05	Resistance
-0.0631462	-0.0106536	-0.0557877	2.22892	0.50486	S383	0	Enf	Pach1	Abx3	S16	1	B	Enf_Abx3_S16_1_B	2055638	0.466	NA	Abx3_S16	69	1e-05	Resistance
-0.0916548	-0.123616	-0.111687	2.72617	0.455153	S384	0	Enf	Pach1	Abx3	S24	1	B	Enf_Abx3_S24_1_B	2368196	0.36	NA	Abx3_S24	97	0.0005	Permissive
0.313778	0.0505405	-0.0505777	2.77706	0.445414	S39	0	Enf	Pach1	Abx4	S20	1	B	Enf_Abx4_S20_1_B	2436756	0.503	NA	Abx4_S20	121	0	Resistance
-0.100921	0.171369	0.003285	2.18213	0.50796	S4	0	Enf	Pach1	Abx5	S01	1	B	Enf_Abx5_S01_1_B	2770796	0.404	NA	Abx5_S01	78	2e-05	Resistance
0.144074	0.0243528	0.00361763	2.71363	0.446757	S40	2e-05	Enf	Pach1	Abx5	S04	1	B	Enf_Abx5_S04_1_B	2401050	0.36	NA	Abx5_S04	82	0.00108	Permissive
-0.120077	0.134311	-0.0270423	2.39599	0.485433	S41	1e-05	Enf	Pach1	Abx5	S12	1	B	Enf_Abx5_S12_1_B	2010594	0.412	NA	Abx5_S12	86	1e-05	Resistance
0.341306	0.0644655	-0.0471316	2.56274	0.459072	S42	1e-05	Enf	Pach1	Abx5	S20	1	B	Enf_Abx5_S20_1_B	2261310	0.441	NA	Abx5_S20	106	0	Resistance
0.337553	0.00201174	-0.0203191	2.71524	0.45284	S43	1e-05	Enf	Pach1	Abx6	S04	1	B	Enf_Abx6_S04_1_B	2175938	0.442	NA	Abx6_S04	112	0	Resistance
-0.306428	-0.107556	-0.0743634	2.36551	0.488773	S44	0	Enf	Pach1	Abx6	S12	1	B	Enf_Abx6_S12_1_B	2619406	0.426	NA	Abx6_S12	104	0	Resistance
0.0873262	-0.272774	0.117102	2.98901	0.42991	S45	0	Enf	Pach1	Abx6	S20	1	B	Enf_Abx6_S20_1_B	1784918	0.481	NA	Abx6_S20	107	0	Resistance
0.240502	-0.0454758	0.000970829	2.62234	0.464723	S46	0	Enf	Pach1	Abx7	S04	1	B	Enf_Abx7_S04_1_B	2606744	0.409	NA	Abx7_S04	99	1e-05	Resistance
0.150218	-0.0498534	-0.0065108	2.9065	0.438287	S48	0	Enf	Pach1	Abx7	S20	1	B	Enf_Abx7_S20_1_B	2264268	0.411	NA	Abx7_S20	113	1e-05	Resistance
-0.387627	-0.0630462	0.128924	1.70345	0.565747	S481	0	Enf	Pach1	Abx8	S01	1	B	Enf_Abx8_S01_1_B	2297126	0.331	NA	Abx8_S01	56	0.00067	Permissive
-0.0527204	0.0980381	-0.184797	2.17919	0.508221	S482	0	Enf	Pach1	Abx8	S09	1	B	Enf_Abx8_S09_1_B	2400812	0.354	NA	Abx8_S09	79	0.00169	Permissive
-0.306818	-0.0446145	0.180922	1.95983	0.536499	S483	0	Enf	Pach1	Abx8	S17	1	B	Enf_Abx8_S17_1_B	2474196	0.391	NA	Abx8_S17	67	0.00077	Permissive
-0.0150857	0.106832	-0.0952564	2.18775	0.505103	S487	0	Enf	Pach1	Abx10	S01	1	B	Enf_Abx10_S01_1_B	2791166	0.416	NA	Abx10_S01	87	0.00085	Permissive
0.0171607	0.0823083	-0.0948561	2.55642	0.468713	S488	0	Enf	Pach1	Abx10	S09	1	B	Enf_Abx10_S09_1_B	2751616	0.344	NA	Abx10_S09	96	0.00075	Permissive
-0.0599077	0.187854	-0.0129825	2.48175	0.467109	S489	0	Enf	Pach1	Abx10	S17	1	B	Enf_Abx10_S17_1_B	2692342	0.459	NA	Abx10_S17	95	0.00035	Permissive
0.141344	0.204768	-0.0347507	2.8284	0.442408	S49	0	Enf	Pach1	Abx4	S05	1	B	Enf_Abx4_S05_1_B	1344428	0.479	NA	Abx4_S05	123	0	Resistance
-0.151383	0.0984102	-0.0431279	2.26515	0.502649	S490	0	Enf	Pach1	Abx11	S01	1	B	Enf_Abx11_S01_1_B	2658334	0.395	NA	Abx11_S01	79	0.0035	Permissive
0.0759081	0.113116	-0.182101	2.83969	0.438994	S491	3e-05	Enf	Pach1	Abx11	S09	1	B	Enf_Abx11_S09_1_B	2635860	0.35	NA	Abx11_S09	90	4e-05	Resistance
0.00025552	0.104816	-0.273098	2.24059	0.488461	S492	0	Enf	Pach1	Abx11	S17	1	B	Enf_Abx11_S17_1_B	2563194	0.313	NA	Abx11_S17	66	0.00135	Permissive
-0.335078	-0.11402	0.0458939	2.29366	0.497729	S493	0	Enf	Pach1	Abx8	S02	1	B	Enf_Abx8_S02_1_B	2071298	0.444	NA	Abx8_S02	88	0.00044	Permissive
-0.22181	0.0762108	0.0117216	2.09953	0.520147	S494	0	Enf	Pach1	Abx8	S10	1	B	Enf_Abx8_S10_1_B	2632388	0.394	NA	Abx8_S10	54	2e-05	Resistance
-0.385621	-0.091014	0.0758794	1.86032	0.544906	S495	0	Enf	Pach1	Abx8	S18	1	B	Enf_Abx8_S18_1_B	2590414	0.416	NA	Abx8_S18	60	0.00119	Permissive
-0.042157	0.0702519	-0.119748	2.6828	0.458425	S499	0	Enf	Pach1	Abx10	S02	1	B	Enf_Abx10_S02_1_B	2641582	0.451	NA	Abx10_S02	99	0.00065	Permissive
-0.104311	0.0296767	-0.168313	2.60001	0.404348	S5	4e-05	Enf	Pach1	Abx5	S09	1	B	Enf_Abx5_S09_1_B	2016422	0.363	NA	Abx5_S09	87	9e-05	Permissive
-0.120922	0.0982653	0.032462	2.57297	0.466928	S50	0	Enf	Pach1	Abx4	S13	1	B	Enf_Abx4_S13_1_B	2286468	0.461	NA	Abx4_S13	118	0	Resistance
-0.0719934	0.220859	0.167644	2.38985	0.48851	S500	0	Enf	Pach1	Abx10	S10	1	B	Enf_Abx10_S10_1_B	2585842	0.368	NA	Abx10_S10	81	3e-05	Resistance
-0.108241	0.0558729	-0.040232	2.31035	0.489928	S501	0	Enf	Pach1	Abx10	S18	1	B	Enf_Abx10_S18_1_B	2414138	0.492	NA	Abx10_S18	93	3e-05	Resistance
-0.105082	0.00933831	-0.110722	2.57606	0.468492	S502	0	Enf	Pach1	Abx11	S02	1	B	Enf_Abx11_S02_1_B	2606150	0.393	NA	Abx11_S02	78	0	Resistance
-0.0414147	0.202854	0.00235652	2.0692	0.525095	S503	0	Enf	Pach1	Abx11	S10	1	B	Enf_Abx11_S10_1_B	2660386	0.293	NA	Abx11_S10	59	1e-05	Resistance
-0.197953	0.0251021	0.102519	2.34588	0.491304	S504	0	Enf	Pach1	Abx11	S18	1	B	Enf_Abx11_S18_1_B	2703802	0.374	NA	Abx11_S18	75	0.00223	Permissive
0.246089	0.0433304	0.0332869	2.28696	0.496865	S505	0	Enf	Pach1	Abx8	S03	1	B	Enf_Abx8_S03_1_B	2399696	0.352	NA	Abx8_S03	86	0.00051	Permissive
0.00398528	0.169076	0.109454	2.35078	0.474461	S506	0	Enf	Pach1	Abx8	S11	1	B	Enf_Abx8_S11_1_B	2646234	0.398	NA	Abx8_S11	98	0.00064	Permissive
0.539176	-0.135682	-0.022943	1.67118	0.559972	S507	0	Enf	Pach1	Abx8	S19	1	B	Enf_Abx8_S19_1_B	2502062	0.406	NA	Abx8_S19	71	0.00081	Permissive
0.0217761	0.163053	0.150302	2.8929	0.410622	S51	0	Enf	Pach1	Abx4	S21	1	B	Enf_Abx4_S21_1_B	2076756	0.42	NA	Abx4_S21	108	0	Resistance
0.225802	0.121657	-0.0603719	2.58265	0.466314	S511	0	Enf	Pach1	Abx10	S03	1	B	Enf_Abx10_S03_1_B	2584714	0.432	NA	Abx10_S03	104	1e-05	Resistance
0.111515	0.243763	0.111397	2.60534	0.464935	S512	0	Enf	Pach1	Abx10	S11	1	B	Enf_Abx10_S11_1_B	2650920	0.393	NA	Abx10_S11	109	4e-05	Resistance
0.504117	-0.199969	0.00711464	1.81377	0.541856	S513	0	Enf	Pach1	Abx10	S19	1	B	Enf_Abx10_S19_1_B	2745662	0.411	NA	Abx10_S19	85	7e-05	Resistance
0.360792	-0.0258082	-0.0322424	2.4729	0.476059	S514	0	Enf	Pach1	Abx11	S03	1	B	Enf_Abx11_S03_1_B	2771060	0.352	NA	Abx11_S03	103	0	Resistance
0.0431373	0.126329	0.207133	2.3458	0.475502	S515	0	Enf	Pach1	Abx11	S11	1	B	Enf_Abx11_S11_1_B	2442368	0.423	NA	Abx11_S11	87	0	Resistance
0.512402	-0.158926	-0.00127813	1.61447	0.561552	S516	1e-05	Enf	Pach1	Abx11	S19	1	B	Enf_Abx11_S19_1_B	2650758	0.416	NA	Abx11_S19	69	0.00037	Permissive
0.05463	-0.00441918	-0.0718449	2.42633	0.484847	S517	0	Enf	Pach1	Abx8	S04	1	B	Enf_Abx8_S04_1_B	2499924	0.403	NA	Abx8_S04	73	0.00014	Permissive
-0.19544	0.0059096	-0.102865	2.30989	0.494901	S518	0	Enf	Pach1	Abx8	S12	1	B	Enf_Abx8_S12_1_B	2701224	0.381	NA	Abx8_S12	85	0.00055	Permissive
0.17432	-0.380393	0.133418	2.47364	0.47693	S519	0	Enf	Pach1	Abx8	S20	1	B	Enf_Abx8_S20_1_B	2625128	0.394	NA	Abx8_S20	76	1e-05	Resistance
0.157618	0.254778	-0.0111002	2.71232	0.453848	S52	0	Enf	Pach1	Abx5	S05	1	B	Enf_Abx5_S05_1_B	2242412	0.442	NA	Abx5_S05	101	0	Resistance
0.335675	-0.00693452	-0.0153813	2.20155	0.505193	S523	0	Enf	Pach1	Abx10	S04	1	B	Enf_Abx10_S04_1_B	2764522	0.457	NA	Abx10_S04	104	0	Resistance
-0.143681	0.0565804	-0.132594	2.33761	0.492993	S524	0	Enf	Pach1	Abx10	S12	1	B	Enf_Abx10_S12_1_B	2865484	0.409	NA	Abx10_S12	99	1e-05	Resistance
0.249329	0.063391	-0.0665644	2.53721	0.468462	S525	0	Enf	Pach1	Abx10	S20	1	B	Enf_Abx10_S20_1_B	2760190	0.459	NA	Abx10_S20	110	4e-05	Resistance
0.048031	-0.0454535	-0.00758751	2.53623	0.472188	S526	0	Enf	Pach1	Abx11	S04	1	B	Enf_Abx11_S04_1_B	2633538	0.392	NA	Abx11_S04	88	0	Resistance
-0.194408	0.021197	-0.107959	2.33893	0.493167	S527	0	Enf	Pach1	Abx11	S12	1	B	Enf_Abx11_S12_1_B	2501796	0.366	NA	Abx11_S12	79	0.00101	Permissive
0.295333	0.0796417	-0.0793657	2.44246	0.473657	S528	0	Enf	Pach1	Abx11	S20	1	B	Enf_Abx11_S20_1_B	2712426	0.437	NA	Abx11_S20	110	6e-05	Resistance
0.0937822	0.209221	-0.024503	2.55248	0.465095	S529	0	Enf	Pach1	Abx8	S05	1	B	Enf_Abx8_S05_1_B	2660684	0.394	NA	Abx8_S05	100	0	Resistance
-0.0443512	0.148769	-0.00997257	2.52682	0.471031	S53	0	Enf	Pach1	Abx5	S13	1	B	Enf_Abx5_S13_1_B	2708138	0.457	NA	Abx5_S13	84	0.00073	Permissive
-0.306889	-0.0869831	0.205136	2.09126	0.51812	S530	0	Enf	Pach1	Abx8	S13	1	B	Enf_Abx8_S13_1_B	2702474	0.398	NA	Abx8_S13	71	0.00019	Permissive
0.0941475	0.118578	0.16322	2.39521	0.486882	S531	0	Enf	Pach1	Abx8	S21	1	B	Enf_Abx8_S21_1_B	2846666	0.372	NA	Abx8_S21	75	0.00066	Permissive
0.089964	0.201321	-0.00970008	2.6469	0.461363	S535	0	Enf	Pach1	Abx10	S05	1	B	Enf_Abx10_S05_1_B	2606680	0.465	NA	Abx10_S05	108	1e-05	Resistance
0.000928479	0.138326	0.0394829	2.6994	0.453955	S536	0	Enf	Pach1	Abx10	S13	1	B	Enf_Abx10_S13_1_B	2452588	0.417	NA	Abx10_S13	97	7e-05	Resistance
0.0751062	0.0440309	0.270599	2.54731	0.472412	S537	0	Enf	Pach1	Abx10	S21	1	B	Enf_Abx10_S21_1_B	2915214	0.422	NA	Abx10_S21	93	7e-05	Resistance
0.127341	0.211722	-0.0119951	2.62811	0.462584	S538	0	Enf	Pach1	Abx11	S05	1	B	Enf_Abx11_S05_1_B	2697770	0.453	NA	Abx11_S05	104	1e-05	Resistance
-0.104241	0.109918	0.0164255	2.27489	0.499561	S539	0	Enf	Pach1	Abx11	S13	1	B	Enf_Abx11_S13_1_B	2868826	0.426	NA	Abx11_S13	87	0.001275	Permissive
-0.0362022	0.210854	0.167558	2.56989	0.434427	S54	2e-05	Enf	Pach1	Abx5	S21	1	B	Enf_Abx5_S21_1_B	2227708	0.393	NA	Abx5_S21	91	0	Resistance
0.20231	0.084949	0.235534	2.61137	0.466637	S540	0	Enf	Pach1	Abx11	S21	1	B	Enf_Abx11_S21_1_B	2723434	0.418	NA	Abx11_S21	76	1e-05	Resistance
-0.0636373	0.168665	0.0532398	2.30983	0.495506	S541	0	Enf	Pach1	Abx8	S06	1	B	Enf_Abx8_S06_1_B	2405992	0.364	NA	Abx8_S06	87	0.00047	Permissive
-0.0313123	0.0341316	-0.243655	1.83436	0.547244	S542	0	Enf	Pach1	Abx8	S14	1	B	Enf_Abx8_S14_1_B	2577298	0.354	NA	Abx8_S14	61	0.00029	Permissive
0.374836	-0.0620636	-0.0243882	2.11308	0.513387	S543	0	Enf	Pach1	Abx8	S22	1	B	Enf_Abx8_S22_1_B	2119998	0.312	NA	Abx8_S22	84	0.00091	Permissive
0.129425	0.117995	-0.141855	2.63571	0.459489	S547	0	Enf	Pach1	Abx10	S06	1	B	Enf_Abx10_S06_1_B	2913890	0.383	NA	Abx10_S06	116	0	Resistance
-0.0685526	-0.0510502	-0.225747	2.37452	0.486402	S548	0	Enf	Pach1	Abx10	S14	1	B	Enf_Abx10_S14_1_B	2482930	0.36	NA	Abx10_S14	97	0.0005	Permissive
0.41048	0.0245723	-0.0333553	2.36753	0.487788	S549	0	Enf	Pach1	Abx10	S22	1	B	Enf_Abx10_S22_1_B	2510378	0.397	NA	Abx10_S22	91	0.00034	Permissive
-0.0736345	0.156503	0.0584263	2.65375	0.46217	S550	0	Enf	Pach1	Abx11	S06	1	B	Enf_Abx11_S06_1_B	2449982	0.437	NA	Abx11_S06	103	0.00088	Permissive
-0.154556	-0.0492587	-0.14748	2.48407	0.457118	S551	0	Enf	Pach1	Abx11	S14	1	B	Enf_Abx11_S14_1_B	2717478	0.399	NA	Abx11_S14	88	0.00099	Permissive
0.395992	-0.109843	0.0523775	2.38085	0.489008	S552	1e-05	Enf	Pach1	Abx11	S22	1	B	Enf_Abx11_S22_1_B	2825710	0.337	NA	Abx11_S22	67	1e-05	Resistance
0.17319	-0.413754	0.208945	1.96348	0.531511	S553	0	Enf	Pach1	Abx8	S07	1	B	Enf_Abx8_S07_1_B	2349602	0.373	NA	Abx8_S07	81	2e-05	Resistance
-0.00166117	-0.0396348	-0.125731	2.16591	0.512114	S554	0	Enf	Pach1	Abx8	S15	1	B	Enf_Abx8_S15_1_B	2510140	0.339	NA	Abx8_S15	73	0.00053	Permissive
-0.18914	-0.095745	0.16011	2.21187	0.506508	S555	0	Enf	Pach1	Abx8	S23	1	B	Enf_Abx8_S23_1_B	2491554	0.344	NA	Abx8_S23	71	0.00032	Permissive
0.22971	0.0559033	-0.040976	2.60867	0.463949	S559	0	Enf	Pach1	Abx10	S07	1	B	Enf_Abx10_S07_1_B	3079246	0.448	NA	Abx10_S07	113	1e-05	Resistance
-0.275061	-0.0695582	0.155145	2.50341	0.469935	S56	1e-05	Enf	Pach1	Abx6	S13	1	B	Enf_Abx6_S13_1_B	2003518	0.385	NA	Abx6_S13	106	0	Resistance
0.0274088	0.0173245	-0.180217	2.41192	0.484397	S560	0	Enf	Pach1	Abx10	S15	1	B	Enf_Abx10_S15_1_B	2548160	0.4	NA	Abx10_S15	95	4e-05	Resistance
0.0270422	-0.0102619	-0.0694028	2.63749	0.4622	S561	0	Enf	Pach1	Abx10	S23	1	B	Enf_Abx10_S23_1_B	2175662	0.402	NA	Abx10_S23	106	1e-05	Resistance
0.0483561	-0.0292524	0.0686628	2.73228	0.453054	S562	0	Enf	Pach1	Abx11	S07	1	B	Enf_Abx11_S07_1_B	2338644	0.41	NA	Abx11_S07	104	1e-05	Resistance
0.105658	-0.0355433	-0.104241	2.4246	0.484987	S563	0	Enf	Pach1	Abx11	S15	1	B	Enf_Abx11_S15_1_B	2870824	0.442	NA	Abx11_S15	86	0.00189	Permissive
-0.0094079	0.164135	-0.0116347	2.56074	0.469082	S564	1e-05	Enf	Pach1	Abx11	S23	1	B	Enf_Abx11_S23_1_B	2764110	0.409	NA	Abx11_S23	101	0.00011	Permissive
-0.227248	-0.181058	-0.141474	2.30643	0.488372	S565	0	Enf	Pach1	Abx8	S08	1	B	Enf_Abx8_S08_1_B	1300386	0.401	NA	Abx8_S08	99	0.00015	Permissive
-0.156646	-0.291544	-0.0194465	2.03617	0.524666	S566	0	Enf	Pach1	Abx8	S16	1	B	Enf_Abx8_S16_1_B	2334188	0.344	NA	Abx8_S16	86	0	Resistance
-0.147298	-0.265061	0.0461305	2.09042	0.515577	S567	0	Enf	Pach1	Abx8	S24	1	B	Enf_Abx8_S24_1_B	2491602	0.329	NA	Abx8_S24	81	0.00025	Permissive
-0.0332692	0.0673918	0.434171	2.40731	0.478347	S57	1e-05	Enf	Pach1	Abx6	S21	1	B	Enf_Abx6_S21_1_B	2208054	0.47	NA	Abx6_S21	85	0	Resistance
-0.0164388	0.0737311	-0.235948	2.44596	0.480327	S571	0	Enf	Pach1	Abx10	S08	1	B	Enf_Abx10_S08_1_B	2589454	0.39	NA	Abx10_S08	112	0.00071	Permissive
0.0129109	0.0426424	-0.105764	2.48905	0.4771	S572	0	Enf	Pach1	Abx10	S16	1	B	Enf_Abx10_S16_1_B	2396880	0.428	NA	Abx10_S16	99	1e-05	Resistance
-0.0312948	-0.00681032	-0.191405	2.72604	0.451038	S573	0	Enf	Pach1	Abx10	S24	1	B	Enf_Abx10_S24_1_B	2755628	0.386	NA	Abx10_S24	107	0.00042	Permissive
-0.087305	0.0703923	-0.193185	2.40825	0.485227	S574	0	Enf	Pach1	Abx11	S08	1	B	Enf_Abx11_S08_1_B	2920012	0.417	NA	Abx11_S08	95	0.00112	Permissive
-0.115798	0.0255859	-0.16607	2.04028	0.523885	S575	0.00079	Enf	Pach1	Abx11	S16	1	B	Enf_Abx11_S16_1_B	3077552	0.409	NA	Abx11_S16	70	0.00026	Permissive
-0.0814385	0.0159777	-0.111015	2.27013	0.499813	S576	0	Enf	Pach1	Abx11	S24	1	B	Enf_Abx11_S24_1_B	2725728	0.385	NA	Abx11_S24	96	0.001	Permissive
0.14455	0.203529	-0.085146	2.74878	0.450522	S58	0	Enf	Pach1	Abx7	S05	1	B	Enf_Abx7_S05_1_B	2555326	0.421	NA	Abx7_S05	109	1e-05	Resistance
-0.0526378	0.159536	0.125899	2.37277	0.427183	S6	0	Enf	Pach1	Abx5	S17	1	B	Enf_Abx5_S17_1_B	2103630	0.406	NA	Abx5_S17	76	0.00116	Permissive
0.293252	0.0560338	0.137471	2.54156	0.470949	S60	0	Enf	Pach1	Abx7	S21	1	B	Enf_Abx7_S21_1_B	2020750	0.393	NA	Abx7_S21	102	2e-05	Resistance
0.0609887	0.209096	0.0281792	2.92086	0.436193	S61	0	Enf	Pach1	Abx4	S06	1	B	Enf_Abx4_S06_1_B	2421802	0.406	NA	Abx4_S06	114	0	Resistance
-0.0905426	-0.0339595	-0.188507	2.58093	0.440243	S62	8e-05	Enf	Pach1	Abx4	S14	1	B	Enf_Abx4_S14_1_B	2146224	0.425	NA	Abx4_S14	108	1e-05	Resistance
0.398457	0.0422601	-0.035041	2.55708	0.469393	S63	0	Enf	Pach1	Abx4	S22	1	B	Enf_Abx4_S22_1_B	2725090	0.46	NA	Abx4_S22	101	1e-05	Resistance
-0.0751026	0.180941	0.0543662	2.50426	0.469471	S64	0	Enf	Pach1	Abx5	S06	1	B	Enf_Abx5_S06_1_B	3023988	0.35	NA	Abx5_S06	85	0	Resistance
-0.0209258	-0.051487	-0.121712	2.25984	0.437335	S65	0.00322	Enf	Pach1	Abx5	S14	1	B	Enf_Abx5_S14_1_B	2643990	0.316	NA	Abx5_S14	68	0.00159	Permissive
0.434765	-0.0592506	0.0110966	2.42499	0.482396	S66	0	Enf	Pach1	Abx5	S22	1	B	Enf_Abx5_S22_1_B	2372298	0.401	NA	Abx5_S22	88	0	Resistance
-0.169181	-0.0531806	0.139469	3.01617	0.428398	S67	0	Enf	Pach1	Abx6	S06	1	B	Enf_Abx6_S06_1_B	2075894	0.47	NA	Abx6_S06	111	1e-05	Resistance
-0.228476	-0.207052	-0.150344	2.38724	0.459086	S68	6e-05	Enf	Pach1	Abx6	S14	1	B	Enf_Abx6_S14_1_B	2281086	0.403	NA	Abx6_S14	91	0	Resistance
0.390816	0.0184252	-0.0481338	2.66061	0.457765	S69	7e-05	Enf	Pach1	Abx6	S22	1	B	Enf_Abx6_S22_1_B	2111728	0.427	NA	Abx6_S22	104	0	Resistance
-0.329001	-0.0799796	0.0509284	2.46982	0.474945	S7	0	Enf	Pach1	Abx6	S01	1	B	Enf_Abx6_S01_1_B	2190774	0.416	NA	Abx6_S01	99	0	Resistance
-0.178695	-0.116021	0.0490569	2.99905	0.430742	S70	0	Enf	Pach1	Abx7	S06	1	B	Enf_Abx7_S06_1_B	1987540	0.403	NA	Abx7_S06	104	0	Resistance
0.352507	-0.0172631	-0.0237395	2.68477	0.457616	S72	0	Enf	Pach1	Abx7	S22	1	B	Enf_Abx7_S22_1_B	2338254	0.398	NA	Abx7_S22	93	1e-05	Resistance
0.212546	0.126211	0.010001	3.05193	0.423592	S73	0	Enf	Pach1	Abx4	S07	1	B	Enf_Abx4_S07_1_B	1517752	0.437	NA	Abx4_S07	121	0	Resistance
0.164183	0.0863666	-0.124967	2.80981	0.445417	S74	0	Enf	Pach1	Abx4	S15	1	B	Enf_Abx4_S15_1_B	2193704	0.466	NA	Abx4_S15	109	0	Resistance
-0.0462929	0.111573	0.00976329	2.78981	0.447924	S75	0	Enf	Pach1	Abx4	S23	1	B	Enf_Abx4_S23_1_B	1807682	0.428	NA	Abx4_S23	117	2e-05	Resistance
0.257073	-0.0943255	0.0634585	2.78639	0.448399	S76	1e-05	Enf	Pach1	Abx5	S07	1	B	Enf_Abx5_S07_1_B	2212302	0.437	NA	Abx5_S07	100	0	Resistance
0.223661	-0.0681129	-0.0299213	2.48976	0.478511	S77	1e-05	Enf	Pach1	Abx5	S15	1	B	Enf_Abx5_S15_1_B	2452416	0.445	NA	Abx5_S15	84	1e-05	Resistance
-0.105059	0.117198	-0.0117099	2.40615	0.485422	S78	0	Enf	Pach1	Abx5	S23	1	B	Enf_Abx5_S23_1_B	2164758	0.438	NA	Abx5_S23	97	0.00024	Permissive
0.0558072	-0.290318	0.150758	2.83714	0.439214	S79	0	Enf	Pach1	Abx6	S07	1	B	Enf_Abx6_S07_1_B	2267670	0.481	NA	Abx6_S07	106	0	Resistance
-0.162416	-0.0583606	0.171305	2.97482	0.428934	S8	0	Enf	Pach1	Abx6	S09	1	B	Enf_Abx6_S09_1_B	2147508	0.384	NA	Abx6_S09	105	0	Resistance
-0.0630097	-0.265019	-0.0136107	2.85803	0.440976	S80	0	Enf	Pach1	Abx6	S15	1	B	Enf_Abx6_S15_1_B	2113514	0.418	NA	Abx6_S15	108	0	Resistance
-0.229923	-0.0675651	0.119982	2.55611	0.470299	S81	0	Enf	Pach1	Abx6	S23	1	B	Enf_Abx6_S23_1_B	2445376	0.435	NA	Abx6_S23	104	1e-05	Resistance
0.163908	-0.303784	0.144892	2.74159	0.452191	S82	0	Enf	Pach1	Abx7	S07	1	B	Enf_Abx7_S07_1_B	2433042	0.406	NA	Abx7_S07	101	1e-05	Resistance
-0.0452547	0.151413	0.0157153	2.72987	0.453879	S84	0	Enf	Pach1	Abx7	S23	1	B	Enf_Abx7_S23_1_B	2118298	0.386	NA	Abx7_S23	109	3e-05	Resistance
-0.00496879	0.0895015	-0.224914	2.54869	0.469051	S85	0.00012	Enf	Pach1	Abx4	S08	1	B	Enf_Abx4_S08_1_B	2055622	0.46	NA	Abx4_S08	126	3e-05	Resistance
-0.0594827	0.00726168	-0.059029	2.59501	0.466899	S86	0	Enf	Pach1	Abx4	S16	1	B	Enf_Abx4_S16_1_B	2018062	0.508	NA	Abx4_S16	96	0	Resistance
0.0840319	0.0185316	-0.122038	2.66697	0.459886	S87	0	Enf	Pach1	Abx4	S24	1	B	Enf_Abx4_S24_1_B	2456888	0.412	NA	Abx4_S24	93	0.00066	Permissive
-0.0572323	0.0722393	-0.147001	2.40627	0.483866	S88	0.0012	Enf	Pach1	Abx5	S08	1	B	Enf_Abx5_S08_1_B	2296336	0.413	NA	Abx5_S08	98	0.00045	Permissive
-0.0423274	0.0964006	-0.168063	2.22746	0.506446	S89	6e-05	Enf	Pach1	Abx5	S16	1	B	Enf_Abx5_S16_1_B	2970996	0.435	NA	Abx5_S16	66	1e-05	Resistance
-0.283308	-0.0421319	0.0664493	2.3621	0.467396	S9	1e-05	Enf	Pach1	Abx6	S17	1	B	Enf_Abx6_S17_1_B	2053434	0.43	NA	Abx6_S17	99	0	Resistance
0.0781302	-0.0218105	-0.0501324	2.3281	0.488867	S90	0	Enf	Pach1	Abx5	S24	1	B	Enf_Abx5_S24_1_B	2017114	0.417	NA	Abx5_S24	79	0.00114	Permissive
-0.248943	-0.179436	-0.123334	2.35653	0.484416	S91	4e-05	Enf	Pach1	Abx6	S08	1	B	Enf_Abx6_S08_1_B	1924022	0.496	NA	Abx6_S08	104	0	Resistance
-0.247472	-0.228829	-0.0762998	2.44071	0.478718	S92	1e-05	Enf	Pach1	Abx6	S16	1	B	Enf_Abx6_S16_1_B	1787958	0.439	NA	Abx6_S16	106	0	Resistance
-0.163219	-0.249368	-0.0271106	2.59511	0.465295	S93	0	Enf	Pach1	Abx6	S24	1	B	Enf_Abx6_S24_1_B	1655308	0.396	NA	Abx6_S24	107	1e-05	Resistance
-0.188422	-0.224335	-0.166084	2.53483	0.466449	S94	0	Enf	Pach1	Abx7	S08	1	B	Enf_Abx7_S08_1_B	2487208	0.42	NA	Abx7_S08	105	0	Resistance
-0.125538	-0.239606	-0.00822055	2.68161	0.458062	S96	0	Enf	Pach1	Abx7	S24	1	B	Enf_Abx7_S24_1_B	2163286	0.385	NA	Abx7_S24	96	0.00012	Permissive
-0.288169	0.000323882	0.0232208	2.3432	0.492746	S97	0	Enf	Pach1	Abx12	S01	1	B	Enf_Abx12_S01_1_B	1207794	0.333	NA	Abx12_S01	76	0.00181	Permissive
-0.279328	-0.144394	-0.126542	2.42198	0.475015	S98	3e-05	Enf	Pach1	Abx12	S09	1	B	Enf_Abx12_S09_1_B	3119784	0.376	NA	Abx12_S09	84	0.00017	Permissive
-0.258979	-0.0609403	0.148734	2.09086	0.482844	S99	0	Enf	Pach1	Abx12	S17	1	B	Enf_Abx12_S17_1_B	1356800	0.369	NA	Abx12_S17	64	1e-05	Resistance

## Sheet: Fig4
A1	A2	A3	shanno	simpson	Index	s__Enterococcus_faecium.1.x	Group	Path	Treatment	Subject	Replicate	Time	Sample_ID	Reads	OD_B	OD_F	ID	species_num	s__Enterococcus_faecium.1.y	Colonzation
-0.361424	-0.0607637	0.134182	1.84195	0.549798	qD_S004	0	Enf	Pach1	Abx9	S01	1	B	Enf_Abx9_S01_1_B	2578056	0.344	NA	Abx9_S01	47	0.00083	Permissive
-0.326809	-0.0601584	0.136068	2.13925	0.514428	qD_S005	0	Enf	Pach1	Abx9	S09	1	B	Enf_Abx9_S09_1_B	2811162	0.314	NA	Abx9_S09	56	0.00087	Permissive
-0.217969	-0.0777983	0.191108	2.00472	0.533104	qD_S006	0	Enf	Pach1	Abx9	S17	1	B	Enf_Abx9_S17_1_B	2616042	0.297	NA	Abx9_S17	51	0.00111	Permissive
-0.289817	-0.107225	0.117237	2.32772	0.488427	qD_S016	0	Enf	Pach1	Abx9	S02	1	B	Enf_Abx9_S02_1_B	2833738	0.442	NA	Abx9_S02	92	0.0002	Permissive
-0.385227	-0.0828641	0.08538	1.89702	0.541473	qD_S017	0	Enf	Pach1	Abx9	S10	1	B	Enf_Abx9_S10_1_B	2862322	0.372	NA	Abx9_S10	47	3e-05	Resistance
-0.355495	-0.0708131	0.0917605	1.88213	0.505969	qD_S018	0	Enf	Pach1	Abx9	S18	1	B	Enf_Abx9_S18_1_B	2777666	0.382	NA	Abx9_S18	45	0.00032	Permissive
0.0178232	-0.233275	0.233742	2.38496	0.488325	qD_S028	0	Enf	Pach1	Abx9	S03	1	B	Enf_Abx9_S03_1_B	2760638	0.389	NA	Abx9_S03	71	0.00022	Permissive
-0.170357	-0.0909089	0.320339	2.17607	0.501876	qD_S029	0	Enf	Pach1	Abx9	S11	1	B	Enf_Abx9_S11_1_B	2422180	0.455	NA	Abx9_S11	87	0.00215	Permissive
0.440192	-0.542421	0.189823	1.4823	0.57135	qD_S030	0	Enf	Pach1	Abx9	S19	1	B	Enf_Abx9_S19_1_B	2665584	0.334	NA	Abx9_S19	61	0.00063	Permissive
0.0767669	0.0188801	-0.0947357	2.32036	0.495853	qD_S040	2e-05	Enf	Pach1	Abx9	S04	1	B	Enf_Abx9_S04_1_B	3158854	0.377	NA	Abx9_S04	70	0.0001	Permissive
-0.370764	-0.118663	0.0410049	1.80752	0.552342	qD_S041	6e-05	Enf	Pach1	Abx9	S12	1	B	Enf_Abx9_S12_1_B	2819574	0.423	NA	Abx9_S12	62	0.00025	Permissive
0.106416	-0.338937	0.0937493	2.53651	0.442467	qD_S042	5e-05	Enf	Pach1	Abx9	S20	1	B	Enf_Abx9_S20_1_B	2349722	0.436	NA	Abx9_S20	83	0	Resistance
-0.1407	0.0025313	0.219856	2.30529	0.492894	qD_S052	1e-05	Enf	Pach1	Abx9	S05	1	B	Enf_Abx9_S05_1_B	2456136	0.434	NA	Abx9_S05	81	0	Resistance
-0.274912	-0.0706399	0.163577	2.5173	0.464491	qD_S053	2e-05	Enf	Pach1	Abx9	S13	1	B	Enf_Abx9_S13_1_B	2470756	0.491	NA	Abx9_S13	83	0.00126	Permissive
-0.209004	-0.0788485	0.145441	1.9478	0.530822	qD_S054	1e-05	Enf	Pach1	Abx9	S21	1	B	Enf_Abx9_S21_1_B	2444842	0.376	NA	Abx9_S21	58	0.00029	Permissive
-0.0821482	0.164477	0.0540827	2.15013	0.513025	qD_S064	1e-05	Enf	Pach1	Abx9	S06	1	B	Enf_Abx9_S06_1_B	2504000	0.315	NA	Abx9_S06	67	0.00094	Permissive
-0.0956338	-0.0963518	-0.163123	2.00768	0.525974	qD_S065	1e-05	Enf	Pach1	Abx9	S14	1	B	Enf_Abx9_S14_1_B	2871518	0.352	NA	Abx9_S14	68	0.00018	Permissive
0.310524	-0.236917	0.101625	2.34889	0.490864	qD_S066	1e-05	Enf	Pach1	Abx9	S22	1	B	Enf_Abx9_S22_1_B	2494200	0.35	NA	Abx9_S22	70	0.00039	Permissive
0.155531	-0.323208	0.186703	2.26117	0.503133	qD_S076	0	Enf	Pach1	Abx9	S07	1	B	Enf_Abx9_S07_1_B	2548770	0.33	NA	Abx9_S07	65	7e-05	Resistance
-0.186448	-0.290133	-0.057219	2.01518	0.527356	qD_S077	1e-05	Enf	Pach1	Abx9	S15	1	B	Enf_Abx9_S15_1_B	3100312	0.445	NA	Abx9_S15	66	0.00102	Permissive
-0.268574	-0.145568	0.113733	2.06751	0.523798	qD_S078	0	Enf	Pach1	Abx9	S23	1	B	Enf_Abx9_S23_1_B	2626998	0.342	NA	Abx9_S23	52	0.00064	Permissive
-0.238295	-0.179037	-0.135088	2.4636	0.475455	qD_S088	0	Enf	Pach1	Abx9	S08	1	B	Enf_Abx9_S08_1_B	2777652	0.408	NA	Abx9_S08	96	0.00011	Permissive
-0.18376	-0.267588	-0.0608503	2.17314	0.511762	qD_S089	1e-05	Enf	Pach1	Abx9	S16	1	B	Enf_Abx9_S16_1_B	2771382	0.347	NA	Abx9_S16	65	0.00045	Permissive
-0.129295	-0.284026	-0.0163988	2.43643	0.481541	qD_S090	1e-05	Enf	Pach1	Abx9	S24	1	B	Enf_Abx9_S24_1_B	2739422	0.35	NA	Abx9_S24	85	0.00099	Permissive
-0.0942989	0.127229	-0.0862342	2.49459	0.471007	S1	0	Enf	Pach1	Abx4	S01	1	B	Enf_Abx4_S01_1_B	1951574	0.42	NA	Abx4_S01	115	0	Resistance
-0.0475581	0.158624	0.0287425	2.48179	0.473338	S10	0	Enf	Pach1	Abx7	S01	1	B	Enf_Abx7_S01_1_B	2462968	0.46	NA	Abx7_S01	97	0.00029	Permissive
-0.0167284	-0.0504948	-0.0874997	2.29901	0.497901	S109	0	Enf	Pach1	Abx12	S02	1	B	Enf_Abx12_S02_1_B	1291854	0.341	NA	Abx12_S02	85	1e-05	Resistance
-0.178695	0.148012	0.205425	2.20577	0.508634	S110	0	Enf	Pach1	Abx12	S10	1	B	Enf_Abx12_S10_1_B	5346954	0.363	NA	Abx12_S10	60	2e-05	Resistance
-0.163723	0.0468654	0.0336933	2.31564	0.47848	S111	0	Enf	Pach1	Abx12	S18	1	B	Enf_Abx12_S18_1_B	1487142	0.354	NA	Abx12_S18	73	1e-05	Resistance
0.0689648	-0.151248	0.160022	2.48648	0.47801	S121	0	Enf	Pach1	Abx12	S03	1	B	Enf_Abx12_S03_1_B	1265356	0.382	NA	Abx12_S03	77	1e-05	Resistance
0.0953225	0.222314	0.177408	2.39945	0.46962	S122	0	Enf	Pach1	Abx12	S11	1	B	Enf_Abx12_S11_1_B	2420620	0.387	NA	Abx12_S11	86	0	Resistance
0.48539	-0.226617	0.0487869	1.95765	0.531301	S123	0	Enf	Pach1	Abx12	S19	1	B	Enf_Abx12_S19_1_B	1438320	0.352	NA	Abx12_S19	61	0.00055	Permissive
0.0223015	0.108646	-0.103614	2.85534	0.440958	S13	0	Enf	Pach1	Abx4	S02	1	B	Enf_Abx4_S02_1_B	2347588	0.468	NA	Abx4_S02	107	0	Resistance
0.194621	-0.2593	0.138933	2.00503	0.524168	S133	0	Enf	Pach1	Abx12	S04	1	B	Enf_Abx12_S04_1_B	1010432	0.356	NA	Abx12_S04	76	1e-05	Resistance
-0.36013	-0.0662824	0.0326848	2.13678	0.515024	S134	0	Enf	Pach1	Abx12	S12	1	B	Enf_Abx12_S12_1_B	2140218	0.312	NA	Abx12_S12	72	0.0007	Permissive
0.290898	-0.00390512	-0.0296775	2.38581	0.484431	S135	0	Enf	Pach1	Abx12	S20	1	B	Enf_Abx12_S20_1_B	1295556	0.339	NA	Abx12_S20	83	2e-05	Resistance
-0.131048	0.173129	0.160041	2.60185	0.46673	S14	0	Enf	Pach1	Abx4	S10	1	B	Enf_Abx4_S10_1_B	2090832	0.406	NA	Abx4_S10	100	0	Resistance
-0.035402	0.111593	0.0289545	2.41055	0.481045	S145	0	Enf	Pach1	Abx12	S05	1	B	Enf_Abx12_S05_1_B	1096860	0.336	NA	Abx12_S05	91	1e-05	Resistance
0.355292	0.105084	0.338549	2.1375	0.512816	S147	0	Enf	Pach1	Abx12	S21	1	B	Enf_Abx12_S21_1_B	1377164	0.354	NA	Abx12_S21	66	0	Resistance
-0.0701855	0.0896583	-0.0649673	2.71231	0.443271	S15	0	Enf	Pach1	Abx4	S18	1	B	Enf_Abx4_S18_1_B	1501698	0.366	NA	Abx4_S18	117	0	Resistance
-0.113176	0.022832	-0.120799	2.55988	0.46505	S157	0	Enf	Pach1	Abx12	S06	1	B	Enf_Abx12_S06_1_B	1216322	0.37	NA	Abx12_S06	94	0	Resistance
-0.237955	-0.194225	-0.134928	2.152	0.488642	S158	0.00013	Enf	Pach1	Abx12	S14	1	B	Enf_Abx12_S14_1_B	1946710	0.334	NA	Abx12_S14	71	0.00013	Permissive
0.321307	-0.0805124	0.0229347	2.27975	0.498701	S159	0	Enf	Pach1	Abx12	S22	1	B	Enf_Abx12_S22_1_B	1378872	0.312	NA	Abx12_S22	69	0	Resistance
-0.0430794	0.0785105	-0.211028	2.44159	0.471299	S16	1e-05	Enf	Pach1	Abx5	S02	1	B	Enf_Abx5_S02_1_B	2048072	0.426	NA	Abx5_S02	83	0	Resistance
0.102954	-0.097465	0.115659	2.60053	0.467955	S169	0	Enf	Pach1	Abx12	S07	1	B	Enf_Abx12_S07_1_B	1552652	0.357	NA	Abx12_S07	81	1e-05	Resistance
-0.160221	0.173731	0.175084	2.1681	0.50628	S17	3e-05	Enf	Pach1	Abx5	S10	1	B	Enf_Abx5_S10_1_B	3091698	0.352	NA	Abx5_S10	70	0	Resistance
0.0852457	0.0252016	-0.115815	2.46163	0.480553	S170	0	Enf	Pach1	Abx12	S15	1	B	Enf_Abx12_S15_1_B	1376670	0.345	NA	Abx12_S15	89	1e-05	Resistance
-0.0702563	-0.0241464	0.0297858	2.22875	0.504919	S171	0	Enf	Pach1	Abx12	S23	1	B	Enf_Abx12_S23_1_B	1443638	0.351	NA	Abx12_S23	76	0.00057	Permissive
-0.12705	0.117554	-0.0554249	2.15043	0.457019	S18	0	Enf	Pach1	Abx5	S18	1	B	Enf_Abx5_S18_1_B	2117736	0.493	NA	Abx5_S18	70	0.00026	Permissive
-0.225769	-0.0990009	-0.113555	2.25213	0.500282	S181	0	Enf	Pach1	Abx12	S08	1	B	Enf_Abx12_S08_1_B	1505446	0.356	NA	Abx12_S08	81	0.00018	Permissive
-0.000399423	-0.0295396	-0.0859079	2.2181	0.507373	S182	0	Enf	Pach1	Abx12	S16	1	B	Enf_Abx12_S16_1_B	3081946	0.329	NA	Abx12_S16	72	0	Resistance
0.0420261	-0.0482064	-0.0548439	2.43265	0.484294	S183	0	Enf	Pach1	Abx12	S24	1	B	Enf_Abx12_S24_1_B	3876214	0.33	NA	Abx12_S24	80	0.0009	Permissive
-0.246677	-0.0953834	0.032454	2.87004	0.439938	S19	0	Enf	Pach1	Abx6	S02	1	B	Enf_Abx6_S02_1_B	2245090	0.492	NA	Abx6_S02	104	0	Resistance
-0.154674	-0.0711156	-0.143121	2.56106	0.461773	S2	3e-05	Enf	Pach1	Abx4	S09	1	B	Enf_Abx4_S09_1_B	2180908	0.436	NA	Abx4_S09	104	2e-05	Resistance
-0.253953	0.0724381	0.29958	2.2749	0.49742	S20	1e-05	Enf	Pach1	Abx6	S10	1	B	Enf_Abx6_S10_1_B	1805738	0.32	NA	Abx6_S10	90	0	Resistance
-0.284611	-0.124757	0.0268601	2.40772	0.470281	S21	0	Enf	Pach1	Abx6	S18	1	B	Enf_Abx6_S18_1_B	2323528	0.494	NA	Abx6_S18	107	0	Resistance
-0.202105	-0.163191	-0.0557508	2.89791	0.438631	S22	0	Enf	Pach1	Abx7	S02	1	B	Enf_Abx7_S02_1_B	2545066	0.42	NA	Abx7_S02	100	0.00028	Permissive
-0.138732	0.0490408	-0.104262	2.60161	0.464068	S24	0	Enf	Pach1	Abx7	S18	1	B	Enf_Abx7_S18_1_B	2040916	0.455	NA	Abx7_S18	113	0.0001	Permissive
0.209055	0.106065	-0.035554	2.73765	0.446112	S25	0	Enf	Pach1	Abx4	S03	1	B	Enf_Abx4_S03_1_B	27040632	0.479	NA	Abx4_S03	121	0	Resistance
0.521336	-0.119152	-0.0642854	2.22469	0.498424	S27	0	Enf	Pach1	Abx4	S19	1	B	Enf_Abx4_S19_1_B	2326218	0.385	NA	Abx4_S19	104	1e-05	Resistance
0.289908	0.102299	-0.0441232	2.46108	0.475345	S28	0	Enf	Pach1	Abx5	S03	1	B	Enf_Abx5_S03_1_B	2501688	0.414	NA	Abx5_S03	93	0	Resistance
-0.182003	0.0846289	0.0238522	2.29785	0.496745	S289	0	Enf	Pach1	C	S01	1	B	Enf_C_S01_1_B	960722	0.462	NA	C_S01	97	0.0003	Permissive
0.0164899	0.28337	0.193341	2.60189	0.456892	S29	0	Enf	Pach1	Abx5	S11	1	B	Enf_Abx5_S11_1_B	2431472	0.448	NA	Abx5_S11	94	0	Resistance
-0.111477	0.000465188	-0.0802754	2.53695	0.469727	S290	1e-05	Enf	Pach1	C	S09	1	B	Enf_C_S09_1_B	2293806	0.407	NA	C_S09	100	0.00061	Permissive
-0.115337	0.129136	0.0677988	2.44793	0.466577	S291	0	Enf	Pach1	C	S17	1	B	Enf_C_S17_1_B	2230772	0.467	NA	C_S17	101	0.00043	Permissive
-0.155102	0.0993491	-0.0513231	2.28876	0.498265	S292	1e-05	Enf	Pach1	Abx1	S01	1	B	Enf_Abx1_S01_1_B	2046928	0.409	NA	Abx1_S01	93	0.0003	Permissive
-0.0300026	0.0627771	-0.0914566	2.76045	0.42553	S293	1e-05	Enf	Pach1	Abx1	S09	1	B	Enf_Abx1_S09_1_B	2012738	0.394	NA	Abx1_S09	103	0.00057	Permissive
-0.066987	0.151608	0.0567866	2.45322	0.463933	S294	0	Enf	Pach1	Abx1	S17	1	B	Enf_Abx1_S17_1_B	2234874	0.465	NA	Abx1_S17	99	0.00053	Permissive
-0.26951	-0.0155834	-0.0153095	2.44318	0.480718	S295	0	Enf	Pach1	Abx2	S01	1	B	Enf_Abx2_S01_1_B	2020894	0.381	NA	Abx2_S01	100	0.00057	Permissive
-0.155351	-0.066848	-0.078572	2.76314	0.448988	S296	2e-05	Enf	Pach1	Abx2	S09	1	B	Enf_Abx2_S09_1_B	1986028	0.423	NA	Abx2_S09	102	0.00096	Permissive
-0.187822	0.0407215	0.179642	2.19132	0.499754	S297	0	Enf	Pach1	Abx2	S17	1	B	Enf_Abx2_S17_1_B	1788838	0.515	NA	Abx2_S17	86	0.00066	Permissive
-0.18845	0.0729461	-0.0415841	2.24251	0.503191	S298	0	Enf	Pach1	Abx3	S01	1	B	Enf_Abx3_S01_1_B	2206756	0.558	NA	Abx3_S01	92	0	Resistance
-0.0190338	0.0814212	-0.115939	2.60265	0.464679	S299	0	Enf	Pach1	Abx3	S09	1	B	Enf_Abx3_S09_1_B	1958656	0.512	NA	Abx3_S09	92	0	Resistance
-0.0144875	0.18562	0.00429481	2.67164	0.447929	S3	0	Enf	Pach1	Abx4	S17	1	B	Enf_Abx4_S17_1_B	1305096	0.464	NA	Abx4_S17	115	0	Resistance
0.550286	-0.058458	-0.0573696	1.68226	0.56017	S30	0	Enf	Pach1	Abx5	S19	1	B	Enf_Abx5_S19_1_B	1774448	0.39	NA	Abx5_S19	57	0.00041	Permissive
-0.093963	0.152213	0.0886479	2.20371	0.49951	S300	0	Enf	Pach1	Abx3	S17	1	B	Enf_Abx3_S17_1_B	3251582	0.449	NA	Abx3_S17	75	2e-05	Resistance
-0.147794	0.0231668	-0.0560759	2.65419	0.454492	S301	0	Enf	Pach1	C	S02	1	B	Enf_C_S02_1_B	1869440	0.471	NA	C_S02	103	1e-05	Resistance
-0.131588	0.188873	0.179536	2.04014	0.525842	S302	0	Enf	Pach1	C	S10	1	B	Enf_C_S10_1_B	2264126	0.379	NA	C_S10	65	3e-05	Resistance
-0.0899561	0.0943116	-0.0776942	2.38477	0.481745	S303	0	Enf	Pach1	C	S18	1	B	Enf_C_S18_1_B	2198870	0.49	NA	C_S18	119	5e-05	Resistance
-0.12935	0.0207858	-0.0677245	2.69612	0.453186	S304	0	Enf	Pach1	Abx1	S02	1	B	Enf_Abx1_S02_1_B	2216028	0.453	NA	Abx1_S02	104	1e-05	Resistance
-0.128447	0.191821	0.156993	2.26396	0.501116	S305	0	Enf	Pach1	Abx1	S10	1	B	Enf_Abx1_S10_1_B	2338874	0.364	NA	Abx1_S10	82	1e-05	Resistance
-0.121553	0.0645457	-0.0736211	2.41257	0.47698	S306	0	Enf	Pach1	Abx1	S18	1	B	Enf_Abx1_S18_1_B	2226378	0.557	NA	Abx1_S18	114	3e-05	Resistance
-0.227307	-0.180873	-0.089798	2.67733	0.458318	S307	0	Enf	Pach1	Abx2	S02	1	B	Enf_Abx2_S02_1_B	2301280	0.391	NA	Abx2_S02	102	1e-05	Resistance
-0.262615	-0.116204	0.0111624	2.55338	0.455508	S309	0	Enf	Pach1	Abx2	S18	1	B	Enf_Abx2_S18_1_B	2197966	0.505	NA	Abx2_S18	104	3e-05	Resistance
0.255586	0.124804	0.0532008	2.8866	0.438955	S31	0	Enf	Pach1	Abx6	S03	1	B	Enf_Abx6_S03_1_B	2216052	0.402	NA	Abx6_S03	110	0	Resistance
-0.104294	0.0457942	-0.0921564	2.62981	0.46253	S310	0	Enf	Pach1	Abx3	S02	1	B	Enf_Abx3_S02_1_B	2187838	0.564	NA	Abx3_S02	101	1e-05	Resistance
-0.158546	0.177016	0.147264	2.33941	0.494348	S311	0	Enf	Pach1	Abx3	S10	1	B	Enf_Abx3_S10_1_B	1977664	0.4	NA	Abx3_S10	87	0	Resistance
-0.108128	0.0867764	-0.070367	2.49414	0.474481	S312	1e-05	Enf	Pach1	Abx3	S18	1	B	Enf_Abx3_S18_1_B	2092066	0.483	NA	Abx3_S18	107	0	Resistance
0.161928	0.0900549	-0.0316733	2.6431	0.453561	S313	0	Enf	Pach1	C	S03	1	B	Enf_C_S03_1_B	1893422	0.467	NA	C_S03	115	1e-05	Resistance
0.533257	-0.118234	-0.0320619	1.88358	0.538858	S315	0	Enf	Pach1	C	S19	1	B	Enf_C_S19_1_B	2076816	0.469	NA	C_S19	82	0	Resistance
0.146104	0.10627	0.00617428	2.78855	0.442309	S316	0	Enf	Pach1	Abx1	S03	1	B	Enf_Abx1_S03_1_B	2192024	0.475	NA	Abx1_S03	117	1e-05	Resistance
0.0969767	0.241779	0.137481	2.64391	0.461353	S317	0	Enf	Pach1	Abx1	S11	1	B	Enf_Abx1_S11_1_B	1908754	0.465	NA	Abx1_S11	106	1e-05	Resistance
0.524036	-0.108466	-0.0348764	1.9922	0.528898	S318	0	Enf	Pach1	Abx1	S19	1	B	Enf_Abx1_S19_1_B	2243628	0.476	NA	Abx1_S19	90	0	Resistance
0.0875005	0.0919396	-0.0474403	3.08606	0.421761	S319	0	Enf	Pach1	Abx2	S03	1	B	Enf_Abx2_S03_1_B	2277054	0.381	NA	Abx2_S03	119	0	Resistance
-0.0175365	0.0181893	0.381583	2.97735	0.432195	S32	0	Enf	Pach1	Abx6	S11	1	B	Enf_Abx6_S11_1_B	2388768	0.397	NA	Abx6_S11	105	0	Resistance
-0.0105924	0.0750466	0.306267	2.12766	0.507062	S320	0	Enf	Pach1	Abx2	S11	1	B	Enf_Abx2_S11_1_B	2032944	0.399	NA	Abx2_S11	101	0	Resistance
0.494687	-0.215173	0.0138816	1.92647	0.529803	S321	0	Enf	Pach1	Abx2	S19	1	B	Enf_Abx2_S19_1_B	2366932	0.512	NA	Abx2_S19	88	3e-05	Resistance
0.129577	0.137919	-0.0161711	2.80674	0.444754	S322	0	Enf	Pach1	Abx3	S03	1	B	Enf_Abx3_S03_1_B	2177670	0.533	NA	Abx3_S03	114	0	Resistance
0.0848056	0.241628	0.170699	2.55962	0.468056	S323	0	Enf	Pach1	Abx3	S11	1	B	Enf_Abx3_S11_1_B	2050566	0.514	NA	Abx3_S11	108	0	Resistance
0.517952	-0.157257	-0.0237105	1.77553	0.546696	S324	0	Enf	Pach1	Abx3	S19	1	B	Enf_Abx3_S19_1_B	2280838	0.469	NA	Abx3_S19	86	0	Resistance
0.263753	-0.0278118	-0.058269	2.54635	0.468231	S325	0	Enf	Pach1	C	S04	1	B	Enf_C_S04_1_B	1901316	0.465	NA	C_S04	111	0	Resistance
-0.176775	0.0693872	-0.0828821	2.08156	0.518304	S326	0	Enf	Pach1	C	S12	1	B	Enf_C_S12_1_B	2269454	0.407	NA	C_S12	95	0	Resistance
0.29459	0.0834067	-0.0519738	2.59265	0.463895	S327	0	Enf	Pach1	C	S20	1	B	Enf_C_S20_1_B	2348176	0.459	NA	C_S20	107	0	Resistance
0.213951	0.00276864	-0.0709404	2.71955	0.453209	S328	0	Enf	Pach1	Abx1	S04	1	B	Enf_Abx1_S04_1_B	2025812	0.435	NA	Abx1_S04	115	0	Resistance
-0.149724	0.105627	-0.0793111	2.2486	0.496898	S329	0	Enf	Pach1	Abx1	S12	1	B	Enf_Abx1_S12_1_B	2259240	0.451	NA	Abx1_S12	96	0	Resistance
0.430033	-0.546184	0.123513	1.97221	0.514432	S33	2e-05	Enf	Pach1	Abx6	S19	1	B	Enf_Abx6_S19_1_B	2599648	0.468	NA	Abx6_S19	98	0	Resistance
0.157022	0.0935649	-0.0400798	2.83052	0.441004	S330	0	Enf	Pach1	Abx1	S20	1	B	Enf_Abx1_S20_1_B	2095688	0.403	NA	Abx1_S20	120	0	Resistance
0.0287477	-0.207595	0.0231746	2.93532	0.434205	S331	0	Enf	Pach1	Abx2	S04	1	B	Enf_Abx2_S04_1_B	2076944	0.392	NA	Abx2_S04	105	0	Resistance
-0.297331	-0.13466	-0.114101	2.3865	0.484655	S332	0	Enf	Pach1	Abx2	S12	1	B	Enf_Abx2_S12_1_B	541836	0.437	NA	Abx2_S12	111	0	Resistance
0.0981066	-0.0691053	0.00214805	3.11872	0.420514	S333	0	Enf	Pach1	Abx2	S20	1	B	Enf_Abx2_S20_1_B	2130640	0.525	NA	Abx2_S20	109	0	Resistance
0.00968751	-0.0331788	-0.0431359	2.61188	0.465143	S334	0	Enf	Pach1	Abx3	S04	1	B	Enf_Abx3_S04_1_B	2305682	0.525	NA	Abx3_S04	96	0	Resistance
-0.119915	0.0908601	-0.160661	2.12775	0.516123	S335	0	Enf	Pach1	Abx3	S12	1	B	Enf_Abx3_S12_1_B	2299420	0.484	NA	Abx3_S12	82	1e-05	Resistance
0.231267	0.0442928	-0.0628192	2.56337	0.466119	S336	0	Enf	Pach1	Abx3	S20	1	B	Enf_Abx3_S20_1_B	2051584	0.47	NA	Abx3_S20	111	0	Resistance
0.0153953	0.135888	0.0229354	2.60844	0.464911	S337	0	Enf	Pach1	C	S05	1	B	Enf_C_S05_1_B	1921778	0.461	NA	C_S05	114	0	Resistance
-0.202027	0.0425613	0.048207	2.43724	0.480296	S338	0	Enf	Pach1	C	S13	1	B	Enf_C_S13_1_B	2505514	0.457	NA	C_S13	98	0	Resistance
0.0272814	0.183588	0.272562	2.59962	0.426246	S339	0	Enf	Pach1	C	S21	1	B	Enf_C_S21_1_B	2544424	0.425	NA	C_S21	89	0	Resistance
0.1162	0.22215	-0.071303	2.79525	0.444949	S34	0	Enf	Pach1	Abx7	S03	1	B	Enf_Abx7_S03_1_B	2730130	0.493	NA	Abx7_S03	112	1e-05	Resistance
0.10136	0.245798	0.0546867	2.73148	0.453993	S340	0	Enf	Pach1	Abx1	S05	1	B	Enf_Abx1_S05_1_B	2204788	0.441	NA	Abx1_S05	111	0	Resistance
-0.184746	0.0480425	0.0708231	2.64581	0.45854	S341	0	Enf	Pach1	Abx1	S13	1	B	Enf_Abx1_S13_1_B	2158866	0.456	NA	Abx1_S13	105	0	Resistance
0.0523211	0.220188	0.249861	2.59598	0.436667	S342	0	Enf	Pach1	Abx1	S21	1	B	Enf_Abx1_S21_1_B	2262854	0.383	NA	Abx1_S21	92	0	Resistance
-0.0292144	0.0422945	0.110309	2.94834	0.434372	S343	0	Enf	Pach1	Abx2	S05	1	B	Enf_Abx2_S05_1_B	2144742	0.424	NA	Abx2_S05	107	1e-05	Resistance
-0.210107	-0.143994	0.0589029	2.75049	0.450826	S344	0	Enf	Pach1	Abx2	S13	1	B	Enf_Abx2_S13_1_B	1863618	0.455	NA	Abx2_S13	103	0	Resistance
0.241171	0.178419	0.17675	2.77963	0.448653	S345	0	Enf	Pach1	Abx2	S21	1	B	Enf_Abx2_S21_1_B	2177264	0.488	NA	Abx2_S21	101	0	Resistance
-0.000987158	0.149192	0.0273912	2.82334	0.444589	S346	0	Enf	Pach1	Abx3	S05	1	B	Enf_Abx3_S05_1_B	2521836	0.538	NA	Abx3_S05	120	0	Resistance
-0.292096	-0.0703292	0.134421	2.26975	0.47822	S347	0	Enf	Pach1	Abx3	S13	1	B	Enf_Abx3_S13_1_B	2522624	0.474	NA	Abx3_S13	84	0	Resistance
0.233293	0.273145	0.201586	2.53354	0.471772	S348	0	Enf	Pach1	Abx3	S21	1	B	Enf_Abx3_S21_1_B	2071954	0.466	NA	Abx3_S21	96	0	Resistance
-0.101435	0.0634067	0.0489836	2.8286	0.440998	S349	0	Enf	Pach1	C	S06	1	B	Enf_C_S06_1_B	1877554	0.439	NA	C_S06	108	0	Resistance
-0.171779	-0.0902815	-0.167733	2.1681	0.471414	S350	1e-05	Enf	Pach1	C	S14	1	B	Enf_C_S14_1_B	2053460	0.404	NA	C_S14	92	1e-05	Resistance
0.406349	-0.0181692	-0.0178345	2.35456	0.489722	S351	0	Enf	Pach1	C	S22	1	B	Enf_C_S22_1_B	2268672	0.427	NA	C_S22	90	0	Resistance
-0.127512	-0.0393775	-0.189717	2.21809	0.44599	S353	1e-05	Enf	Pach1	Abx1	S14	1	B	Enf_Abx1_S14_1_B	2135074	0.413	NA	Abx1_S14	98	0	Resistance
0.382839	0.00866883	-0.042101	2.50441	0.473867	S354	0	Enf	Pach1	Abx1	S22	1	B	Enf_Abx1_S22_1_B	1948360	0.462	NA	Abx1_S22	98	0	Resistance
-0.168128	-0.19673	-0.152887	2.94647	0.434026	S355	0	Enf	Pach1	Abx2	S06	1	B	Enf_Abx2_S06_1_B	1342450	0.434	NA	Abx2_S06	115	0	Resistance
-0.227679	-0.186611	-0.155947	2.36523	0.433644	S356	2e-05	Enf	Pach1	Abx2	S14	1	B	Enf_Abx2_S14_1_B	2252598	0.484	NA	Abx2_S14	90	1e-05	Resistance
0.375017	-0.0951984	0.0328449	2.47552	0.477543	S357	0	Enf	Pach1	Abx2	S22	1	B	Enf_Abx2_S22_1_B	2248354	0.484	NA	Abx2_S22	91	0	Resistance
-0.0315476	0.13406	0.0443517	2.67449	0.458881	S358	1e-05	Enf	Pach1	Abx3	S06	1	B	Enf_Abx3_S06_1_B	2405622	0.558	NA	Abx3_S06	106	0	Resistance
-0.0884914	-0.0056778	-0.214716	2.11573	0.491665	S359	2e-05	Enf	Pach1	Abx3	S14	1	B	Enf_Abx3_S14_1_B	2046934	0.497	NA	Abx3_S14	75	5e-05	Resistance
0.373123	-0.00248913	-0.12663	2.74808	0.450871	S36	0	Enf	Pach1	Abx7	S19	1	B	Enf_Abx7_S19_1_B	2206378	0.401	NA	Abx7_S19	107	0.00048	Permissive
0.318865	-0.119624	0.0375859	2.56736	0.468451	S360	0	Enf	Pach1	Abx3	S22	1	B	Enf_Abx3_S22_1_B	1979946	0.443	NA	Abx3_S22	81	0	Resistance
0.139392	0.013498	0.0120212	2.78871	0.448772	S361	0	Enf	Pach1	C	S07	1	B	Enf_C_S07_1_B	1886604	0.429	NA	C_S07	114	0	Resistance
0.0820534	0.0198597	-0.119536	2.58777	0.467122	S362	0	Enf	Pach1	C	S15	1	B	Enf_C_S15_1_B	2468526	0.397	NA	C_S15	98	0	Resistance
-0.096267	0.0822151	0.00107701	2.6345	0.462248	S363	0	Enf	Pach1	C	S23	1	B	Enf_C_S23_1_B	2454610	0.46	NA	C_S23	111	0	Resistance
0.118587	0.0685795	-0.0439205	2.81294	0.446158	S364	0	Enf	Pach1	Abx1	S07	1	B	Enf_Abx1_S07_1_B	2267788	0.435	NA	Abx1_S07	115	0	Resistance
0.0936687	0.0511383	-0.137104	2.55004	0.470835	S365	0	Enf	Pach1	Abx1	S15	1	B	Enf_Abx1_S15_1_B	1969244	0.435	NA	Abx1_S15	89	0	Resistance
-0.116318	0.0635057	0.0272809	2.66787	0.459575	S366	0	Enf	Pach1	Abx1	S23	1	B	Enf_Abx1_S23_1_B	2546788	0.444	NA	Abx1_S23	116	0	Resistance
0.0334479	-0.26094	0.15651	2.80121	0.445178	S367	0	Enf	Pach1	Abx2	S07	1	B	Enf_Abx2_S07_1_B	2058536	0.455	NA	Abx2_S07	99	0	Resistance
0.043845	-0.0931324	-0.0785074	2.76863	0.451242	S368	0	Enf	Pach1	Abx2	S15	1	B	Enf_Abx2_S15_1_B	2332590	0.447	NA	Abx2_S15	99	0	Resistance
-0.121279	-0.147877	0.13874	2.69747	0.457889	S369	0.00011	Enf	Pach1	Abx2	S23	1	B	Enf_Abx2_S23_1_B	2366330	0.493	NA	Abx2_S23	98	0.00159	Permissive
0.308667	0.0627871	-0.0620699	2.83781	0.440166	S37	0	Enf	Pach1	Abx4	S04	1	B	Enf_Abx4_S04_1_B	628084	0.469	NA	Abx4_S04	125	0	Resistance
0.151582	-0.21851	0.11304	2.74735	0.452619	S370	0	Enf	Pach1	Abx3	S07	1	B	Enf_Abx3_S07_1_B	2236684	0.524	NA	Abx3_S07	87	0	Resistance
0.000175893	-0.0523461	-0.162081	2.62936	0.463446	S371	0	Enf	Pach1	Abx3	S15	1	B	Enf_Abx3_S15_1_B	2269874	0.505	NA	Abx3_S15	90	0	Resistance
-0.067777	0.0622645	0.07965	2.77646	0.45007	S372	0	Enf	Pach1	Abx3	S23	1	B	Enf_Abx3_S23_1_B	2019752	0.39	NA	Abx3_S23	105	1e-05	Resistance
-0.111883	0.00454059	-0.207168	2.33083	0.489815	S373	0	Enf	Pach1	C	S08	1	B	Enf_C_S08_1_B	1910028	0.449	NA	C_S08	109	2e-05	Resistance
-0.0251026	0.0311553	-0.0400243	2.41734	0.486161	S374	0	Enf	Pach1	C	S16	1	B	Enf_C_S16_1_B	2482752	0.419	NA	C_S16	84	0	Resistance
0.011221	-0.0320051	-0.0839483	2.63039	0.46425	S375	0	Enf	Pach1	C	S24	1	B	Enf_C_S24_1_B	2331422	0.416	NA	C_S24	91	0	Resistance
-0.0838264	0.0309709	-0.218592	2.39971	0.484418	S376	0	Enf	Pach1	Abx1	S08	1	B	Enf_Abx1_S08_1_B	2334884	0.441	NA	Abx1_S08	109	0.00016	Permissive
0.082478	0.137426	-0.0788946	2.30069	0.49676	S377	0	Enf	Pach1	Abx1	S16	1	B	Enf_Abx1_S16_1_B	2185324	0.398	NA	Abx1_S16	88	0	Resistance
0.0182998	-0.0269029	-0.0705941	2.59944	0.46673	S378	0	Enf	Pach1	Abx1	S24	1	B	Enf_Abx1_S24_1_B	2036452	0.41	NA	Abx1_S24	88	0	Resistance
-0.110552	-0.00686172	-0.19512	2.52884	0.471837	S379	8e-05	Enf	Pach1	Abx2	S08	1	B	Enf_Abx2_S08_1_B	2364040	0.421	NA	Abx2_S08	107	9e-05	Permissive
-0.0859293	0.113829	-0.108424	2.50088	0.473323	S38	0	Enf	Pach1	Abx4	S12	1	B	Enf_Abx4_S12_1_B	2181006	0.461	NA	Abx4_S12	112	0	Resistance
-0.170597	-0.0517523	-0.14869	2.33743	0.493544	S380	0	Enf	Pach1	Abx2	S16	1	B	Enf_Abx2_S16_1_B	2282094	0.347	NA	Abx2_S16	84	1e-05	Resistance
-0.155209	-0.224359	-0.080679	2.72398	0.455012	S381	0	Enf	Pach1	Abx2	S24	1	B	Enf_Abx2_S24_1_B	2067344	0.436	NA	Abx2_S24	105	0	Resistance
-0.0935705	0.025066	-0.215621	2.28913	0.490994	S382	0	Enf	Pach1	Abx3	S08	1	B	Enf_Abx3_S08_1_B	2249858	0.525	NA	Abx3_S08	105	1e-05	Resistance
-0.0631462	-0.0106536	-0.0557877	2.22892	0.50486	S383	0	Enf	Pach1	Abx3	S16	1	B	Enf_Abx3_S16_1_B	2055638	0.466	NA	Abx3_S16	69	1e-05	Resistance
-0.0916548	-0.123616	-0.111687	2.72617	0.455153	S384	0	Enf	Pach1	Abx3	S24	1	B	Enf_Abx3_S24_1_B	2368196	0.36	NA	Abx3_S24	97	0.0005	Permissive
0.313778	0.0505405	-0.0505777	2.77706	0.445414	S39	0	Enf	Pach1	Abx4	S20	1	B	Enf_Abx4_S20_1_B	2436756	0.503	NA	Abx4_S20	121	0	Resistance
-0.100921	0.171369	0.003285	2.18213	0.50796	S4	0	Enf	Pach1	Abx5	S01	1	B	Enf_Abx5_S01_1_B	2770796	0.404	NA	Abx5_S01	78	2e-05	Resistance
0.144074	0.0243528	0.00361763	2.71363	0.446757	S40	2e-05	Enf	Pach1	Abx5	S04	1	B	Enf_Abx5_S04_1_B	2401050	0.36	NA	Abx5_S04	82	0.00108	Permissive
-0.120077	0.134311	-0.0270423	2.39599	0.485433	S41	1e-05	Enf	Pach1	Abx5	S12	1	B	Enf_Abx5_S12_1_B	2010594	0.412	NA	Abx5_S12	86	1e-05	Resistance
0.341306	0.0644655	-0.0471316	2.56274	0.459072	S42	1e-05	Enf	Pach1	Abx5	S20	1	B	Enf_Abx5_S20_1_B	2261310	0.441	NA	Abx5_S20	106	0	Resistance
0.337553	0.00201174	-0.0203191	2.71524	0.45284	S43	1e-05	Enf	Pach1	Abx6	S04	1	B	Enf_Abx6_S04_1_B	2175938	0.442	NA	Abx6_S04	112	0	Resistance
-0.306428	-0.107556	-0.0743634	2.36551	0.488773	S44	0	Enf	Pach1	Abx6	S12	1	B	Enf_Abx6_S12_1_B	2619406	0.426	NA	Abx6_S12	104	0	Resistance
0.0873262	-0.272774	0.117102	2.98901	0.42991	S45	0	Enf	Pach1	Abx6	S20	1	B	Enf_Abx6_S20_1_B	1784918	0.481	NA	Abx6_S20	107	0	Resistance
0.240502	-0.0454758	0.000970829	2.62234	0.464723	S46	0	Enf	Pach1	Abx7	S04	1	B	Enf_Abx7_S04_1_B	2606744	0.409	NA	Abx7_S04	99	1e-05	Resistance
0.150218	-0.0498534	-0.0065108	2.9065	0.438287	S48	0	Enf	Pach1	Abx7	S20	1	B	Enf_Abx7_S20_1_B	2264268	0.411	NA	Abx7_S20	113	1e-05	Resistance
-0.387627	-0.0630462	0.128924	1.70345	0.565747	S481	0	Enf	Pach1	Abx8	S01	1	B	Enf_Abx8_S01_1_B	2297126	0.331	NA	Abx8_S01	56	0.00067	Permissive
-0.0527204	0.0980381	-0.184797	2.17919	0.508221	S482	0	Enf	Pach1	Abx8	S09	1	B	Enf_Abx8_S09_1_B	2400812	0.354	NA	Abx8_S09	79	0.00169	Permissive
-0.306818	-0.0446145	0.180922	1.95983	0.536499	S483	0	Enf	Pach1	Abx8	S17	1	B	Enf_Abx8_S17_1_B	2474196	0.391	NA	Abx8_S17	67	0.00077	Permissive
-0.0150857	0.106832	-0.0952564	2.18775	0.505103	S487	0	Enf	Pach1	Abx10	S01	1	B	Enf_Abx10_S01_1_B	2791166	0.416	NA	Abx10_S01	87	0.00085	Permissive
0.0171607	0.0823083	-0.0948561	2.55642	0.468713	S488	0	Enf	Pach1	Abx10	S09	1	B	Enf_Abx10_S09_1_B	2751616	0.344	NA	Abx10_S09	96	0.00075	Permissive
-0.0599077	0.187854	-0.0129825	2.48175	0.467109	S489	0	Enf	Pach1	Abx10	S17	1	B	Enf_Abx10_S17_1_B	2692342	0.459	NA	Abx10_S17	95	0.00035	Permissive
0.141344	0.204768	-0.0347507	2.8284	0.442408	S49	0	Enf	Pach1	Abx4	S05	1	B	Enf_Abx4_S05_1_B	1344428	0.479	NA	Abx4_S05	123	0	Resistance
-0.151383	0.0984102	-0.0431279	2.26515	0.502649	S490	0	Enf	Pach1	Abx11	S01	1	B	Enf_Abx11_S01_1_B	2658334	0.395	NA	Abx11_S01	79	0.0035	Permissive
0.0759081	0.113116	-0.182101	2.83969	0.438994	S491	3e-05	Enf	Pach1	Abx11	S09	1	B	Enf_Abx11_S09_1_B	2635860	0.35	NA	Abx11_S09	90	4e-05	Resistance
0.00025552	0.104816	-0.273098	2.24059	0.488461	S492	0	Enf	Pach1	Abx11	S17	1	B	Enf_Abx11_S17_1_B	2563194	0.313	NA	Abx11_S17	66	0.00135	Permissive
-0.335078	-0.11402	0.0458939	2.29366	0.497729	S493	0	Enf	Pach1	Abx8	S02	1	B	Enf_Abx8_S02_1_B	2071298	0.444	NA	Abx8_S02	88	0.00044	Permissive
-0.22181	0.0762108	0.0117216	2.09953	0.520147	S494	0	Enf	Pach1	Abx8	S10	1	B	Enf_Abx8_S10_1_B	2632388	0.394	NA	Abx8_S10	54	2e-05	Resistance
-0.385621	-0.091014	0.0758794	1.86032	0.544906	S495	0	Enf	Pach1	Abx8	S18	1	B	Enf_Abx8_S18_1_B	2590414	0.416	NA	Abx8_S18	60	0.00119	Permissive
-0.042157	0.0702519	-0.119748	2.6828	0.458425	S499	0	Enf	Pach1	Abx10	S02	1	B	Enf_Abx10_S02_1_B	2641582	0.451	NA	Abx10_S02	99	0.00065	Permissive
-0.104311	0.0296767	-0.168313	2.60001	0.404348	S5	4e-05	Enf	Pach1	Abx5	S09	1	B	Enf_Abx5_S09_1_B	2016422	0.363	NA	Abx5_S09	87	9e-05	Permissive
-0.120922	0.0982653	0.032462	2.57297	0.466928	S50	0	Enf	Pach1	Abx4	S13	1	B	Enf_Abx4_S13_1_B	2286468	0.461	NA	Abx4_S13	118	0	Resistance
-0.0719934	0.220859	0.167644	2.38985	0.48851	S500	0	Enf	Pach1	Abx10	S10	1	B	Enf_Abx10_S10_1_B	2585842	0.368	NA	Abx10_S10	81	3e-05	Resistance
-0.108241	0.0558729	-0.040232	2.31035	0.489928	S501	0	Enf	Pach1	Abx10	S18	1	B	Enf_Abx10_S18_1_B	2414138	0.492	NA	Abx10_S18	93	3e-05	Resistance
-0.105082	0.00933831	-0.110722	2.57606	0.468492	S502	0	Enf	Pach1	Abx11	S02	1	B	Enf_Abx11_S02_1_B	2606150	0.393	NA	Abx11_S02	78	0	Resistance
-0.0414147	0.202854	0.00235652	2.0692	0.525095	S503	0	Enf	Pach1	Abx11	S10	1	B	Enf_Abx11_S10_1_B	2660386	0.293	NA	Abx11_S10	59	1e-05	Resistance
-0.197953	0.0251021	0.102519	2.34588	0.491304	S504	0	Enf	Pach1	Abx11	S18	1	B	Enf_Abx11_S18_1_B	2703802	0.374	NA	Abx11_S18	75	0.00223	Permissive
0.246089	0.0433304	0.0332869	2.28696	0.496865	S505	0	Enf	Pach1	Abx8	S03	1	B	Enf_Abx8_S03_1_B	2399696	0.352	NA	Abx8_S03	86	0.00051	Permissive
0.00398528	0.169076	0.109454	2.35078	0.474461	S506	0	Enf	Pach1	Abx8	S11	1	B	Enf_Abx8_S11_1_B	2646234	0.398	NA	Abx8_S11	98	0.00064	Permissive
0.539176	-0.135682	-0.022943	1.67118	0.559972	S507	0	Enf	Pach1	Abx8	S19	1	B	Enf_Abx8_S19_1_B	2502062	0.406	NA	Abx8_S19	71	0.00081	Permissive
0.0217761	0.163053	0.150302	2.8929	0.410622	S51	0	Enf	Pach1	Abx4	S21	1	B	Enf_Abx4_S21_1_B	2076756	0.42	NA	Abx4_S21	108	0	Resistance
0.225802	0.121657	-0.0603719	2.58265	0.466314	S511	0	Enf	Pach1	Abx10	S03	1	B	Enf_Abx10_S03_1_B	2584714	0.432	NA	Abx10_S03	104	1e-05	Resistance
0.111515	0.243763	0.111397	2.60534	0.464935	S512	0	Enf	Pach1	Abx10	S11	1	B	Enf_Abx10_S11_1_B	2650920	0.393	NA	Abx10_S11	109	4e-05	Resistance
0.504117	-0.199969	0.00711464	1.81377	0.541856	S513	0	Enf	Pach1	Abx10	S19	1	B	Enf_Abx10_S19_1_B	2745662	0.411	NA	Abx10_S19	85	7e-05	Resistance
0.360792	-0.0258082	-0.0322424	2.4729	0.476059	S514	0	Enf	Pach1	Abx11	S03	1	B	Enf_Abx11_S03_1_B	2771060	0.352	NA	Abx11_S03	103	0	Resistance
0.0431373	0.126329	0.207133	2.3458	0.475502	S515	0	Enf	Pach1	Abx11	S11	1	B	Enf_Abx11_S11_1_B	2442368	0.423	NA	Abx11_S11	87	0	Resistance
0.512402	-0.158926	-0.00127813	1.61447	0.561552	S516	1e-05	Enf	Pach1	Abx11	S19	1	B	Enf_Abx11_S19_1_B	2650758	0.416	NA	Abx11_S19	69	0.00037	Permissive
0.05463	-0.00441918	-0.0718449	2.42633	0.484847	S517	0	Enf	Pach1	Abx8	S04	1	B	Enf_Abx8_S04_1_B	2499924	0.403	NA	Abx8_S04	73	0.00014	Permissive
-0.19544	0.0059096	-0.102865	2.30989	0.494901	S518	0	Enf	Pach1	Abx8	S12	1	B	Enf_Abx8_S12_1_B	2701224	0.381	NA	Abx8_S12	85	0.00055	Permissive
0.17432	-0.380393	0.133418	2.47364	0.47693	S519	0	Enf	Pach1	Abx8	S20	1	B	Enf_Abx8_S20_1_B	2625128	0.394	NA	Abx8_S20	76	1e-05	Resistance
0.157618	0.254778	-0.0111002	2.71232	0.453848	S52	0	Enf	Pach1	Abx5	S05	1	B	Enf_Abx5_S05_1_B	2242412	0.442	NA	Abx5_S05	101	0	Resistance
0.335675	-0.00693452	-0.0153813	2.20155	0.505193	S523	0	Enf	Pach1	Abx10	S04	1	B	Enf_Abx10_S04_1_B	2764522	0.457	NA	Abx10_S04	104	0	Resistance
-0.143681	0.0565804	-0.132594	2.33761	0.492993	S524	0	Enf	Pach1	Abx10	S12	1	B	Enf_Abx10_S12_1_B	2865484	0.409	NA	Abx10_S12	99	1e-05	Resistance
0.249329	0.063391	-0.0665644	2.53721	0.468462	S525	0	Enf	Pach1	Abx10	S20	1	B	Enf_Abx10_S20_1_B	2760190	0.459	NA	Abx10_S20	110	4e-05	Resistance
0.048031	-0.0454535	-0.00758751	2.53623	0.472188	S526	0	Enf	Pach1	Abx11	S04	1	B	Enf_Abx11_S04_1_B	2633538	0.392	NA	Abx11_S04	88	0	Resistance
-0.194408	0.021197	-0.107959	2.33893	0.493167	S527	0	Enf	Pach1	Abx11	S12	1	B	Enf_Abx11_S12_1_B	2501796	0.366	NA	Abx11_S12	79	0.00101	Permissive
0.295333	0.0796417	-0.0793657	2.44246	0.473657	S528	0	Enf	Pach1	Abx11	S20	1	B	Enf_Abx11_S20_1_B	2712426	0.437	NA	Abx11_S20	110	6e-05	Resistance
0.0937822	0.209221	-0.024503	2.55248	0.465095	S529	0	Enf	Pach1	Abx8	S05	1	B	Enf_Abx8_S05_1_B	2660684	0.394	NA	Abx8_S05	100	0	Resistance
-0.0443512	0.148769	-0.00997257	2.52682	0.471031	S53	0	Enf	Pach1	Abx5	S13	1	B	Enf_Abx5_S13_1_B	2708138	0.457	NA	Abx5_S13	84	0.00073	Permissive
-0.306889	-0.0869831	0.205136	2.09126	0.51812	S530	0	Enf	Pach1	Abx8	S13	1	B	Enf_Abx8_S13_1_B	2702474	0.398	NA	Abx8_S13	71	0.00019	Permissive
0.0941475	0.118578	0.16322	2.39521	0.486882	S531	0	Enf	Pach1	Abx8	S21	1	B	Enf_Abx8_S21_1_B	2846666	0.372	NA	Abx8_S21	75	0.00066	Permissive
0.089964	0.201321	-0.00970008	2.6469	0.461363	S535	0	Enf	Pach1	Abx10	S05	1	B	Enf_Abx10_S05_1_B	2606680	0.465	NA	Abx10_S05	108	1e-05	Resistance
0.000928479	0.138326	0.0394829	2.6994	0.453955	S536	0	Enf	Pach1	Abx10	S13	1	B	Enf_Abx10_S13_1_B	2452588	0.417	NA	Abx10_S13	97	7e-05	Resistance
0.0751062	0.0440309	0.270599	2.54731	0.472412	S537	0	Enf	Pach1	Abx10	S21	1	B	Enf_Abx10_S21_1_B	2915214	0.422	NA	Abx10_S21	93	7e-05	Resistance
0.127341	0.211722	-0.0119951	2.62811	0.462584	S538	0	Enf	Pach1	Abx11	S05	1	B	Enf_Abx11_S05_1_B	2697770	0.453	NA	Abx11_S05	104	1e-05	Resistance
-0.104241	0.109918	0.0164255	2.27489	0.499561	S539	0	Enf	Pach1	Abx11	S13	1	B	Enf_Abx11_S13_1_B	2868826	0.426	NA	Abx11_S13	87	0.001275	Permissive
-0.0362022	0.210854	0.167558	2.56989	0.434427	S54	2e-05	Enf	Pach1	Abx5	S21	1	B	Enf_Abx5_S21_1_B	2227708	0.393	NA	Abx5_S21	91	0	Resistance
0.20231	0.084949	0.235534	2.61137	0.466637	S540	0	Enf	Pach1	Abx11	S21	1	B	Enf_Abx11_S21_1_B	2723434	0.418	NA	Abx11_S21	76	1e-05	Resistance
-0.0636373	0.168665	0.0532398	2.30983	0.495506	S541	0	Enf	Pach1	Abx8	S06	1	B	Enf_Abx8_S06_1_B	2405992	0.364	NA	Abx8_S06	87	0.00047	Permissive
-0.0313123	0.0341316	-0.243655	1.83436	0.547244	S542	0	Enf	Pach1	Abx8	S14	1	B	Enf_Abx8_S14_1_B	2577298	0.354	NA	Abx8_S14	61	0.00029	Permissive
0.374836	-0.0620636	-0.0243882	2.11308	0.513387	S543	0	Enf	Pach1	Abx8	S22	1	B	Enf_Abx8_S22_1_B	2119998	0.312	NA	Abx8_S22	84	0.00091	Permissive
0.129425	0.117995	-0.141855	2.63571	0.459489	S547	0	Enf	Pach1	Abx10	S06	1	B	Enf_Abx10_S06_1_B	2913890	0.383	NA	Abx10_S06	116	0	Resistance
-0.0685526	-0.0510502	-0.225747	2.37452	0.486402	S548	0	Enf	Pach1	Abx10	S14	1	B	Enf_Abx10_S14_1_B	2482930	0.36	NA	Abx10_S14	97	0.0005	Permissive
0.41048	0.0245723	-0.0333553	2.36753	0.487788	S549	0	Enf	Pach1	Abx10	S22	1	B	Enf_Abx10_S22_1_B	2510378	0.397	NA	Abx10_S22	91	0.00034	Permissive
-0.0736345	0.156503	0.0584263	2.65375	0.46217	S550	0	Enf	Pach1	Abx11	S06	1	B	Enf_Abx11_S06_1_B	2449982	0.437	NA	Abx11_S06	103	0.00088	Permissive
-0.154556	-0.0492587	-0.14748	2.48407	0.457118	S551	0	Enf	Pach1	Abx11	S14	1	B	Enf_Abx11_S14_1_B	2717478	0.399	NA	Abx11_S14	88	0.00099	Permissive
0.395992	-0.109843	0.0523775	2.38085	0.489008	S552	1e-05	Enf	Pach1	Abx11	S22	1	B	Enf_Abx11_S22_1_B	2825710	0.337	NA	Abx11_S22	67	1e-05	Resistance
0.17319	-0.413754	0.208945	1.96348	0.531511	S553	0	Enf	Pach1	Abx8	S07	1	B	Enf_Abx8_S07_1_B	2349602	0.373	NA	Abx8_S07	81	2e-05	Resistance
-0.00166117	-0.0396348	-0.125731	2.16591	0.512114	S554	0	Enf	Pach1	Abx8	S15	1	B	Enf_Abx8_S15_1_B	2510140	0.339	NA	Abx8_S15	73	0.00053	Permissive
-0.18914	-0.095745	0.16011	2.21187	0.506508	S555	0	Enf	Pach1	Abx8	S23	1	B	Enf_Abx8_S23_1_B	2491554	0.344	NA	Abx8_S23	71	0.00032	Permissive
0.22971	0.0559033	-0.040976	2.60867	0.463949	S559	0	Enf	Pach1	Abx10	S07	1	B	Enf_Abx10_S07_1_B	3079246	0.448	NA	Abx10_S07	113	1e-05	Resistance
-0.275061	-0.0695582	0.155145	2.50341	0.469935	S56	1e-05	Enf	Pach1	Abx6	S13	1	B	Enf_Abx6_S13_1_B	2003518	0.385	NA	Abx6_S13	106	0	Resistance
0.0274088	0.0173245	-0.180217	2.41192	0.484397	S560	0	Enf	Pach1	Abx10	S15	1	B	Enf_Abx10_S15_1_B	2548160	0.4	NA	Abx10_S15	95	4e-05	Resistance
0.0270422	-0.0102619	-0.0694028	2.63749	0.4622	S561	0	Enf	Pach1	Abx10	S23	1	B	Enf_Abx10_S23_1_B	2175662	0.402	NA	Abx10_S23	106	1e-05	Resistance
0.0483561	-0.0292524	0.0686628	2.73228	0.453054	S562	0	Enf	Pach1	Abx11	S07	1	B	Enf_Abx11_S07_1_B	2338644	0.41	NA	Abx11_S07	104	1e-05	Resistance
0.105658	-0.0355433	-0.104241	2.4246	0.484987	S563	0	Enf	Pach1	Abx11	S15	1	B	Enf_Abx11_S15_1_B	2870824	0.442	NA	Abx11_S15	86	0.00189	Permissive
-0.0094079	0.164135	-0.0116347	2.56074	0.469082	S564	1e-05	Enf	Pach1	Abx11	S23	1	B	Enf_Abx11_S23_1_B	2764110	0.409	NA	Abx11_S23	101	0.00011	Permissive
-0.227248	-0.181058	-0.141474	2.30643	0.488372	S565	0	Enf	Pach1	Abx8	S08	1	B	Enf_Abx8_S08_1_B	1300386	0.401	NA	Abx8_S08	99	0.00015	Permissive
-0.156646	-0.291544	-0.0194465	2.03617	0.524666	S566	0	Enf	Pach1	Abx8	S16	1	B	Enf_Abx8_S16_1_B	2334188	0.344	NA	Abx8_S16	86	0	Resistance
-0.147298	-0.265061	0.0461305	2.09042	0.515577	S567	0	Enf	Pach1	Abx8	S24	1	B	Enf_Abx8_S24_1_B	2491602	0.329	NA	Abx8_S24	81	0.00025	Permissive
-0.0332692	0.0673918	0.434171	2.40731	0.478347	S57	1e-05	Enf	Pach1	Abx6	S21	1	B	Enf_Abx6_S21_1_B	2208054	0.47	NA	Abx6_S21	85	0	Resistance
-0.0164388	0.0737311	-0.235948	2.44596	0.480327	S571	0	Enf	Pach1	Abx10	S08	1	B	Enf_Abx10_S08_1_B	2589454	0.39	NA	Abx10_S08	112	0.00071	Permissive
0.0129109	0.0426424	-0.105764	2.48905	0.4771	S572	0	Enf	Pach1	Abx10	S16	1	B	Enf_Abx10_S16_1_B	2396880	0.428	NA	Abx10_S16	99	1e-05	Resistance
-0.0312948	-0.00681032	-0.191405	2.72604	0.451038	S573	0	Enf	Pach1	Abx10	S24	1	B	Enf_Abx10_S24_1_B	2755628	0.386	NA	Abx10_S24	107	0.00042	Permissive
-0.087305	0.0703923	-0.193185	2.40825	0.485227	S574	0	Enf	Pach1	Abx11	S08	1	B	Enf_Abx11_S08_1_B	2920012	0.417	NA	Abx11_S08	95	0.00112	Permissive
-0.115798	0.0255859	-0.16607	2.04028	0.523885	S575	0.00079	Enf	Pach1	Abx11	S16	1	B	Enf_Abx11_S16_1_B	3077552	0.409	NA	Abx11_S16	70	0.00026	Permissive
-0.0814385	0.0159777	-0.111015	2.27013	0.499813	S576	0	Enf	Pach1	Abx11	S24	1	B	Enf_Abx11_S24_1_B	2725728	0.385	NA	Abx11_S24	96	0.001	Permissive
0.14455	0.203529	-0.085146	2.74878	0.450522	S58	0	Enf	Pach1	Abx7	S05	1	B	Enf_Abx7_S05_1_B	2555326	0.421	NA	Abx7_S05	109	1e-05	Resistance
-0.0526378	0.159536	0.125899	2.37277	0.427183	S6	0	Enf	Pach1	Abx5	S17	1	B	Enf_Abx5_S17_1_B	2103630	0.406	NA	Abx5_S17	76	0.00116	Permissive
0.293252	0.0560338	0.137471	2.54156	0.470949	S60	0	Enf	Pach1	Abx7	S21	1	B	Enf_Abx7_S21_1_B	2020750	0.393	NA	Abx7_S21	102	2e-05	Resistance
0.0609887	0.209096	0.0281792	2.92086	0.436193	S61	0	Enf	Pach1	Abx4	S06	1	B	Enf_Abx4_S06_1_B	2421802	0.406	NA	Abx4_S06	114	0	Resistance
-0.0905426	-0.0339595	-0.188507	2.58093	0.440243	S62	8e-05	Enf	Pach1	Abx4	S14	1	B	Enf_Abx4_S14_1_B	2146224	0.425	NA	Abx4_S14	108	1e-05	Resistance
0.398457	0.0422601	-0.035041	2.55708	0.469393	S63	0	Enf	Pach1	Abx4	S22	1	B	Enf_Abx4_S22_1_B	2725090	0.46	NA	Abx4_S22	101	1e-05	Resistance
-0.0751026	0.180941	0.0543662	2.50426	0.469471	S64	0	Enf	Pach1	Abx5	S06	1	B	Enf_Abx5_S06_1_B	3023988	0.35	NA	Abx5_S06	85	0	Resistance
-0.0209258	-0.051487	-0.121712	2.25984	0.437335	S65	0.00322	Enf	Pach1	Abx5	S14	1	B	Enf_Abx5_S14_1_B	2643990	0.316	NA	Abx5_S14	68	0.00159	Permissive
0.434765	-0.0592506	0.0110966	2.42499	0.482396	S66	0	Enf	Pach1	Abx5	S22	1	B	Enf_Abx5_S22_1_B	2372298	0.401	NA	Abx5_S22	88	0	Resistance
-0.169181	-0.0531806	0.139469	3.01617	0.428398	S67	0	Enf	Pach1	Abx6	S06	1	B	Enf_Abx6_S06_1_B	2075894	0.47	NA	Abx6_S06	111	1e-05	Resistance
-0.228476	-0.207052	-0.150344	2.38724	0.459086	S68	6e-05	Enf	Pach1	Abx6	S14	1	B	Enf_Abx6_S14_1_B	2281086	0.403	NA	Abx6_S14	91	0	Resistance
0.390816	0.0184252	-0.0481338	2.66061	0.457765	S69	7e-05	Enf	Pach1	Abx6	S22	1	B	Enf_Abx6_S22_1_B	2111728	0.427	NA	Abx6_S22	104	0	Resistance
-0.329001	-0.0799796	0.0509284	2.46982	0.474945	S7	0	Enf	Pach1	Abx6	S01	1	B	Enf_Abx6_S01_1_B	2190774	0.416	NA	Abx6_S01	99	0	Resistance
-0.178695	-0.116021	0.0490569	2.99905	0.430742	S70	0	Enf	Pach1	Abx7	S06	1	B	Enf_Abx7_S06_1_B	1987540	0.403	NA	Abx7_S06	104	0	Resistance
0.352507	-0.0172631	-0.0237395	2.68477	0.457616	S72	0	Enf	Pach1	Abx7	S22	1	B	Enf_Abx7_S22_1_B	2338254	0.398	NA	Abx7_S22	93	1e-05	Resistance
0.212546	0.126211	0.010001	3.05193	0.423592	S73	0	Enf	Pach1	Abx4	S07	1	B	Enf_Abx4_S07_1_B	1517752	0.437	NA	Abx4_S07	121	0	Resistance
0.164183	0.0863666	-0.124967	2.80981	0.445417	S74	0	Enf	Pach1	Abx4	S15	1	B	Enf_Abx4_S15_1_B	2193704	0.466	NA	Abx4_S15	109	0	Resistance
-0.0462929	0.111573	0.00976329	2.78981	0.447924	S75	0	Enf	Pach1	Abx4	S23	1	B	Enf_Abx4_S23_1_B	1807682	0.428	NA	Abx4_S23	117	2e-05	Resistance
0.257073	-0.0943255	0.0634585	2.78639	0.448399	S76	1e-05	Enf	Pach1	Abx5	S07	1	B	Enf_Abx5_S07_1_B	2212302	0.437	NA	Abx5_S07	100	0	Resistance
0.223661	-0.0681129	-0.0299213	2.48976	0.478511	S77	1e-05	Enf	Pach1	Abx5	S15	1	B	Enf_Abx5_S15_1_B	2452416	0.445	NA	Abx5_S15	84	1e-05	Resistance
-0.105059	0.117198	-0.0117099	2.40615	0.485422	S78	0	Enf	Pach1	Abx5	S23	1	B	Enf_Abx5_S23_1_B	2164758	0.438	NA	Abx5_S23	97	0.00024	Permissive
0.0558072	-0.290318	0.150758	2.83714	0.439214	S79	0	Enf	Pach1	Abx6	S07	1	B	Enf_Abx6_S07_1_B	2267670	0.481	NA	Abx6_S07	106	0	Resistance
-0.162416	-0.0583606	0.171305	2.97482	0.428934	S8	0	Enf	Pach1	Abx6	S09	1	B	Enf_Abx6_S09_1_B	2147508	0.384	NA	Abx6_S09	105	0	Resistance
-0.0630097	-0.265019	-0.0136107	2.85803	0.440976	S80	0	Enf	Pach1	Abx6	S15	1	B	Enf_Abx6_S15_1_B	2113514	0.418	NA	Abx6_S15	108	0	Resistance
-0.229923	-0.0675651	0.119982	2.55611	0.470299	S81	0	Enf	Pach1	Abx6	S23	1	B	Enf_Abx6_S23_1_B	2445376	0.435	NA	Abx6_S23	104	1e-05	Resistance
0.163908	-0.303784	0.144892	2.74159	0.452191	S82	0	Enf	Pach1	Abx7	S07	1	B	Enf_Abx7_S07_1_B	2433042	0.406	NA	Abx7_S07	101	1e-05	Resistance
-0.0452547	0.151413	0.0157153	2.72987	0.453879	S84	0	Enf	Pach1	Abx7	S23	1	B	Enf_Abx7_S23_1_B	2118298	0.386	NA	Abx7_S23	109	3e-05	Resistance
-0.00496879	0.0895015	-0.224914	2.54869	0.469051	S85	0.00012	Enf	Pach1	Abx4	S08	1	B	Enf_Abx4_S08_1_B	2055622	0.46	NA	Abx4_S08	126	3e-05	Resistance
-0.0594827	0.00726168	-0.059029	2.59501	0.466899	S86	0	Enf	Pach1	Abx4	S16	1	B	Enf_Abx4_S16_1_B	2018062	0.508	NA	Abx4_S16	96	0	Resistance
0.0840319	0.0185316	-0.122038	2.66697	0.459886	S87	0	Enf	Pach1	Abx4	S24	1	B	Enf_Abx4_S24_1_B	2456888	0.412	NA	Abx4_S24	93	0.00066	Permissive
-0.0572323	0.0722393	-0.147001	2.40627	0.483866	S88	0.0012	Enf	Pach1	Abx5	S08	1	B	Enf_Abx5_S08_1_B	2296336	0.413	NA	Abx5_S08	98	0.00045	Permissive
-0.0423274	0.0964006	-0.168063	2.22746	0.506446	S89	6e-05	Enf	Pach1	Abx5	S16	1	B	Enf_Abx5_S16_1_B	2970996	0.435	NA	Abx5_S16	66	1e-05	Resistance
-0.283308	-0.0421319	0.0664493	2.3621	0.467396	S9	1e-05	Enf	Pach1	Abx6	S17	1	B	Enf_Abx6_S17_1_B	2053434	0.43	NA	Abx6_S17	99	0	Resistance
0.0781302	-0.0218105	-0.0501324	2.3281	0.488867	S90	0	Enf	Pach1	Abx5	S24	1	B	Enf_Abx5_S24_1_B	2017114	0.417	NA	Abx5_S24	79	0.00114	Permissive
-0.248943	-0.179436	-0.123334	2.35653	0.484416	S91	4e-05	Enf	Pach1	Abx6	S08	1	B	Enf_Abx6_S08_1_B	1924022	0.496	NA	Abx6_S08	104	0	Resistance
-0.247472	-0.228829	-0.0762998	2.44071	0.478718	S92	1e-05	Enf	Pach1	Abx6	S16	1	B	Enf_Abx6_S16_1_B	1787958	0.439	NA	Abx6_S16	106	0	Resistance
-0.163219	-0.249368	-0.0271106	2.59511	0.465295	S93	0	Enf	Pach1	Abx6	S24	1	B	Enf_Abx6_S24_1_B	1655308	0.396	NA	Abx6_S24	107	1e-05	Resistance
-0.188422	-0.224335	-0.166084	2.53483	0.466449	S94	0	Enf	Pach1	Abx7	S08	1	B	Enf_Abx7_S08_1_B	2487208	0.42	NA	Abx7_S08	105	0	Resistance
-0.125538	-0.239606	-0.00822055	2.68161	0.458062	S96	0	Enf	Pach1	Abx7	S24	1	B	Enf_Abx7_S24_1_B	2163286	0.385	NA	Abx7_S24	96	0.00012	Permissive
-0.288169	0.000323882	0.0232208	2.3432	0.492746	S97	0	Enf	Pach1	Abx12	S01	1	B	Enf_Abx12_S01_1_B	1207794	0.333	NA	Abx12_S01	76	0.00181	Permissive
-0.279328	-0.144394	-0.126542	2.42198	0.475015	S98	3e-05	Enf	Pach1	Abx12	S09	1	B	Enf_Abx12_S09_1_B	3119784	0.376	NA	Abx12_S09	84	0.00017	Permissive
-0.258979	-0.0609403	0.148734	2.09086	0.482844	S99	0	Enf	Pach1	Abx12	S17	1	B	Enf_Abx12_S17_1_B	1356800	0.369	NA	Abx12_S17	64	1e-05	Resistance

## Sheet: Fig6
1	ID	R2	R1	R3	Group	Strain	Baseline	Path
2	894A-2-A	14436.8	15958.8	10248.6	A	DA894	B1	P1
3	894A-2-B	10040.5	7784.77	5473.07	A	DA894	B2	P1
4	894A-2-C	11642.3	10522.5	6708.25	A	DA894	B3	P1
5	894A-2-D	23396.8	17953.2	15391.8	A	DA894	B4	P1
6	894A-2-E	37598.8	21056.8	15985.5	A	DA894	B5	P1
7	894A-2-F	14033.3	7840.11	5144.85	A	DA894	B6	P1
8	894A-2-G	134374	57994	56089.5	A	DA894	B7	P1
9	894A-2-H	30324.4	27754.3	22167.3	A	DA894	B8	P1
10	894B-2-A	90688	132249	71754.5	B	DA894	B1	P1
11	894B-2-B	57222.2	73862.8	48692.7	B	DA894	B2	P1
12	894B-2-C	75716.9	136286	77892.2	B	DA894	B3	P1
13	894B-2-D	91414.8	99363	61800.1	B	DA894	B4	P1
14	894B-2-E	79318	85420.3	129424	B	DA894	B5	P1
15	894B-2-F	59655.1	66294.4	41249	B	DA894	B6	P1
16	894B-2-G	137434	134538	75154.9	B	DA894	B7	P1
17	894B-2-H	128277	136682	81971.2	B	DA894	B8	P1
18	894C-2-A	31176.9	34609.1	24656.9	C	DA894	B1	P1
19	894C-2-B	22422.4	24170.8	12670.9	C	DA894	B2	P1
20	894C-2-C	23242.2	19627.4	9796.36	C	DA894	B3	P1
21	894C-2-D	37583.9	25789.8	10467.4	C	DA894	B4	P1
22	894C-2-E	24549.4	31943.1	17756.8	C	DA894	B5	P1
23	894C-2-F	24605.6	11987.9	7904.74	C	DA894	B6	P1
24	894C-2-G	38817.5	38223.2	25450.8	C	DA894	B7	P1
25	894C-2-H	40365.7	28057.7	19423.5	C	DA894	B8	P1
26	894D-2-A	15743.8	9836.79	20606.7	D	DA894	B1	P1
27	894D-2-B	11455.6	5357.89	11698.9	D	DA894	B2	P1
28	894D-2-C	13181.2	8324.1	18402.5	D	DA894	B3	P1
29	894D-2-D	25895.6	6282.58	26823.7	D	DA894	B4	P1
30	894D-2-E	35755.4	11542.6	28357.9	D	DA894	B5	P1
31	894D-2-F	7790.66	1886.28	5875.95	D	DA894	B6	P1
32	894D-2-G	20897	2290.4	10662.6	D	DA894	B7	P1
33	894D-2-H	51839.5	8420.44	22535.3	D	DA894	B8	P1
34	462A-1-A	16954.7	12356.3	5883.86	A	DA462	B1	P1
35	462A-1-B	14435	6349.18	2813.56	A	DA462	B2	P1
36	462A-1-C	16161.8	7140.06	3404.94	A	DA462	B3	P1
37	462A-1-D	21695.1	11182.5	8923.65	A	DA462	B4	P1
38	462A-1-E	17959.3	15926.3	8603.84	A	DA462	B5	P1
39	462A-1-F	6590.56	4958.7	2336.97	A	DA462	B6	P1
40	462A-1-G	69603.4	52419.4	26877.7	A	DA462	B7	P1
41	462A-1-H	33885.1	23796.2	9946.92	A	DA462	B8	P1
42	462B-1-A	139821	130120	19014.7	B	DA462	B1	P1
43	462B-1-B	76443.5	55485.2	9311.23	B	DA462	B2	P1
44	462B-1-C	115788	25861.4	8215.71	B	DA462	B3	P1
45	462B-1-D	88325.9	52227.6	20361.1	B	DA462	B4	P1
46	462B-1-E	121151	105920	13493.2	B	DA462	B5	P1
47	462B-1-F	51978.6	37627.4	6508.99	B	DA462	B6	P1
48	462B-1-G	81452.6	89524.9	33291.8	B	DA462	B7	P1
49	462B-1-H	108078	100334	21516.9	B	DA462	B8	P1
50	462C-1-A	22695.3	16117	9649.72	C	DA462	B1	P1
51	462C-1-B	16762.4	8835.75	8263.75	C	DA462	B2	P1
52	462C-1-C	17533.5	10355.1	8036.73	C	DA462	B3	P1
53	462C-1-D	23051.3	10897.7	10242.6	C	DA462	B4	P1
54	462C-1-E	9432.01	13358.4	8441.31	C	DA462	B5	P1
55	462C-1-F	6046.34	6257.84	2958.91	C	DA462	B6	P1
56	462C-1-G	11846.8	26023.3	10415.2	C	DA462	B7	P1
57	462C-1-H	10082.4	15759.9	12517.2	C	DA462	B8	P1
58	462D-1-A	3599.48	23204.8	10271.4	D	DA462	B1	P1
59	462D-1-B	6445.38	12090.8	7916.5	D	DA462	B2	P1
60	462D-1-C	9246.81	13360.5	8977.44	D	DA462	B3	P1
61	462D-1-D	9717.84	23408.1	10462.6	D	DA462	B4	P1
62	462D-1-E	8621	27450.8	9906.87	D	DA462	B5	P1
63	462D-1-F	1688.79	6519.32	3383.79	D	DA462	B6	P1
64	462D-1-G	3738.68	13429.9	5785.87	D	DA462	B7	P1
65	462D-1-H	6271.97	28793.8	22950.5	D	DA462	B8	P1
66	0925-894B-1	62275.2	169247	88971.1	B	DA894	B1	P2
67	0925-894B-1	39563	70410.3	36794.2	B	DA894	B2	P2
68	0925-894B-1	66216.3	145520	19929.2	B	DA894	B3	P2
69	0925-894B-1	52015	41529.4	37697.3	B	DA894	B4	P2
70	0925-894B-1	116511	51997.4	78147.5	B	DA894	B5	P2
71	0925-894B-1	33902	34059.4	29103.8	B	DA894	B6	P2
72	0925-894B-1	67500.9	67497.3	60665.6	B	DA894	B7	P2
73	0925-894B-1	70041.8	80317.4	64341.9	B	DA894	B8	P2
74	0925-462B-3	89340.7	241423	94495.9	B	DA462	B1	P2
75	0925-462B-3	42903.8	129392	47841.5	B	DA462	B2	P2
76	0925-462B-3	26154.4	239368	61064.4	B	DA462	B3	P2
77	0925-462B-3	64634.9	162383	80043	B	DA462	B4	P2
78	0925-462B-3	32815.8	227410	86411	B	DA462	B5	P2
79	0925-462B-3	28260.8	78061.4	45131.7	B	DA462	B6	P2
80	0925-462B-3	56226.2	141340	131893	B	DA462	B7	P2
81	0925-462B-3	63469.2	134389	130243	B	DA462	B8	P2
